# Supplementary material for: Individual Signatures Define Canine Skin Microbiota Composition and Variability
Source: Front Vet Sci. 2017 Feb 6;4:6. doi: 10.3389/fvets.2017.00006 (PMC5292769; doi:10.3389/fvets.2017.00006)
Supplement: Supplementary file 2 [file Data_Sheet_1.XLS]

## Sheet: Hoja3
Supplementary Table 1. Number of sequences per sample in both open and closed reference approaches. aInitial sequences are basic quality-filtered sequences
included at OTU table before extra filtering steps. Extra filtering steps discard first sequences belonging to chloroplasts classb
and then low-abundant OTUsc to obtain the valid sequencesd used for downstream analyses.
		OPEN REFERENCE APPROACH					CLOSED REFERENCE APPROACH
Sample ID	Skin Region	Initial seqs.a	Chloroplasts' OTUsb	Low-abundant OTUsc	% of removed sequences	Valid seqs.d	Initial seqs.a	Chloroplasts' OTUsb	Low-abundant OTUsc	% of removed sequences	Valid seqs.d
FB1.1	Chin	89227	37832	4765	0.4774	46630	80577	37235	1460	0.480224	41882
FB1.2	Inner pinna	95379	35904	7983	0.460133	51492	89317	35631	3844	0.441965	49842
FB1.3	Nasal skin	212302	30430	7834	0.180234	174038	191563	30247	2200	0.16938	159116
FB1.4	Armpit	70326	14986	11320	0.374058	44020	61377	14740	4817	0.318637	41820
FB1.5	Back	131359	95211	5914	0.769837	30234	125018	94034	1790	0.766482	29194
FB1.6	Abdomen	86739	38616	5642	0.510243	42481	82049	38055	2443	0.493583	41551
FB1.7	Interdigital	63497	8643	14378	0.362553	40476	49041	8379	3894	0.25026	36768
FB1.8	Perianal	37010	25566	2825	0.767117	8619	34801	25496	695	0.752593	8610
FB2.1	Chin	70184	5517	11731	0.245754	52936	50206	5005	3462	0.168645	41739
FB2.2	Inner pinna	308651	99217	60369	0.517044	149065	200324	97820	14766	0.56202	87738
FB2.3	Nasal skin	120911	16881	22996	0.329805	81034	65517	16691	5476	0.33834	43350
FB2.4	Armpit	46959	1431	10892	0.26242	34636	21369	1243	3206	0.208199	16920
FB2.5	Back	60385	11283	18466	0.492655	30636	34448	9557	4853	0.418312	20038
FB2.6	Abdomen	79296	890	5428	0.0796762	72978	13906	859	1215	0.149144	11832
FB2.7	Interdigital	46953	1439	18344	0.421336	27170	28742	1430	4228	0.196855	23084
FB2.8	Perianal	121754	635	8998	0.0791186	112121	103332	632	2009	0.0255584	100691
FB3.1	Chin	122934	3706	17072	0.169018	102156	94566	3642	5712	0.098915	85212
FB3.2	Inner pinna	198431	617	21884	0.113395	175930	148006	354	5557	0.0399376	142095
FB3.3	Nasal skin	172016	20435	15690	0.21001	135891	129760	14526	3616	0.139812	111618
FB3.4	Armpit	279958	5048	29511	0.123444	245399	247884	3703	9071	0.0515322	235110
FB3.5	Back	185098	2924	32551	0.191655	149623	136116	938	8970	0.0727909	126208
FB3.6	Abdomen	200312	1418	14924	0.0815827	183970	186291	1291	5942	0.0388264	179058
FB3.7	Interdigital	107587	2654	17116	0.183758	87817	89067	2457	6489	0.100441	80121
FB3.8	Perianal	132877	297	8355	0.0651128	124225	125847	143	3289	0.0272712	122415
GS1.1	Chin	210610	3209	35081	0.181805	172320	154489	1981	7054	0.0584831	145454
GS1.2	Inner pinna	138944	3383	47258	0.364471	88303	87961	1497	12476	0.158854	73988
GS1.3	Nasal skin	186026	4881	37943	0.230204	143202	127784	4597	9312	0.108848	113875
GS1.4	Armpit	288754	5828	29863	0.123603	253063	209723	5813	7834	0.0650715	196076
GS1.5	Back	175070	4530	21375	0.147969	149165	139001	2933	5625	0.0615679	130443
GS1.6	Abdomen	180952	7471	36151	0.241069	137330	134248	5945	11656	0.131108	116647
GS1.7	Interdigital	194339	3798	53603	0.295365	136938	147457	3082	16907	0.135558	127468
GS1.8	Perianal	110117	627	12651	0.120581	96839	95266	418	6016	0.0675372	88832
GS2.1	Chin	135509	2753	18949	0.160152	113807	94065	2405	7325	0.103439	84335
GS2.2	Inner pinna	115770	6196	22112	0.244519	87462	93609	4898	7535	0.132818	81176
GS2.3	Nasal skin	168173	96645	7623	0.620004	63905	143523	96055	1496	0.679689	45972
GS2.4	Armpit	149260	1563	13281	0.0994506	134416	136934	1381	5197	0.0480377	130356
GS2.5	Back	193045	4228	26144	0.157331	162673	157900	2411	9582	0.0759531	145907
GS2.6	Abdomen	135907	24958	32477	0.422605	78472	106453	21356	11101	0.304895	73996
GS2.7	Interdigital	129842	12567	32607	0.347915	84668	85519	11706	8348	0.234498	65465
GS2.8	Perianal	118426	365	4359	0.0398899	113702	97377	363	1996	0.0242254	95018
GS3.1	Chin	158386	9777	35855	0.288106	112754	99363	4467	9572	0.14129	85324
GS3.2	Inner pinna	203375	23727	46964	0.347589	132684	118051	14537	9200	0.201074	94314
GS3.3	Nasal skin	133655	14382	38227	0.393618	81046	83162	12060	10089	0.266336	61013
GS3.4	Armpit	96213	6368	27518	0.352198	62327	64652	3883	8182	0.186614	52587
GS3.5	Back	168928	5297	34213	0.233887	129418	112724	3862	7302	0.0990384	101560
GS3.6	Abdomen	159000	1707	19615	0.134101	137678	119067	1235	5256	0.0545155	112576
GS3.7	Interdigital	173021	14310	51438	0.38	107273	103729	12876	12866	0.248166	77987
GS3.8	Perianal	168844	149	6287	0.038118	162408	160209	115	2700	0.0175708	157394
WH1.1	Chin	40209	1848	955	0.0697108	37406	35861	1829	90	0.0535122	33942
WH1.2	Inner pinna	112440	66061	8497	0.663091	37882	102828	65479	3289	0.668767	34060
WH1.3	Nasal skin	73376	5672	2154	0.106656	65550	64081	5666	342	0.0937563	58073
WH1.4	Armpit	85099	26659	4846	0.370216	53594	76367	26503	1541	0.367227	48323
WH1.5	Back	74432	14358	4416	0.25223	55658	67312	14356	1164	0.230568	51792
WH1.6	Abdomen	70911	25270	6147	0.443048	39494	66694	25041	3110	0.422092	38543
WH1.7	Interdigital	64285	14825	3556	0.28593	45904	55531	14817	929	0.283553	39785
WH1.8	Perianal	61912	13442	4836	0.295225	43634	49460	13028	1473	0.293186	34959
WH2.1	Chin	174963	32136	24772	0.325257	118055	120240	28962	5282	0.284797	85996
WH2.2	Inner pinna	173283	46605	36718	0.480849	89960	97569	28659	9218	0.388207	59692
WH2.3	Nasal skin	182296	13548	20315	0.185758	148433	143896	9148	4402	0.0941652	130346
WH2.4	Armpit	235343	46397	52167	0.41881	136779	156768	38991	14210	0.339361	103567
WH2.5	Back	110700	25290	29328	0.493388	56082	74972	20717	8288	0.386878	45967
WH2.6	Abdomen	144488	26172	45124	0.493439	73192	96879	21282	13699	0.361079	61898
WH2.7	Interdigital	73512	19210	9450	0.389868	44852	51928	16904	2537	0.374384	32487
WH2.8	Perianal	92621	3357	9524	0.139072	79740	82642	2910	3830	0.0815566	75902
WH3.1	Chin	292371	228	14850	0.0515715	277293	156795	195	2308	0.0159635	154292
WH3.2	Inner pinna	340201	88347	38414	0.372606	213440	281357	85211	9507	0.336647	186639
WH3.3	Nasal skin	373776	11117	13833	0.0667512	348826	356053	10411	3334	0.0386038	342308
WH3.4	Armpit	428299	3393	4901	0.019365	420005	418212	3170	1751	0.0117668	413291
WH3.5	Back	222538	13712	30986	0.200856	177840	182410	11860	11892	0.130212	158658
WH3.6	Abdomen	260668	1264	8246	0.0364832	251158	232382	1186	3397	0.0197218	227799
WH3.7	Interdigital	253749	7013	4106	0.0438189	242630	248891	6188	1291	0.0300493	241412
WH3.8	Perianal	190623	612	5126	0.0301013	184885	179111	600	1880	0.0138462	176631
