# Supplementary material for: Individual Signatures Define Canine Skin Microbiota Composition and Variability
Source: Front Vet Sci. 2017 Feb 6;4:6. doi: 10.3389/fvets.2017.00006 (PMC5292769; doi:10.3389/fvets.2017.00006)
Supplement: Supplementary file 3 [file Data_Sheet_2.XLS]

## Sheet: Complete OTU table
Supplementary Table 2. Complete operational taxonomic units (OTU) table rarefied at 25,000 sequences per sample. Numbers represent absolute read counts per each OTU and sample.
OTU ID	Taxonomy	FB1.1	FB1.2	FB1.3	FB1.4	FB1.5	FB1.6	FB1.7	FB2.1	FB2.2	FB2.3	FB2.4	FB2.5	FB2.6	FB2.7	FB2.8	FB3.1	FB3.2	FB3.3	FB3.4	FB3.5	FB3.6	FB3.7	FB3.8	GS1.1	GS1.2	GS1.3	GS1.4	GS1.5	GS1.6	GS1.7	GS1.8	GS2.1	GS2.2	GS2.3	GS2.4	GS2.5	GS2.6	GS2.7	GS2.8	GS3.1	GS3.2	GS3.3	GS3.4	GS3.5	GS3.6	GS3.7	GS3.8	WH1.1
New.48.CleanUp.ReferenceOTU609	k__Bacteria	0	0	0	0	0	0	0	0	0	0	0	0	0	0	0	0	0	0	0	0	0	0	0	0	0	0	0	0	179	0	0	0	0	0	0	0	0	0	0	0	0	0	0	0	0	0	0	0
New.0.CleanUp.ReferenceOTU524	k__Bacteria; p__[Thermi]; c__Deinococci; o__Deinococcales; f__Deinococcaceae; g__Deinococcus; s__	4	34	0	0	0	0	50	1	3	10	10	42	6	0	0	0	0	0	5	0	0	0	0	0	21	0	0	0	16	11	1	0	0	0	4	0	4	1	0	27	23	38	61	19	8	31	0	0
New.0.CleanUp.ReferenceOTU625	k__Bacteria; p__[Thermi]; c__Deinococci; o__Deinococcales; f__Deinococcaceae; g__Deinococcus; s__	0	0	0	0	0	0	0	3	0	3	0	6	1	0	0	4	42	0	3	4	1	0	0	0	7	0	0	4	2	0	0	0	2	0	0	0	0	0	0	0	0	0	0	0	0	0	0	0
895341	k__Bacteria; p__[Thermi]; c__Deinococci; o__Deinococcales; f__Deinococcaceae; g__Deinococcus; s__	0	0	0	0	45	93	0	25	2	8	23	137	4	27	1	29	0	0	0	0	0	0	0	0	26	5	0	0	0	14	0	1	59	0	1	0	11	2	0	6	0	0	0	5	0	0	0	0
697211	k__Bacteria; p__[Thermi]; c__Deinococci; o__Deinococcales; f__Deinococcaceae; g__Deinococcus; s__	0	21	0	0	0	0	5	0	14	27	26	7	4	9	0	0	0	0	0	0	0	0	0	0	0	0	0	0	0	0	0	7	221	0	17	74	30	0	0	0	0	1	0	0	0	0	0	0
New.2.CleanUp.ReferenceOTU375	k__Bacteria; p__[Thermi]; c__Deinococci; o__Deinococcales; f__Deinococcaceae; g__Deinococcus; s__	0	0	0	0	0	0	0	0	0	0	0	0	0	0	0	0	0	0	0	0	0	0	0	100	0	0	0	0	0	0	0	0	0	0	0	0	0	0	0	0	0	3	0	0	0	37	0	0
86556	k__Bacteria; p__[Thermi]; c__Deinococci; o__Deinococcales; f__Trueperaceae; g__Truepera; s__	0	0	0	7	0	0	14	4	4	24	47	230	1	31	2	0	0	19	4	6	0	0	0	21	73	4	0	19	0	23	1	9	41	0	0	9	38	12	2	14	712	7	9	0	16	53	0	0
New.8.CleanUp.ReferenceOTU2256	k__Bacteria; p__[Thermi]; c__Deinococci; o__Deinococcales; f__Trueperaceae; g__Truepera; s__	0	0	0	0	0	0	0	5	7	0	0	50	1	0	0	0	4	0	0	0	0	0	0	0	7	0	0	0	0	10	0	0	0	0	0	1	2	2	0	0	6	0	3	0	0	5	0	0
215575	k__Bacteria; p__Acidobacteria; c__[Chloracidobacteria]; o__RB41; f__; g__; s__	0	0	0	0	0	0	0	0	0	0	0	0	0	0	0	0	0	0	0	0	0	0	0	0	0	0	0	0	0	0	0	0	0	0	0	0	0	0	0	0	0	0	0	0	0	0	0	0
New.13.CleanUp.ReferenceOTU419	k__Bacteria; p__Acidobacteria; c__[Chloracidobacteria]; o__RB41; f__; g__; s__	0	0	0	0	0	0	0	0	0	0	0	0	0	0	0	0	0	37	0	0	0	0	0	163	0	0	0	0	0	1	0	0	0	0	0	0	0	0	0	0	0	0	0	0	0	0	0	0
643501	k__Bacteria; p__Acidobacteria; c__[Chloracidobacteria]; o__RB41; f__Ellin6075; g__; s__	0	38	0	0	0	0	7	0	0	0	10	0	3	0	0	0	0	0	0	27	0	0	0	0	0	0	0	0	0	0	0	0	9	0	0	6	0	17	0	18	2	55	32	0	0	4	0	0
4419158	k__Bacteria; p__Acidobacteria; c__Acidobacteria-6; o__; f__; g__; s__	0	0	0	0	0	0	0	0	1	2	0	0	0	0	0	0	0	0	0	0	0	0	0	0	20	1	9	0	6	58	0	6	0	0	0	0	0	0	0	0	59	0	90	0	20	31	1	0
245895	k__Bacteria; p__Acidobacteria; c__Acidobacteria-6; o__iii1-15; f__; g__; s__	0	0	0	0	0	0	9	6	22	0	0	9	1	4	0	0	3	0	0	0	0	5	0	0	5	0	0	0	1	12	0	2	0	0	0	0	2	1	0	8	3	31	15	1	1	59	0	0
New.8.CleanUp.ReferenceOTU158	k__Bacteria; p__Acidobacteria; c__Acidobacteria-6; o__iii1-15; f__; g__; s__	0	2	0	0	10	0	7	4	34	15	16	3	3	2	0	0	20	0	4	0	0	0	0	14	3	0	3	0	0	27	0	1	0	0	0	0	10	4	0	0	0	0	28	0	0	0	0	0
New.8.CleanUp.ReferenceOTU1550	k__Bacteria; p__Acidobacteria; c__Acidobacteria-6; o__iii1-15; f__; g__; s__	0	0	0	3	0	0	12	22	38	5	14	3	2	0	0	0	0	0	0	0	0	0	0	0	3	0	4	0	1	11	0	1	0	0	0	0	0	0	0	1	4	0	18	0	4	7	0	0
838527	k__Bacteria; p__Acidobacteria; c__Acidobacteria-6; o__iii1-15; f__; g__; s__	0	0	0	0	0	0	2	0	0	0	0	0	0	0	0	0	0	0	0	0	0	0	0	0	0	0	0	0	114	0	0	0	0	0	0	0	0	0	0	0	0	0	0	0	0	0	0	0
New.1.CleanUp.ReferenceOTU780	k__Bacteria; p__Acidobacteria; c__Acidobacteriia; o__Acidobacteriales; f__Acidobacteriaceae; g__Terriglobus; s__	0	0	0	0	0	0	0	0	0	0	0	0	0	0	0	0	0	0	0	74	1	74	0	0	0	0	0	0	0	41	0	0	11	0	0	0	0	0	0	27	21	0	7	180	0	0	0	0
New.11.CleanUp.ReferenceOTU770	k__Bacteria; p__Acidobacteria; c__BPC102; o__B110; f__; g__; s__	0	0	0	0	0	0	0	0	0	0	0	0	0	0	0	0	0	0	0	0	0	0	0	0	0	1	239	0	0	15	2	0	0	0	0	0	0	0	0	0	0	0	0	0	0	0	0	0
3691870	k__Bacteria; p__Acidobacteria; c__PAUC37f; o__; f__; g__; s__	0	0	0	0	0	0	0	0	0	0	0	0	0	0	0	0	0	0	0	0	0	0	0	0	0	0	0	0	0	0	0	0	0	0	0	0	0	0	0	0	0	0	0	0	0	0	0	0
205900	k__Bacteria; p__Acidobacteria; c__Solibacteres; o__Solibacterales; f__; g__; s__	0	0	0	0	0	0	15	0	0	0	59	0	3	0	0	0	0	0	0	0	0	0	0	0	0	0	0	0	0	0	0	0	0	0	0	0	0	0	0	6	0	0	0	0	0	88	0	0
New.49.CleanUp.ReferenceOTU107	k__Bacteria; p__Acidobacteria; c__Solibacteres; o__Solibacterales; f__; g__; s__	0	0	0	0	0	0	0	0	0	0	0	0	0	0	0	0	0	0	0	0	0	0	0	0	0	0	2	188	0	0	0	0	0	0	0	0	0	0	0	0	0	0	0	0	0	0	0	0
New.1.CleanUp.ReferenceOTU936	k__Bacteria; p__Actinobacteria; c__Acidimicrobiia; o__Acidimicrobiales; f__; g__; s__	0	0	0	0	46	0	0	44	99	21	40	46	11	73	1	0	1	29	0	0	0	13	0	0	15	0	0	0	0	0	0	0	0	0	0	0	7	1	1	0	18	0	0	0	0	0	0	0
New.28.CleanUp.ReferenceOTU244	k__Bacteria; p__Actinobacteria; c__Acidimicrobiia; o__Acidimicrobiales; f__; g__; s__	0	0	0	0	0	0	2	0	0	0	0	0	0	0	0	0	0	0	0	0	0	0	0	0	0	0	76	0	0	0	0	0	0	0	0	0	0	0	0	0	0	0	0	0	0	0	0	0
New.53.CleanUp.ReferenceOTU350	k__Bacteria; p__Actinobacteria; c__Acidimicrobiia; o__Acidimicrobiales; f__; g__; s__	0	0	0	0	0	0	0	0	0	0	0	0	0	0	0	0	0	0	0	0	0	0	0	79	0	0	0	0	0	0	1	0	0	0	0	0	0	0	0	0	0	0	0	0	0	0	0	0
New.64.CleanUp.ReferenceOTU254	k__Bacteria; p__Actinobacteria; c__Acidimicrobiia; o__Acidimicrobiales; f__; g__; s__	0	0	0	0	0	0	0	0	0	0	0	0	0	0	0	0	0	0	0	0	0	0	0	0	0	0	0	0	0	0	0	0	0	0	0	0	0	0	0	2	0	2	0	0	1	113	0	0
789373	k__Bacteria; p__Actinobacteria; c__Acidimicrobiia; o__Acidimicrobiales; f__AKIW874; g__; s__	0	0	0	1	31	0	12	0	16	2	1	7	1	7	0	0	0	0	0	0	1	0	0	11	8	0	0	0	0	2	0	1	0	0	0	0	1	39	0	2	0	0	11	0	0	0	0	0
New.4.CleanUp.ReferenceOTU27	k__Bacteria; p__Actinobacteria; c__Acidimicrobiia; o__Acidimicrobiales; f__C111; g__; s__	0	0	0	0	0	0	0	2	1	0	8	0	0	14	0	0	0	18	1	4	0	0	0	0	1	25	0	0	0	47	7	0	0	0	0	0	2	0	0	4	0	11	33	0	0	0	0	0
103288	k__Bacteria; p__Actinobacteria; c__Actinobacteria; o__Actinomycetales	2	0	0	0	64	0	9	3	2	6	3	37	5	0	0	0	0	0	0	20	0	0	0	5	11	0	27	0	35	0	10	7	6	0	8	0	34	2	0	7	0	6	22	60	5	0	0	0
New.6.CleanUp.ReferenceOTU219	k__Bacteria; p__Actinobacteria; c__Actinobacteria; o__Actinomycetales	0	0	0	8	35	0	13	3	5	16	2	2	4	25	0	0	0	0	0	0	0	0	0	0	42	0	2	0	0	19	3	4	0	0	8	29	3	12	0	11	0	0	3	12	16	0	0	0
New.8.CleanUp.ReferenceOTU1870	k__Bacteria; p__Actinobacteria; c__Actinobacteria; o__Actinomycetales	0	0	0	0	0	0	4	0	0	5	0	0	0	0	0	0	0	0	0	0	0	0	0	0	0	0	0	0	0	0	0	0	0	0	0	0	6	0	0	0	0	0	0	0	0	0	0	0
New.28.CleanUp.ReferenceOTU775	k__Bacteria; p__Actinobacteria; c__Actinobacteria; o__Actinomycetales	0	0	0	0	0	0	2	0	0	0	0	0	1	11	0	0	0	0	0	1	0	0	0	1	4	0	0	0	0	6	0	0	0	0	0	0	0	0	0	0	1	0	2	89	0	0	0	0
New.41.CleanUp.ReferenceOTU91	k__Bacteria; p__Actinobacteria; c__Actinobacteria; o__Actinomycetales	0	0	0	0	0	0	0	0	0	0	0	0	0	0	0	0	0	0	0	105	0	0	0	0	0	0	0	0	0	0	0	0	0	0	0	0	0	0	0	0	0	0	0	0	0	0	0	0
New.50.CleanUp.ReferenceOTU1066	k__Bacteria; p__Actinobacteria; c__Actinobacteria; o__Actinomycetales	0	0	0	0	0	0	0	0	0	0	0	0	0	0	0	0	0	0	0	0	0	0	0	103	2	0	0	0	0	0	2	0	0	0	0	0	0	0	0	0	0	0	0	0	0	0	0	0
New.59.CleanUp.ReferenceOTU319	k__Bacteria; p__Actinobacteria; c__Actinobacteria; o__Actinomycetales	0	0	0	0	0	0	0	0	0	0	0	0	0	0	0	0	0	0	0	0	0	0	0	0	0	0	0	0	0	0	0	0	0	0	0	0	0	0	0	16	49	63	24	13	67	61	0	0
New.64.CleanUp.ReferenceOTU269	k__Bacteria; p__Actinobacteria; c__Actinobacteria; o__Actinomycetales	0	0	0	0	0	0	0	0	0	0	0	0	0	0	0	0	0	0	0	0	0	0	0	0	0	0	0	0	0	0	0	0	0	0	0	0	0	0	0	9	45	28	16	5	0	35	0	0
New.0.CleanUp.ReferenceOTU313	k__Bacteria; p__Actinobacteria; c__Actinobacteria; o__Actinomycetales; f__; g__; s__	0	0	0	0	0	0	0	1	4	1	0	3	2	8	0	0	0	0	0	0	1	0	0	0	8	1	0	0	0	29	0	11	0	0	0	0	4	62	0	13	0	0	66	3	0	4	0	0
519295	k__Bacteria; p__Actinobacteria; c__Actinobacteria; o__Actinomycetales; f__; g__; s__	0	0	0	0	0	0	0	0	0	0	0	0	0	0	0	0	0	0	0	0	0	0	0	20	60	2	13	0	0	0	0	0	0	0	0	0	0	0	0	0	0	0	0	0	0	0	0	0
New.32.CleanUp.ReferenceOTU660	k__Bacteria; p__Actinobacteria; c__Actinobacteria; o__Actinomycetales; f__; g__; s__	0	0	0	0	0	0	0	0	0	0	0	0	1	0	0	0	0	0	0	0	0	0	0	0	0	0	0	0	114	0	0	0	0	0	0	0	0	0	0	0	0	0	0	0	0	4	0	0
New.16.CleanUp.ReferenceOTU117	k__Bacteria; p__Actinobacteria; c__Actinobacteria; o__Actinomycetales; f__Actinomycetaceae; g__Actinomyces	4	0	0	0	0	3	2	2	0	0	0	0	0	0	0	0	0	0	3	0	4	1	0	9	0	0	0	0	0	0	0	3	0	3	1	0	0	0	0	10	0	0	3	0	5	0	0	28
1108437	k__Bacteria; p__Actinobacteria; c__Actinobacteria; o__Actinomycetales; f__Actinomycetaceae; g__Actinomyces; s__	0	37	0	4	0	0	0	4	1	0	0	0	0	0	0	2	0	0	0	0	2	0	0	0	0	0	0	0	0	0	0	3	0	6	0	0	0	0	0	0	0	0	0	0	0	0	0	0
690395	k__Bacteria; p__Actinobacteria; c__Actinobacteria; o__Actinomycetales; f__Actinomycetaceae; g__Actinomyces; s__	67	3	28	15	24	37	23	19	0	0	0	0	1	0	0	6	0	0	38	0	22	19	0	74	0	0	0	0	0	4	1	15	0	14	22	0	0	0	0	78	0	1	3	0	6	0	0	309
2936049	k__Bacteria; p__Actinobacteria; c__Actinobacteria; o__Actinomycetales; f__Actinomycetaceae; g__Actinomyces; s__	0	0	0	0	0	0	0	1	1	0	0	0	0	0	0	99	0	0	0	0	1	1	0	4	0	0	0	0	4	4	2	3	0	0	3	0	3	0	0	15	4	0	13	7	4	0	0	2
New.0.CleanUp.ReferenceOTU837	k__Bacteria; p__Actinobacteria; c__Actinobacteria; o__Actinomycetales; f__Actinomycetaceae; g__Actinomyces; s__	2	1	0	12	5	0	4	1	1	0	0	0	0	0	0	12	3	2	0	0	0	1	0	0	2	0	0	0	0	0	0	8	0	0	0	0	4	0	0	1	2	0	1	0	0	0	0	4
4449198	k__Bacteria; p__Actinobacteria; c__Actinobacteria; o__Actinomycetales; f__Actinomycetaceae; g__Actinomyces; s__	0	16	0	0	0	4	3	0	0	0	0	0	0	0	0	0	0	19	0	0	0	1	0	9	0	28	0	0	0	13	4	0	0	0	0	1	0	0	0	0	0	0	1	0	0	0	0	0
92874	k__Bacteria; p__Actinobacteria; c__Actinobacteria; o__Actinomycetales; f__Actinomycetaceae; g__Actinomyces; s__	0	6	3	0	0	65	0	0	0	0	0	0	0	0	0	0	0	0	7	0	0	0	0	0	0	2	30	0	4	0	0	0	0	0	0	0	0	0	0	0	0	4	4	2	0	0	0	0
New.3.CleanUp.ReferenceOTU190	k__Bacteria; p__Actinobacteria; c__Actinobacteria; o__Actinomycetales; f__Actinomycetaceae; g__Actinomyces; s__	5	5	0	34	0	19	3	0	0	0	0	0	0	0	0	187	0	0	18	0	0	6	0	0	0	0	0	0	0	0	0	0	4	0	0	0	1	0	0	2	0	0	0	0	6	0	0	0
909624	k__Bacteria; p__Actinobacteria; c__Actinobacteria; o__Actinomycetales; f__Actinomycetaceae; g__Actinomyces; s__	0	0	0	2	0	0	0	0	0	0	0	0	0	0	0	0	0	0	0	0	0	0	0	0	0	7	0	1	103	0	1	5	0	0	0	0	10	0	0	0	0	0	0	0	0	23	0	0
New.41.CleanUp.ReferenceOTU791	k__Bacteria; p__Actinobacteria; c__Actinobacteria; o__Actinomycetales; f__Actinomycetaceae; g__Actinomyces; s__	0	0	0	0	0	0	0	0	0	0	0	0	0	0	0	0	0	0	0	117	0	0	1	0	0	0	0	0	0	0	0	0	0	0	0	0	0	2	0	0	0	0	0	0	0	0	0	0
4355718	k__Bacteria; p__Actinobacteria; c__Actinobacteria; o__Actinomycetales; f__Actinomycetaceae; g__Actinomyces; s__hyovaginalis	0	0	0	0	0	0	0	0	0	0	0	0	0	0	0	109	0	0	0	6	0	1	2	0	0	0	0	0	0	0	0	0	0	0	0	0	0	0	0	0	0	0	0	0	0	0	0	0
New.34.CleanUp.ReferenceOTU1018	k__Bacteria; p__Actinobacteria; c__Actinobacteria; o__Actinomycetales; f__Actinomycetaceae; g__Arcanobacterium; s__	0	0	0	0	0	0	0	204	4	33	0	0	0	0	0	0	0	0	0	0	0	3	0	0	0	0	0	0	0	0	0	0	0	0	0	0	0	0	0	0	0	0	0	0	0	0	0	0
New.8.CleanUp.ReferenceOTU1710	k__Bacteria; p__Actinobacteria; c__Actinobacteria; o__Actinomycetales; f__Actinomycetaceae; g__Trueperella; s__	0	0	0	0	0	0	0	0	0	0	0	0	0	0	0	0	0	0	0	0	0	0	0	0	0	0	0	0	0	0	0	0	0	0	0	0	7	19	170	0	0	0	0	0	0	0	0	0
956625	k__Bacteria; p__Actinobacteria; c__Actinobacteria; o__Actinomycetales; f__Actinomycetaceae; g__Varibaculum; s__	0	0	0	0	0	0	0	0	0	0	0	0	0	0	0	0	0	0	0	0	0	0	0	0	0	0	0	0	0	0	0	0	0	0	0	0	0	0	0	0	0	0	0	0	0	0	0	0
New.2.CleanUp.ReferenceOTU208	k__Bacteria; p__Actinobacteria; c__Actinobacteria; o__Actinomycetales; f__Beutenbergiaceae; g__Salana; s__multivorans	0	0	0	0	0	0	0	0	0	0	0	0	0	0	0	0	0	0	0	0	0	0	0	0	88	0	0	0	55	6	1	1	0	0	0	0	0	0	0	0	0	0	0	0	0	0	0	0
515169	k__Bacteria; p__Actinobacteria; c__Actinobacteria; o__Actinomycetales; f__Bogoriellaceae; g__Georgenia; s__	0	0	0	0	0	0	0	1	0	0	0	0	1	0	0	0	0	0	0	0	0	0	0	58	4	0	0	0	0	1	0	0	0	0	0	0	0	0	0	0	7	0	4	2	0	4	0	0
New.41.CleanUp.ReferenceOTU369	k__Bacteria; p__Actinobacteria; c__Actinobacteria; o__Actinomycetales; f__Brevibacteriaceae; g__Brevibacterium; s__	0	0	0	0	0	0	0	0	0	0	0	0	0	0	0	0	0	0	0	0	0	0	0	0	0	0	0	107	0	0	0	0	0	0	3	0	0	0	0	0	0	0	0	0	0	0	0	0
New.6.CleanUp.ReferenceOTU691	k__Bacteria; p__Actinobacteria; c__Actinobacteria; o__Actinomycetales; f__Cellulomonadaceae; g__Cellulomonas; s__	0	0	1	0	0	0	0	2	12	2	0	4	6	30	0	0	0	0	0	0	0	0	0	69	0	0	0	0	0	0	0	1	0	0	0	0	0	0	0	0	0	11	0	0	0	4	0	0
New.8.CleanUp.ReferenceOTU2137	k__Bacteria; p__Actinobacteria; c__Actinobacteria; o__Actinomycetales; f__Cellulomonadaceae; g__Cellulomonas; s__	0	0	0	0	0	0	0	0	0	0	0	0	1	0	0	0	0	0	0	0	0	0	0	8	0	0	0	0	0	1	0	0	0	0	0	0	0	0	0	2	0	0	0	0	0	0	0	0
New.65.CleanUp.ReferenceOTU170	k__Bacteria; p__Actinobacteria; c__Actinobacteria; o__Actinomycetales; f__Cellulomonadaceae; g__Demequina; s__	0	0	0	0	0	0	0	0	0	0	0	0	0	0	0	0	0	0	0	0	0	0	0	0	0	0	0	0	0	0	0	0	0	0	0	0	0	0	0	0	0	0	5	235	0	0	0	0
984265	k__Bacteria; p__Actinobacteria; c__Actinobacteria; o__Actinomycetales; f__Corynebacteriaceae; g__Corynebacterium; s__	0	0	0	41	0	54	0	2	0	0	48	0	0	0	0	0	0	4	0	0	0	0	0	206	1	0	0	0	0	0	0	0	0	0	0	0	0	0	0	0	65	5	0	0	22	0	0	0
974249	k__Bacteria; p__Actinobacteria; c__Actinobacteria; o__Actinomycetales; f__Corynebacteriaceae; g__Corynebacterium; s__	17	23	6	32	41	43	6	0	36	0	25	0	0	0	0	0	0	1	5	121	5	31	0	0	0	0	0	0	2	24	0	4	237	0	0	0	0	0	0	13	0	0	0	0	0	0	0	1
1004445	k__Bacteria; p__Actinobacteria; c__Actinobacteria; o__Actinomycetales; f__Corynebacteriaceae; g__Corynebacterium; s__	0	0	0	0	0	0	0	0	0	0	0	0	0	0	0	42	0	0	0	1	0	0	0	4	29	4	0	4	30	1	0	0	0	0	0	0	0	0	0	0	0	7	0	0	2	0	0	0
515808	k__Bacteria; p__Actinobacteria; c__Actinobacteria; o__Actinomycetales; f__Corynebacteriaceae; g__Corynebacterium; s__	0	2	0	12	6	8	0	1	0	1	0	0	0	0	0	0	1	2	19	16	1	2	0	15	175	49	11	0	74	50	4	0	0	0	1	0	0	0	0	0	2	0	0	0	0	0	0	0
979315	k__Bacteria; p__Actinobacteria; c__Actinobacteria; o__Actinomycetales; f__Corynebacteriaceae; g__Corynebacterium; s__	0	0	0	9	0	30	0	0	0	0	3	0	0	0	0	0	0	0	0	0	0	0	0	28	50	2	0	0	4	0	1	0	0	0	0	0	0	0	0	0	6	1	0	0	3	0	0	0
1096010	k__Bacteria; p__Actinobacteria; c__Actinobacteria; o__Actinomycetales; f__Corynebacteriaceae; g__Corynebacterium; s__	5	12	1	7	89	168	0	15	2	0	0	0	0	0	0	1	164	4	2	39	1	3	3	0	1	2	10	294	0	0	0	9	6	0	0	0	4	10	0	12	10	1	6	2	0	0	0	3
1088305	k__Bacteria; p__Actinobacteria; c__Actinobacteria; o__Actinomycetales; f__Corynebacteriaceae; g__Corynebacterium; s__	12	24	4	36	42	61	2	11	18	5	3	18	1	0	0	4	28	0	7	47	2	9	3	41	9	3	7	119	8	11	1	9	44	12	1	15	23	2	0	5	8	1	48	31	2	14	0	0
1051939	k__Bacteria; p__Actinobacteria; c__Actinobacteria; o__Actinomycetales; f__Corynebacteriaceae; g__Corynebacterium; s__	0	16	0	0	43	0	0	5	0	1	0	0	0	0	0	0	0	0	0	0	1	5	0	1	17	0	0	0	6	0	0	2	0	2	0	0	52	0	1	4	9	0	3	7	0	0	0	0
145619	k__Bacteria; p__Actinobacteria; c__Actinobacteria; o__Actinomycetales; f__Corynebacteriaceae; g__Corynebacterium; s__	0	0	0	0	0	0	0	0	0	0	0	0	0	0	0	0	16	0	0	0	0	0	0	53	28	8	10	0	12	0	0	0	0	0	0	0	0	0	0	0	0	0	0	0	0	0	0	0
1022944	k__Bacteria; p__Actinobacteria; c__Actinobacteria; o__Actinomycetales; f__Corynebacteriaceae; g__Corynebacterium; s__	10	13	0	4	0	0	0	24	0	0	0	0	0	0	0	0	1	55	0	1	0	0	0	0	0	0	0	0	0	0	0	1	19	0	1	0	4	0	0	13	32	0	1	0	0	0	0	0
1069816	k__Bacteria; p__Actinobacteria; c__Actinobacteria; o__Actinomycetales; f__Corynebacteriaceae; g__Corynebacterium; s__	0	0	1	0	2	32	0	1	0	0	0	0	0	0	0	9	0	0	0	0	0	0	0	46	0	0	0	17	1	0	2	4	0	0	0	12	2	4	0	0	0	2	0	0	0	0	0	0
1040713	k__Bacteria; p__Actinobacteria; c__Actinobacteria; o__Actinomycetales; f__Corynebacteriaceae; g__Corynebacterium; s__	3	9	2	13	10	23	2	2	11	5	0	7	0	0	0	0	22	0	2	16	2	1	2	0	7	1	5	5	5	8	0	6	55	15	1	13	17	0	0	12	5	0	52	28	6	4	0	0
New.0.CleanUp.ReferenceOTU369	k__Bacteria; p__Actinobacteria; c__Actinobacteria; o__Actinomycetales; f__Corynebacteriaceae; g__Corynebacterium; s__	1	4	0	0	0	0	0	10	0	0	0	0	0	0	0	61	0	0	0	0	12	0	0	7	8	0	0	0	0	0	0	5	3	1	0	0	9	0	0	31	0	0	29	0	0	0	0	0
New.0.CleanUp.ReferenceOTU552	k__Bacteria; p__Actinobacteria; c__Actinobacteria; o__Actinomycetales; f__Corynebacteriaceae; g__Corynebacterium; s__	3	0	0	22	0	0	3	5	4	0	0	0	0	0	0	3	3	479	4	0	2	0	1	0	0	0	0	0	0	0	0	0	0	0	0	0	0	0	0	13	0	0	0	0	0	0	0	0
1047041	k__Bacteria; p__Actinobacteria; c__Actinobacteria; o__Actinomycetales; f__Corynebacteriaceae; g__Corynebacterium; s__	47	55	22	142	123	54	18	8	8	2	0	2	0	0	0	0	92	9	10	44	0	5	3	0	0	0	0	0	0	0	0	11	1	0	1	0	9	0	0	4	0	0	0	0	0	0	0	4
420127	k__Bacteria; p__Actinobacteria; c__Actinobacteria; o__Actinomycetales; f__Corynebacteriaceae; g__Corynebacterium; s__	21	38	14	51	16	42	11	6	67	0	3	18	2	0	1	0	0	0	0	94	4	0	0	0	17	0	11	174	1	0	2	6	0	0	0	0	28	107	1	0	62	0	4	0	0	0	0	1
503389	k__Bacteria; p__Actinobacteria; c__Actinobacteria; o__Actinomycetales; f__Corynebacteriaceae; g__Corynebacterium; s__	0	0	0	0	16	0	0	1	0	1	0	0	0	0	0	0	0	0	0	0	0	0	0	0	0	0	0	0	0	0	0	0	1	0	0	0	2	0	0	0	0	0	49	0	0	0	0	0
520719	k__Bacteria; p__Actinobacteria; c__Actinobacteria; o__Actinomycetales; f__Corynebacteriaceae; g__Corynebacterium; s__	0	0	0	0	0	0	0	0	0	0	0	0	0	0	0	0	0	0	0	0	0	0	0	19	519	114	15	21	73	62	3	4	0	0	0	0	10	0	2	0	0	0	0	0	0	0	0	0
1070095	k__Bacteria; p__Actinobacteria; c__Actinobacteria; o__Actinomycetales; f__Corynebacteriaceae; g__Corynebacterium; s__	0	10	0	8	2	3	2	0	5	0	0	7	0	0	0	0	0	0	0	23	1	0	5	0	0	0	120	27	54	0	1	1	5	0	0	8	2	14	0	0	6	5	7	0	0	0	0	0
557799	k__Bacteria; p__Actinobacteria; c__Actinobacteria; o__Actinomycetales; f__Corynebacteriaceae; g__Corynebacterium; s__	0	0	1	4	0	0	0	0	0	0	0	0	0	0	0	0	0	0	0	0	0	0	0	0	0	0	0	0	0	0	0	0	0	0	0	0	0	0	0	0	0	0	0	0	0	0	0	0
863970	k__Bacteria; p__Actinobacteria; c__Actinobacteria; o__Actinomycetales; f__Corynebacteriaceae; g__Corynebacterium; s__	1	0	0	58	7	23	0	1	7	0	26	0	0	0	0	0	0	0	0	0	0	11	0	0	0	0	0	0	3	0	0	0	20	0	0	3	0	0	0	0	6	0	11	0	0	0	0	0
73471	k__Bacteria; p__Actinobacteria; c__Actinobacteria; o__Actinomycetales; f__Corynebacteriaceae; g__Corynebacterium; s__	0	0	0	0	0	0	0	0	0	0	0	0	0	0	0	0	0	0	0	7	8	10	0	0	0	0	36	27	8	0	0	0	0	0	0	0	0	0	0	0	0	0	0	0	0	0	0	0
967148	k__Bacteria; p__Actinobacteria; c__Actinobacteria; o__Actinomycetales; f__Corynebacteriaceae; g__Corynebacterium; s__	0	0	0	3	0	0	0	0	0	0	0	0	0	0	0	0	1	0	9	6	0	2	0	0	0	0	0	0	0	0	0	0	0	0	0	0	0	0	0	0	0	0	0	0	0	0	0	0
522794	k__Bacteria; p__Actinobacteria; c__Actinobacteria; o__Actinomycetales; f__Corynebacteriaceae; g__Corynebacterium; s__	0	0	0	0	0	0	0	0	0	0	0	0	0	0	0	0	0	0	0	0	0	0	0	4	100	18	0	3	13	14	1	0	0	0	0	1	2	0	1	0	0	0	0	0	0	0	0	0
New.2.CleanUp.ReferenceOTU1213	k__Bacteria; p__Actinobacteria; c__Actinobacteria; o__Actinomycetales; f__Corynebacteriaceae; g__Corynebacterium; s__	0	2	0	0	0	0	0	0	0	0	0	0	0	0	0	0	0	0	2	2	0	2	0	0	0	0	0	0	0	0	0	0	0	0	0	0	0	0	0	0	0	0	0	0	0	0	0	0
455027	k__Bacteria; p__Actinobacteria; c__Actinobacteria; o__Actinomycetales; f__Corynebacteriaceae; g__Corynebacterium; s__	0	0	0	3	122	16	0	12	0	0	0	0	0	3	0	0	0	0	4	0	0	0	0	0	0	0	0	0	0	0	0	3	3	0	0	13	0	0	0	0	7	0	0	1	0	0	0	0
521277	k__Bacteria; p__Actinobacteria; c__Actinobacteria; o__Actinomycetales; f__Corynebacteriaceae; g__Corynebacterium; s__	0	0	0	0	22	0	0	0	0	0	0	0	0	0	0	0	0	0	0	0	0	0	0	0	0	0	0	0	0	0	0	0	1	2	38	23	20	0	14	0	0	0	0	0	0	0	0	0
377613	k__Bacteria; p__Actinobacteria; c__Actinobacteria; o__Actinomycetales; f__Corynebacteriaceae; g__Corynebacterium; s__	0	3	0	2	7	4	0	0	0	0	0	0	0	0	0	3	0	0	6	0	2	3	0	56	6	0	2	60	5	3	2	1	0	0	0	8	0	5	0	0	0	0	0	0	0	21	0	0
1636835	k__Bacteria; p__Actinobacteria; c__Actinobacteria; o__Actinomycetales; f__Corynebacteriaceae; g__Corynebacterium; s__	51	0	0	15	109	38	9	3	0	0	0	0	0	0	0	0	0	0	1	0	0	0	0	0	0	0	0	0	0	0	0	0	0	0	11	0	0	0	0	1	0	0	0	0	0	0	0	0
1660334	k__Bacteria; p__Actinobacteria; c__Actinobacteria; o__Actinomycetales; f__Corynebacteriaceae; g__Corynebacterium; s__	2	0	0	0	0	0	0	0	0	0	4	0	0	0	0	0	0	6	5	33	6	3	0	0	0	0	0	0	2	97	0	1	2	0	0	0	0	0	0	0	0	0	0	0	0	0	0	0
New.3.CleanUp.ReferenceOTU925	k__Bacteria; p__Actinobacteria; c__Actinobacteria; o__Actinomycetales; f__Corynebacteriaceae; g__Corynebacterium; s__	0	0	0	0	34	0	0	1	0	0	0	0	0	0	0	0	0	0	0	46	0	0	0	0	0	0	0	0	0	2	0	0	0	0	0	0	0	0	0	10	0	0	4	0	0	0	0	0
871559	k__Bacteria; p__Actinobacteria; c__Actinobacteria; o__Actinomycetales; f__Corynebacteriaceae; g__Corynebacterium; s__	0	0	0	0	0	0	0	0	0	0	0	0	0	0	0	0	0	0	0	0	0	0	0	2	63	25	1	0	16	14	0	0	0	0	0	0	0	0	0	0	0	0	0	0	0	0	0	0
New.7.CleanUp.ReferenceOTU119	k__Bacteria; p__Actinobacteria; c__Actinobacteria; o__Actinomycetales; f__Corynebacteriaceae; g__Corynebacterium; s__	0	1	0	1	0	0	0	0	0	0	0	0	0	0	0	0	0	0	0	1	0	0	0	0	6	3	0	0	3	2	42	0	0	0	0	0	5	0	39	0	0	2	30	10	3	4	36	0
990201	k__Bacteria; p__Actinobacteria; c__Actinobacteria; o__Actinomycetales; f__Corynebacteriaceae; g__Corynebacterium; s__	0	0	0	18	0	0	0	3	0	0	0	0	0	0	0	0	0	0	0	1	0	0	0	0	0	0	0	1	0	0	0	0	9	0	0	0	0	0	0	0	0	0	0	0	0	0	0	0
New.8.CleanUp.ReferenceOTU1226	k__Bacteria; p__Actinobacteria; c__Actinobacteria; o__Actinomycetales; f__Corynebacteriaceae; g__Corynebacterium; s__	0	0	0	0	0	0	0	0	0	0	0	0	0	0	0	0	0	3	0	0	0	0	0	0	15	8	0	18	0	0	0	0	0	0	0	0	0	0	0	0	0	0	0	0	0	0	0	0
New.8.CleanUp.ReferenceOTU1907	k__Bacteria; p__Actinobacteria; c__Actinobacteria; o__Actinomycetales; f__Corynebacteriaceae; g__Corynebacterium; s__	0	22	0	0	0	0	0	3	24	1	168	0	1	95	2	1	47	195	3	115	16	1	23	0	0	0	0	0	0	0	0	0	0	0	0	4	0	0	0	0	0	0	0	0	0	0	0	0
New.8.CleanUp.ReferenceOTU2085	k__Bacteria; p__Actinobacteria; c__Actinobacteria; o__Actinomycetales; f__Corynebacteriaceae; g__Corynebacterium; s__	0	0	0	0	0	0	0	0	0	0	0	0	0	0	0	0	0	0	0	0	0	0	0	8	5	0	0	4	4	3	777	6	0	0	0	0	82	1	889	6	0	62	579	106	20	17	712	2
New.8.CleanUp.ReferenceOTU2403	k__Bacteria; p__Actinobacteria; c__Actinobacteria; o__Actinomycetales; f__Corynebacteriaceae; g__Corynebacterium; s__	11	0	0	2	16	6	3	0	0	0	0	0	0	0	0	0	0	0	0	0	0	0	0	0	0	0	0	0	0	0	0	0	0	0	1	0	0	0	0	0	0	0	0	0	0	0	0	0
439036	k__Bacteria; p__Actinobacteria; c__Actinobacteria; o__Actinomycetales; f__Corynebacteriaceae; g__Corynebacterium; s__	0	0	0	0	2	0	0	0	2	0	0	0	0	0	0	0	0	0	11	0	0	0	0	6	0	0	0	0	0	0	0	0	0	0	0	0	0	0	0	0	0	0	0	0	0	230	0	0
New.11.CleanUp.ReferenceOTU912	k__Bacteria; p__Actinobacteria; c__Actinobacteria; o__Actinomycetales; f__Corynebacteriaceae; g__Corynebacterium; s__	0	0	0	0	0	2	0	2	0	5	0	0	0	0	0	0	0	0	0	0	0	23	0	0	0	0	0	1	0	0	6	0	0	0	0	0	0	0	0	0	0	0	172	0	0	7	0	0
New.13.CleanUp.ReferenceOTU318	k__Bacteria; p__Actinobacteria; c__Actinobacteria; o__Actinomycetales; f__Corynebacteriaceae; g__Corynebacterium; s__	0	0	0	0	0	0	0	0	0	0	0	0	0	0	0	0	0	0	0	0	0	0	0	1	0	0	0	1	0	0	33	0	0	0	0	0	1	0	25	0	1	1	20	3	1	1	22	0
New.17.CleanUp.ReferenceOTU159	k__Bacteria; p__Actinobacteria; c__Actinobacteria; o__Actinomycetales; f__Corynebacteriaceae; g__Corynebacterium; s__	0	0	0	0	0	0	0	0	0	0	0	0	0	0	0	0	0	0	0	0	0	0	0	0	0	0	0	0	0	0	8	0	0	0	0	0	0	0	0	0	0	0	4	1	0	0	3	0
New.19.CleanUp.ReferenceOTU61	k__Bacteria; p__Actinobacteria; c__Actinobacteria; o__Actinomycetales; f__Corynebacteriaceae; g__Corynebacterium; s__	0	0	0	12	0	0	0	0	0	0	0	0	0	0	0	8	0	0	0	0	0	0	0	0	146	2	60	0	18	0	1	9	0	0	0	0	0	12	0	0	3	0	0	0	0	0	0	0
528695	k__Bacteria; p__Actinobacteria; c__Actinobacteria; o__Actinomycetales; f__Corynebacteriaceae; g__Corynebacterium; s__	0	0	0	0	0	1	0	0	0	0	0	0	0	0	0	0	0	0	0	0	0	0	0	5	53	26	3	0	31	16	0	0	0	0	0	0	0	0	0	0	3	0	0	0	0	0	0	0
New.33.CleanUp.ReferenceOTU53	k__Bacteria; p__Actinobacteria; c__Actinobacteria; o__Actinomycetales; f__Corynebacteriaceae; g__Corynebacterium; s__	0	0	0	0	0	0	0	231	25	7	13	0	0	0	0	0	0	0	0	0	0	0	0	0	0	0	0	0	0	0	0	0	0	0	0	0	0	0	0	0	0	0	0	0	0	0	0	0
300811	k__Bacteria; p__Actinobacteria; c__Actinobacteria; o__Actinomycetales; f__Corynebacteriaceae; g__Corynebacterium; s__	0	0	0	0	0	0	0	0	0	0	0	0	0	0	0	133	0	0	0	0	0	0	0	0	44	0	0	0	0	0	0	2	0	0	0	0	0	0	0	0	0	0	0	0	0	0	0	0
529001	k__Bacteria; p__Actinobacteria; c__Actinobacteria; o__Actinomycetales; f__Corynebacteriaceae; g__Corynebacterium; s__	0	0	0	0	0	0	0	0	0	0	0	0	0	0	0	26	0	0	0	0	0	0	0	0	80	22	6	0	0	0	1	0	0	0	0	0	0	0	0	0	0	0	0	0	0	0	0	0
511476	k__Bacteria; p__Actinobacteria; c__Actinobacteria; o__Actinomycetales; f__Corynebacteriaceae; g__Corynebacterium; s__	0	0	0	0	0	0	0	0	0	0	0	0	0	0	0	0	0	0	0	0	0	0	0	37	381	8	16	2	130	42	1	0	0	0	0	0	0	0	2	0	0	0	0	0	1	0	0	0
New.48.CleanUp.ReferenceOTU289	k__Bacteria; p__Actinobacteria; c__Actinobacteria; o__Actinomycetales; f__Corynebacteriaceae; g__Corynebacterium; s__	0	0	0	0	0	0	0	0	0	0	0	0	0	0	0	0	0	0	0	0	0	0	0	0	217	67	0	0	177	0	2	0	0	0	0	0	0	0	0	0	0	0	0	0	0	0	0	0
New.48.CleanUp.ReferenceOTU823	k__Bacteria; p__Actinobacteria; c__Actinobacteria; o__Actinomycetales; f__Corynebacteriaceae; g__Corynebacterium; s__	0	0	0	0	0	0	0	0	0	0	0	0	0	0	0	0	0	0	0	0	0	0	0	6	115	23	3	1	0	13	0	1	0	0	0	0	2	0	0	0	0	0	0	0	0	0	0	0
New.50.CleanUp.ReferenceOTU751	k__Bacteria; p__Actinobacteria; c__Actinobacteria; o__Actinomycetales; f__Corynebacteriaceae; g__Corynebacterium; s__	0	0	0	0	0	0	0	0	0	0	0	0	0	0	0	0	0	0	0	0	0	0	0	0	104	61	0	0	0	14	0	0	0	0	0	0	0	0	0	0	0	0	0	0	0	0	0	0
923890	k__Bacteria; p__Actinobacteria; c__Actinobacteria; o__Actinomycetales; f__Corynebacteriaceae; g__Corynebacterium; s__durum	0	6	1	4	0	0	0	0	0	0	0	0	0	0	0	0	1	96	10	0	11	0	0	0	0	0	17	0	2	0	0	0	0	0	0	1	0	0	0	0	61	1	0	0	0	0	0	0
951954	k__Bacteria; p__Actinobacteria; c__Actinobacteria; o__Actinomycetales; f__Corynebacteriaceae; g__Corynebacterium; s__durum	0	15	0	2	0	0	0	4	0	0	0	0	0	0	0	0	0	0	4	8	2	0	0	0	0	1	61	1	42	0	1	0	0	0	0	0	0	0	0	0	14	0	0	0	0	0	0	0
446403	k__Bacteria; p__Actinobacteria; c__Actinobacteria; o__Actinomycetales; f__Corynebacteriaceae; g__Corynebacterium; s__kroppenstedtii	0	15	0	0	0	0	0	0	24	18	6	2	0	0	0	0	0	78	9	67	6	1	0	0	0	0	0	0	0	0	0	0	0	1	0	0	0	0	0	4	77	23	706	28	0	10	2	0
13485	k__Bacteria; p__Actinobacteria; c__Actinobacteria; o__Actinomycetales; f__Corynebacteriaceae; g__Corynebacterium; s__mastitidis	5604	85	209	86	0	2	20	2	0	0	0	0	0	0	0	0	0	0	0	0	0	0	0	4484	244	786	498	1	311	356	26	0	0	0	0	0	0	0	0	1484	0	43	31	0	0	0	7	7
650615	k__Bacteria; p__Actinobacteria; c__Actinobacteria; o__Actinomycetales; f__Corynebacteriaceae; g__Corynebacterium; s__stationis	0	0	0	0	0	0	4	0	0	0	0	0	0	0	0	22	37	9	22	0	7	11	1	16	149	13	45	22	6	30	2	1	0	0	0	0	0	0	0	0	0	0	0	0	0	0	0	0
113265	k__Bacteria; p__Actinobacteria; c__Actinobacteria; o__Actinomycetales; f__Corynebacteriaceae; g__Corynebacterium; s__variabile	0	0	0	0	0	0	0	0	0	0	0	0	0	0	0	98	0	0	0	0	0	0	0	7	7	2	0	11	0	6	0	2	0	0	0	0	0	0	0	0	0	6	0	0	0	0	0	0
New.51.CleanUp.ReferenceOTU100	k__Bacteria; p__Actinobacteria; c__Actinobacteria; o__Actinomycetales; f__Dermabacteraceae; g__Brachybacterium; s__	0	0	0	0	0	0	0	0	0	0	0	0	0	0	0	0	0	0	0	0	0	0	0	0	0	82	0	12	0	0	0	0	0	0	0	0	0	0	0	0	0	0	0	0	0	0	0	0
New.0.CleanUp.ReferenceOTU871	k__Bacteria; p__Actinobacteria; c__Actinobacteria; o__Actinomycetales; f__Dermabacteraceae; g__Brachybacterium; s__conglomeratum	0	0	0	0	0	0	0	0	0	0	0	0	0	0	0	0	0	0	0	0	0	0	0	0	67	7	6	93	23	32	1	0	0	0	9	0	5	0	0	0	0	4	4	0	1	0	0	0
New.2.CleanUp.ReferenceOTU51	k__Bacteria; p__Actinobacteria; c__Actinobacteria; o__Actinomycetales; f__Dermatophilaceae	0	0	0	0	0	0	0	5	8	7	18	8	0	31	0	0	0	0	0	0	0	3	0	0	2	0	0	0	0	0	0	0	4	0	0	0	0	0	0	0	18	0	0	0	0	0	0	0
637528	k__Bacteria; p__Actinobacteria; c__Actinobacteria; o__Actinomycetales; f__Dermatophilaceae; g__Piscicoccus; s__intestinalis	0	0	0	0	0	0	0	0	0	0	0	0	0	0	0	0	0	0	0	0	0	0	0	0	114	2	47	0	30	20	1	0	16	0	0	0	0	62	0	0	0	0	0	1	0	0	0	0
518872	k__Bacteria; p__Actinobacteria; c__Actinobacteria; o__Actinomycetales; f__Dietziaceae; g__Dietzia; s__	0	0	2	0	0	0	0	0	0	0	0	0	0	0	0	9	0	0	3	2	2	1	0	24	97	4	10	0	31	12	1	5	0	0	2	19	1	4	0	2	0	0	0	0	0	2	0	0
983932	k__Bacteria; p__Actinobacteria; c__Actinobacteria; o__Actinomycetales; f__Dietziaceae; g__Dietzia; s__	0	0	5	0	0	0	0	3	4	0	0	0	0	4	0	13	0	0	1	10	4	0	0	11	142	23	16	0	59	18	1	3	2	0	2	58	5	1	0	6	0	3	1	0	0	1	0	0
New.41.CleanUp.ReferenceOTU135	k__Bacteria; p__Actinobacteria; c__Actinobacteria; o__Actinomycetales; f__Dietziaceae; g__Dietzia; s__timorensis	0	0	0	0	0	0	0	0	0	0	0	0	0	0	0	9	52	33	0	23	0	5	0	0	2	0	0	0	0	0	0	1	0	0	0	0	0	0	0	0	0	0	0	0	0	0	0	0
890516	k__Bacteria; p__Actinobacteria; c__Actinobacteria; o__Actinomycetales; f__Frankiaceae; g__; s__	0	0	0	18	0	0	0	0	2	7	1	45	0	28	0	0	0	0	0	9	20	0	0	0	0	0	0	0	0	0	0	0	0	0	0	0	14	0	0	2	12	0	0	0	0	0	0	0
New.0.CleanUp.ReferenceOTU577	k__Bacteria; p__Actinobacteria; c__Actinobacteria; o__Actinomycetales; f__Geodermatophilaceae	0	0	0	0	0	0	3	2	6	3	13	12	0	0	0	0	2	1	1	0	0	0	0	4	6	0	32	0	1	1	0	1	0	0	0	0	0	7	0	0	1	3	3	2	0	3	0	0
11427	k__Bacteria; p__Actinobacteria; c__Actinobacteria; o__Actinomycetales; f__Geodermatophilaceae; g__; s__	0	0	0	6	0	0	3	0	7	2	0	17	0	2	0	0	1	0	0	0	0	0	0	4	5	0	49	0	0	1	0	0	0	0	0	0	0	1	0	0	0	1	0	0	0	0	0	0
New.0.CleanUp.ReferenceOTU365	k__Bacteria; p__Actinobacteria; c__Actinobacteria; o__Actinomycetales; f__Geodermatophilaceae; g__; s__	0	0	0	11	11	0	6	13	37	31	47	152	1	29	0	0	54	2	3	29	0	1	0	13	27	2	0	2	3	61	0	1	1	0	0	0	2	7	0	6	11	27	5	2	3	18	0	0
New.2.CleanUp.ReferenceOTU409	k__Bacteria; p__Actinobacteria; c__Actinobacteria; o__Actinomycetales; f__Geodermatophilaceae; g__; s__	0	0	0	1	0	0	0	0	2	5	0	4	0	0	0	0	25	6	3	0	1	1	0	2	11	3	2	0	6	4	0	0	0	0	0	0	1	6	0	0	7	4	0	1	1	14	0	0
New.2.CleanUp.ReferenceOTU938	k__Bacteria; p__Actinobacteria; c__Actinobacteria; o__Actinomycetales; f__Geodermatophilaceae; g__; s__	0	0	0	10	0	0	4	8	45	27	5	54	2	46	1	0	5	2	3	0	5	1	0	16	38	7	16	0	21	23	0	1	2	0	0	0	4	47	0	20	11	11	17	2	4	12	0	0
New.4.CleanUp.ReferenceOTU124	k__Bacteria; p__Actinobacteria; c__Actinobacteria; o__Actinomycetales; f__Geodermatophilaceae; g__; s__	0	0	0	1	0	0	0	5	25	4	14	8	2	11	0	0	0	1	0	13	3	1	0	1	27	11	0	2	0	18	3	8	3	0	0	0	0	0	0	7	4	8	0	1	0	2	0	0
New.9.CleanUp.ReferenceOTU1320	k__Bacteria; p__Actinobacteria; c__Actinobacteria; o__Actinomycetales; f__Geodermatophilaceae; g__; s__	0	0	0	0	0	0	0	0	2	1	0	12	0	0	0	0	2	1	0	12	0	0	0	6	9	0	2	0	0	6	0	0	0	0	0	0	7	24	0	3	8	13	6	0	0	3	0	0
154567	k__Bacteria; p__Actinobacteria; c__Actinobacteria; o__Actinomycetales; f__Geodermatophilaceae; g__Geodermatophilus; s__	0	0	0	52	0	0	3	2	3	5	3	9	0	8	0	28	10	1	2	3	0	2	0	22	17	2	0	1	2	2	2	0	1	0	0	0	5	5	0	6	45	7	0	0	3	29	0	0
1146183	k__Bacteria; p__Actinobacteria; c__Actinobacteria; o__Actinomycetales; f__Geodermatophilaceae; g__Geodermatophilus; s__	1	0	0	0	0	0	3	1	11	2	2	2	1	45	1	0	7	0	1	29	0	2	0	1	13	1	0	0	0	6	0	0	2	0	0	1	3	1	0	4	26	4	4	4	0	21	0	0
New.2.CleanUp.ReferenceOTU446	k__Bacteria; p__Actinobacteria; c__Actinobacteria; o__Actinomycetales; f__Geodermatophilaceae; g__Geodermatophilus; s__obscurus	0	0	0	0	0	0	0	7	0	0	0	7	0	17	0	0	11	0	0	0	0	0	0	0	1	0	0	0	1	6	0	0	9	0	0	0	0	0	0	0	3	0	0	0	0	2	0	0
New.10.CleanUp.ReferenceOTU552	k__Bacteria; p__Actinobacteria; c__Actinobacteria; o__Actinomycetales; f__Geodermatophilaceae; g__Geodermatophilus; s__obscurus	0	0	0	0	0	0	0	0	0	0	0	0	0	0	0	0	71	0	0	0	0	0	0	0	4	0	0	0	0	0	0	0	0	0	0	0	0	1	0	0	0	0	0	0	0	0	0	0
1027771	k__Bacteria; p__Actinobacteria; c__Actinobacteria; o__Actinomycetales; f__Gordoniaceae; g__Gordonia; s__	0	0	0	0	40	0	0	2	0	0	0	6	0	0	0	216	0	0	0	25	11	10	43	0	25	21	0	0	0	0	0	0	0	0	0	0	2	0	0	0	0	0	0	0	0	26	0	0
13325	k__Bacteria; p__Actinobacteria; c__Actinobacteria; o__Actinomycetales; f__Gordoniaceae; g__Gordonia; s__	5	10	0	3	49	23	0	10	6	0	0	0	2	35	0	0	85	0	0	0	0	0	1	0	0	0	0	0	0	0	0	1	0	0	0	0	0	3	0	0	0	0	0	0	2	0	0	0
1667532	k__Bacteria; p__Actinobacteria; c__Actinobacteria; o__Actinomycetales; f__Intrasporangiaceae; g__; s__	0	4	1	4	24	16	5	8	70	35	57	78	26	107	1	4	0	0	0	0	0	2	0	1	6	21	0	0	18	2	0	0	0	0	0	0	0	0	0	3	1	5	5	0	6	9	0	0
521840	k__Bacteria; p__Actinobacteria; c__Actinobacteria; o__Actinomycetales; f__Intrasporangiaceae; g__; s__	1	0	0	0	0	0	0	0	3	3	12	2	2	3	0	7	0	0	0	0	0	0	0	0	3	0	0	0	0	0	0	0	0	0	0	0	1	0	0	7	7	28	14	13	22	40	0	0
New.1.CleanUp.ReferenceOTU129	k__Bacteria; p__Actinobacteria; c__Actinobacteria; o__Actinomycetales; f__Intrasporangiaceae; g__; s__	0	0	0	0	0	0	0	0	0	14	22	0	2	4	0	0	0	0	0	0	0	0	0	0	0	0	0	0	0	0	0	0	0	0	0	0	0	1	0	188	383	402	67	212	350	1158	5	0
New.1.CleanUp.ReferenceOTU658	k__Bacteria; p__Actinobacteria; c__Actinobacteria; o__Actinomycetales; f__Intrasporangiaceae; g__; s__	0	0	0	0	0	0	12	0	0	0	0	0	1	39	0	0	0	0	0	0	0	0	0	23	0	0	0	0	0	0	1	0	0	0	0	0	0	0	0	17	70	47	96	108	26	219	0	0
New.2.CleanUp.ReferenceOTU1011	k__Bacteria; p__Actinobacteria; c__Actinobacteria; o__Actinomycetales; f__Intrasporangiaceae; g__; s__	0	0	0	0	5	0	0	0	0	0	0	0	0	0	0	0	0	0	0	0	0	0	0	0	0	0	0	0	0	0	0	0	0	0	0	0	0	0	0	8	1	0	0	0	0	0	0	0
1667535	k__Bacteria; p__Actinobacteria; c__Actinobacteria; o__Actinomycetales; f__Intrasporangiaceae; g__; s__	0	0	0	0	0	7	0	3	2	5	3	15	8	7	0	13	0	0	0	0	0	1	0	0	40	5	72	0	2	23	3	0	0	0	0	0	0	0	0	5	4	6	7	1	1	9	0	0
New.9.CleanUp.ReferenceOTU94	k__Bacteria; p__Actinobacteria; c__Actinobacteria; o__Actinomycetales; f__Intrasporangiaceae; g__; s__	0	0	0	0	0	0	0	1	0	5	0	0	0	9	0	0	0	0	0	0	0	0	0	0	0	0	17	0	0	0	0	0	0	0	0	0	0	0	0	21	3	16	14	2	13	46	0	0
New.26.CleanUp.ReferenceOTU32	k__Bacteria; p__Actinobacteria; c__Actinobacteria; o__Actinomycetales; f__Intrasporangiaceae; g__; s__	5	0	0	0	2	0	0	0	7	5	10	15	7	16	0	0	0	0	0	0	0	0	0	0	0	0	0	0	2	1	0	0	1	0	0	5	6	0	0	26	30	69	80	8	102	82	1	0
New.35.CleanUp.ReferenceOTU433	k__Bacteria; p__Actinobacteria; c__Actinobacteria; o__Actinomycetales; f__Intrasporangiaceae; g__; s__	0	0	0	0	0	0	0	0	0	4	0	2	0	0	0	0	0	0	0	0	0	0	0	0	0	0	0	0	0	0	0	0	0	0	0	0	2	0	0	9	2	11	7	111	20	17	0	0
New.36.CleanUp.ReferenceOTU92	k__Bacteria; p__Actinobacteria; c__Actinobacteria; o__Actinomycetales; f__Intrasporangiaceae; g__; s__	0	0	0	0	0	0	0	1	0	0	0	0	0	17	0	0	0	0	0	0	0	0	0	0	2	1	82	0	0	0	0	0	0	0	0	0	0	0	0	79	29	48	66	1	38	151	2	0
New.0.CleanUp.ReferenceOTU352	k__Bacteria; p__Actinobacteria; c__Actinobacteria; o__Actinomycetales; f__Intrasporangiaceae; g__Janibacter; s__	0	0	2	20	0	0	4	5	1	54	25	16	5	57	0	0	0	0	3	0	39	0	0	0	79	0	134	0	0	18	0	6	0	0	0	0	0	0	0	11	1	20	0	6	1	28	0	0
1084157	k__Bacteria; p__Actinobacteria; c__Actinobacteria; o__Actinomycetales; f__Intrasporangiaceae; g__Janibacter; s__	1	0	1	44	20	188	0	0	0	0	0	0	0	0	0	0	0	0	0	2	0	0	0	0	0	0	0	0	7	0	0	0	0	0	0	2	0	0	0	1	1	0	0	1	0	0	0	0
New.3.CleanUp.ReferenceOTU713	k__Bacteria; p__Actinobacteria; c__Actinobacteria; o__Actinomycetales; f__Intrasporangiaceae; g__Janibacter; s__	2	0	4	31	81	206	0	0	0	0	0	0	0	0	0	0	0	0	0	0	0	0	0	0	0	0	0	0	0	0	0	3	0	0	0	16	4	0	0	0	1	0	0	1	0	0	0	0
New.9.CleanUp.ReferenceOTU1388	k__Bacteria; p__Actinobacteria; c__Actinobacteria; o__Actinomycetales; f__Intrasporangiaceae; g__Janibacter; s__	456	192	53	826	3365	3218	297	25	121	35	61	4	1	94	0	41	11	80	20	412	59	53	1	47	7	6	74	765	122	104	7	0	23	4	7	3	0	61	1	0	3	52	2	6	2	16	2	23
1013469	k__Bacteria; p__Actinobacteria; c__Actinobacteria; o__Actinomycetales; f__Intrasporangiaceae; g__Janibacter; s__	0	0	0	0	0	0	0	0	0	0	0	0	0	0	0	0	0	0	0	0	0	0	0	0	0	0	0	0	0	2	0	0	0	0	0	0	0	0	0	0	0	0	14	91	0	0	0	0
New.0.CleanUp.ReferenceOTU190	k__Bacteria; p__Actinobacteria; c__Actinobacteria; o__Actinomycetales; f__Intrasporangiaceae; g__Knoellia; s__subterranea	2	4	0	9	28	0	0	13	461	183	233	165	87	164	8	0	0	0	0	0	0	0	0	28	22	24	0	0	2	9	2	4	32	0	3	34	105	142	0	4	9	0	19	7	0	22	0	0
New.6.CleanUp.ReferenceOTU496	k__Bacteria; p__Actinobacteria; c__Actinobacteria; o__Actinomycetales; f__Intrasporangiaceae; g__Knoellia; s__subterranea	0	0	0	7	0	0	0	18	201	22	38	6	0	0	1	0	0	0	0	0	0	0	0	0	0	0	0	0	0	1	0	20	11	0	2	5	33	21	0	0	0	15	9	0	0	1	0	0
New.8.CleanUp.ReferenceOTU2327	k__Bacteria; p__Actinobacteria; c__Actinobacteria; o__Actinomycetales; f__Intrasporangiaceae; g__Knoellia; s__subterranea	0	0	0	0	0	0	9	3	44	13	4	43	12	1	0	0	0	0	0	0	0	0	0	27	0	0	0	0	0	13	0	0	5	0	0	0	1	12	0	4	0	0	16	51	0	5	0	0
838721	k__Bacteria; p__Actinobacteria; c__Actinobacteria; o__Actinomycetales; f__Intrasporangiaceae; g__Phycicoccus; s__	0	0	0	0	0	0	0	0	0	8	15	0	2	0	0	0	0	0	0	0	0	0	0	0	0	0	0	0	0	0	0	3	0	4	0	0	15	17	0	3	0	0	36	42	5	0	0	0
New.2.CleanUp.ReferenceOTU233	k__Bacteria; p__Actinobacteria; c__Actinobacteria; o__Actinomycetales; f__Kineosporiaceae	0	0	0	0	0	0	0	0	0	0	0	0	0	0	0	1	0	0	0	0	0	0	0	0	0	0	0	0	0	0	0	0	0	0	0	0	0	0	0	0	193	0	0	0	0	0	0	0
915240	k__Bacteria; p__Actinobacteria; c__Actinobacteria; o__Actinomycetales; f__Kineosporiaceae; g__; s__	0	0	0	0	0	0	0	0	0	0	0	0	0	0	0	0	0	0	0	0	0	0	0	0	0	0	0	0	0	0	0	1	0	0	0	0	0	0	0	8	0	21	0	12	0	81	0	0
215615	k__Bacteria; p__Actinobacteria; c__Actinobacteria; o__Actinomycetales; f__Kineosporiaceae; g__; s__	0	0	0	0	0	0	0	0	0	0	0	0	0	0	0	0	46	0	0	12	0	0	0	0	0	0	0	0	0	0	0	0	0	0	0	0	0	0	0	0	0	0	0	0	0	25	0	0
944847	k__Bacteria; p__Actinobacteria; c__Actinobacteria; o__Actinomycetales; f__Kineosporiaceae; g__; s__	0	0	0	0	0	0	0	13	0	3	0	47	4	73	1	0	1	0	0	5	0	0	0	1	6	0	0	0	0	2	0	0	0	0	0	0	0	0	0	0	0	0	0	0	0	0	0	0
New.2.CleanUp.ReferenceOTU767	k__Bacteria; p__Actinobacteria; c__Actinobacteria; o__Actinomycetales; f__Kineosporiaceae; g__; s__	0	0	15	0	88	0	0	0	0	0	0	0	0	0	0	10	1	0	0	0	0	0	0	5	19	7	0	8	2	0	0	0	0	0	0	0	0	0	0	1	0	0	0	0	0	0	0	0
New.9.CleanUp.ReferenceOTU667	k__Bacteria; p__Actinobacteria; c__Actinobacteria; o__Actinomycetales; f__Kineosporiaceae; g__; s__	0	0	0	0	0	0	0	0	0	0	0	0	0	0	0	0	0	0	1	89	0	0	0	0	0	0	0	0	0	0	0	0	0	0	0	0	0	0	0	0	0	0	0	0	0	0	0	0
New.24.CleanUp.ReferenceOTU95	k__Bacteria; p__Actinobacteria; c__Actinobacteria; o__Actinomycetales; f__Kineosporiaceae; g__Kineococcus; s__	10	0	0	106	0	15	0	0	0	0	0	0	0	0	0	0	0	0	0	6	0	0	0	1	1	0	0	37	5	7	0	0	0	0	0	0	4	5	0	1	10	1	0	5	0	0	0	0
New.2.CleanUp.ReferenceOTU831	k__Bacteria; p__Actinobacteria; c__Actinobacteria; o__Actinomycetales; f__Kineosporiaceae; g__Kineosporia; s__	9	0	0	0	0	0	0	0	0	0	0	0	0	0	0	0	0	0	0	0	0	71	0	0	0	0	0	8	0	0	0	0	93	0	0	0	0	0	0	1	0	0	0	0	0	0	0	0
1129931	k__Bacteria; p__Actinobacteria; c__Actinobacteria; o__Actinomycetales; f__Kineosporiaceae; g__Quadrisphaera; s__granulorum	0	15	0	0	0	0	0	1	0	0	0	5	0	0	0	0	0	0	0	0	0	0	0	0	0	0	0	0	0	0	0	0	0	0	0	2	3	10	0	1	28	7	0	0	0	2	0	0
New.2.CleanUp.ReferenceOTU925	k__Bacteria; p__Actinobacteria; c__Actinobacteria; o__Actinomycetales; f__Microbacteriaceae	0	0	0	0	0	0	0	0	0	0	0	0	0	0	0	0	0	0	0	0	0	0	0	0	4	0	0	46	0	0	6	0	0	0	0	13	0	0	0	5	0	4	0	0	0	22	0	0
4331137	k__Bacteria; p__Actinobacteria; c__Actinobacteria; o__Actinomycetales; f__Microbacteriaceae	0	0	0	0	0	0	0	0	0	0	0	0	0	0	0	0	0	0	0	0	0	0	0	0	0	0	142	0	0	0	2	0	0	0	0	0	0	0	0	0	0	0	0	0	0	0	0	0
876945	k__Bacteria; p__Actinobacteria; c__Actinobacteria; o__Actinomycetales; f__Microbacteriaceae	0	0	0	0	0	0	0	0	0	0	0	0	0	0	0	0	0	0	0	35	0	0	0	17	10	0	22	0	8	34	2	0	0	0	0	0	0	0	0	0	40	4	0	0	0	0	0	0
1134145	k__Bacteria; p__Actinobacteria; c__Actinobacteria; o__Actinomycetales; f__Microbacteriaceae; g__Agrococcus; s__jenensis	0	0	0	2	0	30	4	0	50	34	44	65	5	32	2	0	0	11	0	0	0	0	0	0	17	1	1	91	4	13	0	0	0	0	11	0	6	2	0	2	2	1	16	0	1	4	0	0
1142257	k__Bacteria; p__Actinobacteria; c__Actinobacteria; o__Actinomycetales; f__Microbacteriaceae; g__Agrococcus; s__jenensis	0	0	0	0	0	0	1	2	1	15	70	24	9	18	0	0	0	0	3	0	0	0	0	0	2	2	0	2	6	15	0	0	0	0	0	3	3	0	0	0	0	0	7	0	0	8	0	0
New.0.CleanUp.ReferenceOTU921	k__Bacteria; p__Actinobacteria; c__Actinobacteria; o__Actinomycetales; f__Microbacteriaceae; g__Agrococcus; s__jenensis	0	0	0	2	0	9	1	0	17	6	6	15	4	12	0	0	0	11	4	0	0	0	0	0	6	0	0	13	1	7	0	0	2	0	6	1	2	11	0	2	1	0	1	3	0	16	0	0
New.25.CleanUp.ReferenceOTU113	k__Bacteria; p__Actinobacteria; c__Actinobacteria; o__Actinomycetales; f__Microbacteriaceae; g__Agrococcus; s__jenensis	0	0	0	12	0	0	10	2	16	10	1	0	5	29	1	10	0	0	0	0	0	0	0	3	0	0	1	0	0	0	0	0	6	0	5	0	3	0	0	2	17	7	18	14	19	6	0	0
237898	k__Bacteria; p__Actinobacteria; c__Actinobacteria; o__Actinomycetales; f__Microbacteriaceae; g__Agromyces; s__	0	0	0	0	0	0	0	0	0	0	0	0	0	0	0	0	0	0	0	0	0	0	0	0	16	0	0	0	0	0	0	0	0	0	0	0	0	0	0	1	0	0	0	0	0	0	0	0
806092	k__Bacteria; p__Actinobacteria; c__Actinobacteria; o__Actinomycetales; f__Microbacteriaceae; g__Clavibacter; s__michiganensis	0	0	0	0	0	0	0	0	0	0	0	0	0	0	0	0	0	0	0	8	2	10	0	1	0	0	1	293	0	21	3	1	0	14	3	0	3	0	0	5	0	0	5	0	0	17	0	0
583016	k__Bacteria; p__Actinobacteria; c__Actinobacteria; o__Actinomycetales; f__Microbacteriaceae; g__Curtobacterium; s__	1	0	0	0	0	0	0	0	6	0	0	0	0	0	0	0	0	15	1	0	0	8	0	0	8	5	54	0	0	21	1	4	0	0	0	4	0	3	0	9	4	13	3	145	22	0	0	0
New.2.CleanUp.ReferenceOTU435	k__Bacteria; p__Actinobacteria; c__Actinobacteria; o__Actinomycetales; f__Microbacteriaceae; g__Curtobacterium; s__	1	2	0	0	0	0	3	0	7	6	2	2	0	0	0	0	0	40	6	0	0	22	0	0	1	23	206	0	0	8	1	0	0	0	0	5	0	5	0	5	4	17	0	25	0	0	0	0
New.2.CleanUp.ReferenceOTU527	k__Bacteria; p__Actinobacteria; c__Actinobacteria; o__Actinomycetales; f__Microbacteriaceae; g__Curtobacterium; s__	0	0	0	0	0	0	0	0	0	0	0	3	0	0	0	0	0	0	0	14	0	0	0	0	2	0	10	23	0	0	1	0	0	0	0	1	0	0	0	1	0	1	1	0	0	0	0	0
New.10.CleanUp.ReferenceOTU641	k__Bacteria; p__Actinobacteria; c__Actinobacteria; o__Actinomycetales; f__Microbacteriaceae; g__Curtobacterium; s__	0	0	0	0	0	0	0	0	0	0	0	0	0	0	0	0	0	0	0	35	0	0	0	0	0	0	34	44	0	0	0	0	0	0	0	0	0	0	0	0	0	0	0	0	0	0	0	0
New.44.CleanUp.ReferenceOTU456	k__Bacteria; p__Actinobacteria; c__Actinobacteria; o__Actinomycetales; f__Microbacteriaceae; g__Curtobacterium; s__	0	0	0	0	0	0	0	0	0	0	0	0	0	0	0	0	0	0	0	0	0	1	0	0	3	0	0	0	0	0	0	0	0	0	0	0	0	0	0	0	0	0	4	92	0	0	0	0
272974	k__Bacteria; p__Actinobacteria; c__Actinobacteria; o__Actinomycetales; f__Microbacteriaceae; g__Frigoribacterium; s__	0	0	0	0	0	0	0	2	0	0	0	3	0	0	0	0	0	0	0	2	0	9	0	0	16	0	29	5	0	0	0	1	0	0	0	2	0	0	0	0	0	0	2	5	0	0	0	0
New.0.CleanUp.ReferenceOTU759	k__Bacteria; p__Actinobacteria; c__Actinobacteria; o__Actinomycetales; f__Microbacteriaceae; g__Frigoribacterium; s__	0	1	0	2	0	0	0	2	9	0	0	5	0	0	0	6	0	0	0	26	7	0	0	0	3	8	610	1	11	3	1	1	1	0	0	16	10	3	0	0	7	2	0	0	0	3	0	0
New.2.CleanUp.ReferenceOTU243	k__Bacteria; p__Actinobacteria; c__Actinobacteria; o__Actinomycetales; f__Microbacteriaceae; g__Frigoribacterium; s__	0	0	0	8	0	0	0	0	0	0	0	0	0	0	0	0	0	0	0	2	0	6	0	0	12	6	129	9	0	13	1	1	0	0	1	5	2	0	0	1	6	4	3	26	0	6	0	0
New.8.CleanUp.ReferenceOTU1720	k__Bacteria; p__Actinobacteria; c__Actinobacteria; o__Actinomycetales; f__Microbacteriaceae; g__Frigoribacterium; s__	0	0	0	0	0	0	0	0	0	0	0	0	0	0	0	0	0	0	0	0	3	0	0	0	0	1	34	10	1	3	0	0	0	0	0	0	0	0	0	0	0	0	0	1	0	1	0	0
New.9.CleanUp.ReferenceOTU586	k__Bacteria; p__Actinobacteria; c__Actinobacteria; o__Actinomycetales; f__Microbacteriaceae; g__Frigoribacterium; s__	0	0	0	3	0	0	0	0	1	0	0	3	0	0	0	0	0	0	1	0	3	0	0	0	0	2	108	0	1	5	2	0	0	0	0	0	0	0	0	0	0	0	0	0	0	0	0	0
4441546	k__Bacteria; p__Actinobacteria; c__Actinobacteria; o__Actinomycetales; f__Microbacteriaceae; g__Leucobacter; s__	255	107	50	6	0	0	8	11	9	32	0	2	0	0	0	0	0	0	0	0	0	0	0	0	0	0	0	0	0	0	0	16	0	0	0	0	0	0	0	31	0	30	11	49	0	0	0	32
New.1.CleanUp.ReferenceOTU286	k__Bacteria; p__Actinobacteria; c__Actinobacteria; o__Actinomycetales; f__Microbacteriaceae; g__Leucobacter; s__	0	8	0	0	0	0	0	0	0	0	0	0	0	0	0	0	0	0	0	0	0	0	0	0	0	0	0	0	0	0	0	13	2	127	0	0	8	0	0	0	0	0	0	0	0	0	0	0
New.2.CleanUp.ReferenceOTU246	k__Bacteria; p__Actinobacteria; c__Actinobacteria; o__Actinomycetales; f__Microbacteriaceae; g__Microbacterium	0	0	0	0	0	0	0	0	9	0	0	0	0	0	0	0	0	0	0	0	0	0	0	0	77	65	0	0	0	0	0	2	0	0	0	0	0	0	0	2	0	0	0	0	0	1	0	0
New.8.CleanUp.ReferenceOTU823	k__Bacteria; p__Actinobacteria; c__Actinobacteria; o__Actinomycetales; f__Microbacteriaceae; g__Microbacterium	0	0	0	0	0	0	2	6	12	16	17	20	1	9	0	0	0	3	0	0	0	4	0	9	5	0	0	0	1	5	0	0	1	0	2	1	9	3	0	1	2	4	3	4	0	4	0	0
169430	k__Bacteria; p__Actinobacteria; c__Actinobacteria; o__Actinomycetales; f__Microbacteriaceae; g__Microbacterium; s__	0	0	0	0	0	0	7	0	3	1	18	0	2	0	0	0	0	0	0	0	1	0	0	0	39	3	0	0	8	67	3	3	13	0	0	60	0	0	1	0	0	0	84	37	0	38	0	0
851567	k__Bacteria; p__Actinobacteria; c__Actinobacteria; o__Actinomycetales; f__Microbacteriaceae; g__Microbacterium; s__	0	0	0	0	0	0	0	0	0	0	0	0	0	0	0	0	0	0	0	0	0	0	0	261	0	0	0	0	0	0	0	0	0	0	0	0	0	0	0	0	0	0	0	0	0	0	0	0
New.1.CleanUp.ReferenceOTU417	k__Bacteria; p__Actinobacteria; c__Actinobacteria; o__Actinomycetales; f__Microbacteriaceae; g__Microbacterium; s__	4	0	0	0	0	0	0	1	33	9	0	1	2	25	0	0	0	0	0	0	0	1	0	0	2	0	17	0	21	5	0	0	2	1	13	34	1	24	0	0	0	0	0	0	0	1	0	0
363337	k__Bacteria; p__Actinobacteria; c__Actinobacteria; o__Actinomycetales; f__Microbacteriaceae; g__Microbacterium; s__	0	0	0	0	0	0	7	13	6	18	0	0	0	0	0	0	2	0	0	0	0	0	0	0	2	0	0	0	2	42	0	0	0	13	0	0	0	0	0	10	0	0	5	190	0	35	0	0
1045797	k__Bacteria; p__Actinobacteria; c__Actinobacteria; o__Actinomycetales; f__Microbacteriaceae; g__Microbacterium; s__	0	13	0	9	0	0	0	3	7	0	0	0	0	0	0	0	0	0	3	0	0	0	0	3	0	0	0	0	0	0	0	0	1	0	2	13	8	15	0	0	1	0	0	0	0	0	0	0
New.8.CleanUp.ReferenceOTU651	k__Bacteria; p__Actinobacteria; c__Actinobacteria; o__Actinomycetales; f__Microbacteriaceae; g__Microbacterium; s__	0	0	0	0	0	0	3	7	4	6	0	21	4	28	0	0	0	0	0	1	0	0	0	0	12	0	0	0	0	12	0	0	0	0	0	0	0	0	0	0	0	0	0	0	0	0	0	0
New.35.CleanUp.ReferenceOTU537	k__Bacteria; p__Actinobacteria; c__Actinobacteria; o__Actinomycetales; f__Microbacteriaceae; g__Microbacterium; s__	0	0	0	0	0	0	0	7	0	0	0	2	0	0	0	0	0	0	0	0	0	0	0	117	9	0	0	0	0	0	0	0	0	0	0	0	0	0	0	0	0	0	0	0	0	0	0	0
263590	k__Bacteria; p__Actinobacteria; c__Actinobacteria; o__Actinomycetales; f__Microbacteriaceae; g__Microbacterium; s__chocolatum	0	0	0	0	0	0	0	0	2	0	0	0	0	0	0	0	0	0	0	0	0	0	0	0	6	0	26	0	0	2	0	0	1	0	0	0	2	0	0	0	24	0	1	5	0	0	0	0
New.1.CleanUp.ReferenceOTU165	k__Bacteria; p__Actinobacteria; c__Actinobacteria; o__Actinomycetales; f__Microbacteriaceae; g__Microbacterium; s__chocolatum	0	7	0	0	0	0	0	1	3	5	6	0	0	0	0	0	0	0	0	0	0	0	0	0	1	0	0	0	0	0	0	0	2	0	0	0	0	0	0	0	5	0	0	0	57	0	0	0
New.8.CleanUp.ReferenceOTU1022	k__Bacteria; p__Actinobacteria; c__Actinobacteria; o__Actinomycetales; f__Microbacteriaceae; g__Microbacterium; s__chocolatum	0	0	0	0	0	0	0	0	0	0	5	0	0	2	0	0	0	0	0	0	0	0	0	0	12	3	35	69	26	0	0	0	0	0	0	0	0	0	0	1	0	0	7	0	0	0	0	0
739867	k__Bacteria; p__Actinobacteria; c__Actinobacteria; o__Actinomycetales; f__Microbacteriaceae; g__Microbacterium; s__maritypicum	0	0	0	0	0	0	0	0	0	0	0	0	0	22	0	0	14	0	0	14	0	0	0	0	7	12	0	0	3	0	4	2	1	0	0	72	2	34	1	3	0	12	0	0	0	10	0	0
249375	k__Bacteria; p__Actinobacteria; c__Actinobacteria; o__Actinomycetales; f__Microbacteriaceae; g__Microbacterium; s__maritypicum	0	0	0	0	0	0	0	0	9	0	9	0	10	3	0	0	0	0	0	0	1	4	0	0	18	0	0	5	55	1	0	0	0	0	1	4	0	2	0	0	0	1	2	0	0	0	0	0
917141	k__Bacteria; p__Actinobacteria; c__Actinobacteria; o__Actinomycetales; f__Microbacteriaceae; g__Microbacterium; s__maritypicum	0	0	0	0	8	0	0	0	0	0	0	0	3	0	0	0	0	0	0	0	0	7	0	0	0	0	14	0	12	0	0	0	6	0	0	0	0	0	0	2	12	17	2	0	0	0	0	0
154618	k__Bacteria; p__Actinobacteria; c__Actinobacteria; o__Actinomycetales; f__Microbacteriaceae; g__Microbacterium; s__maritypicum	0	0	0	0	0	0	0	0	0	0	3	2	0	0	0	0	0	0	0	0	0	4	0	0	4	6	1	2	51	2	0	0	0	0	0	45	0	0	0	0	2	0	0	0	0	1	0	0
142011	k__Bacteria; p__Actinobacteria; c__Actinobacteria; o__Actinomycetales; f__Microbacteriaceae; g__Microbacterium; s__maritypicum	0	0	0	0	0	0	0	6	1	6	0	10	1	0	0	0	0	0	0	0	1	0	0	14	7	3	104	40	2	12	2	1	4	0	0	0	0	0	0	0	0	4	27	0	0	0	0	0
New.0.CleanUp.ReferenceOTU478	k__Bacteria; p__Actinobacteria; c__Actinobacteria; o__Actinomycetales; f__Microbacteriaceae; g__Mycetocola; s__	0	0	0	0	0	0	0	0	0	0	0	0	0	0	0	0	0	0	1	47	0	0	0	29	0	0	0	0	0	0	0	5	36	0	0	0	6	0	0	10	0	0	0	0	0	0	0	0
New.6.CleanUp.ReferenceOTU677	k__Bacteria; p__Actinobacteria; c__Actinobacteria; o__Actinomycetales; f__Microbacteriaceae; g__Mycetocola; s__	0	0	1	0	0	0	0	0	0	0	0	3	0	0	0	0	67	0	1	0	0	0	0	119	0	0	3	0	0	0	0	0	0	0	0	0	1	0	0	1	0	0	0	0	0	0	0	0
12290	k__Bacteria; p__Actinobacteria; c__Actinobacteria; o__Actinomycetales; f__Microbacteriaceae; g__Pseudoclavibacter; s__helvolus	0	0	0	0	0	0	0	10	14	0	9	0	0	0	0	0	0	0	0	0	0	8	0	59	48	1	92	163	0	13	3	0	0	0	0	24	6	0	0	1	2	38	0	0	0	0	0	0
587616	k__Bacteria; p__Actinobacteria; c__Actinobacteria; o__Actinomycetales; f__Microbacteriaceae; g__Rathayibacter; s__caricis	0	1	0	0	0	0	0	0	1	3	3	5	0	0	0	0	0	0	0	12	0	0	0	2	44	134	8	232	1	34	1	0	19	0	0	10	25	0	0	4	125	0	23	7	0	0	0	0
New.2.CleanUp.ReferenceOTU731	k__Bacteria; p__Actinobacteria; c__Actinobacteria; o__Actinomycetales; f__Micrococcaceae	0	0	0	0	0	0	2	0	0	0	7	0	0	17	0	0	0	0	0	0	0	0	0	0	0	0	0	0	0	0	0	0	0	0	0	0	2	0	0	9	12	268	5	55	12	67	0	0
New.2.CleanUp.ReferenceOTU953	k__Bacteria; p__Actinobacteria; c__Actinobacteria; o__Actinomycetales; f__Micrococcaceae	0	0	0	0	0	0	0	0	0	0	0	0	0	0	0	0	0	0	0	0	0	0	0	0	0	0	3	114	0	2	0	0	0	0	0	0	5	0	0	0	0	0	0	0	0	0	0	0
New.2.CleanUp.ReferenceOTU1105	k__Bacteria; p__Actinobacteria; c__Actinobacteria; o__Actinomycetales; f__Micrococcaceae	0	0	0	0	0	0	0	0	51	1	1	18	2	23	2	0	0	0	0	90	0	0	0	7	30	28	0	0	0	2	0	3	0	0	6	0	13	0	0	0	0	0	0	0	0	0	0	0
812971	k__Bacteria; p__Actinobacteria; c__Actinobacteria; o__Actinomycetales; f__Micrococcaceae; g__; s__	0	0	0	0	0	0	0	0	1	2	0	11	0	0	0	0	0	0	0	0	0	0	0	0	0	0	0	0	11	0	0	0	0	0	0	0	0	0	0	0	0	0	0	0	0	0	0	0
929901	k__Bacteria; p__Actinobacteria; c__Actinobacteria; o__Actinomycetales; f__Micrococcaceae; g__; s__	0	2	0	0	0	0	0	1	13	48	0	39	0	71	2	0	0	0	3	0	0	0	0	0	16	0	0	0	2	0	0	3	15	0	3	3	17	1	0	0	0	5	0	0	0	1	0	0
186479	k__Bacteria; p__Actinobacteria; c__Actinobacteria; o__Actinomycetales; f__Micrococcaceae; g__; s__	0	3	0	2	1	0	6	0	1	1	0	0	3	19	0	0	0	0	0	0	0	0	0	12	2	0	0	1	20	1	0	1	0	0	0	0	1	0	0	10	10	9	46	1	0	10	0	0
New.0.CleanUp.ReferenceOTU531	k__Bacteria; p__Actinobacteria; c__Actinobacteria; o__Actinomycetales; f__Micrococcaceae; g__; s__	0	0	0	0	0	0	0	0	0	0	0	1	0	0	0	0	0	0	0	0	0	0	0	10	3	1	0	0	0	0	0	2	0	0	36	0	11	0	0	75	182	50	186	23	70	430	0	0
928972	k__Bacteria; p__Actinobacteria; c__Actinobacteria; o__Actinomycetales; f__Micrococcaceae; g__; s__	0	0	2	8	0	0	6	0	12	0	6	17	2	0	0	0	0	0	0	0	0	0	0	0	2	0	0	2	6	1	0	0	0	0	0	0	7	41	0	1	4	0	15	0	0	3	0	0
133328	k__Bacteria; p__Actinobacteria; c__Actinobacteria; o__Actinomycetales; f__Micrococcaceae; g__; s__	10	0	1	10	0	0	7	0	40	12	1	4	2	9	0	0	0	0	21	0	0	0	0	6	28	1	0	7	0	5	0	1	10	0	0	3	46	55	0	26	30	1	35	4	17	17	0	0
323949	k__Bacteria; p__Actinobacteria; c__Actinobacteria; o__Actinomycetales; f__Micrococcaceae; g__; s__	0	0	0	0	0	0	9	7	8	60	0	2	1	31	1	0	0	0	4	0	0	0	0	20	7	6	1	39	14	2	5	6	38	0	0	18	117	96	0	17	30	8	12	7	50	58	0	0
152747	k__Bacteria; p__Actinobacteria; c__Actinobacteria; o__Actinomycetales; f__Micrococcaceae; g__; s__	7	7	0	4	26	21	14	2	12	11	10	89	2	140	5	0	0	2	0	0	0	0	0	3	7	2	0	1	3	16	0	0	8	0	2	1	2	7	0	3	3	1	13	2	0	1	0	0
279258	k__Bacteria; p__Actinobacteria; c__Actinobacteria; o__Actinomycetales; f__Micrococcaceae; g__; s__	0	32	0	0	0	0	12	15	41	21	20	38	3	106	0	0	0	0	2	0	0	0	0	1	7	0	0	0	2	6	1	16	0	0	0	1	8	248	0	7	2	3	14	75	2	10	0	0
New.1.CleanUp.ReferenceOTU123	k__Bacteria; p__Actinobacteria; c__Actinobacteria; o__Actinomycetales; f__Micrococcaceae; g__; s__	4	0	0	22	0	0	7	10	15	10	39	82	11	246	0	0	0	0	0	0	0	0	0	0	2	0	0	8	1	1	7	0	0	0	0	0	0	0	0	17	58	11	29	0	1	16	0	0
4349120	k__Bacteria; p__Actinobacteria; c__Actinobacteria; o__Actinomycetales; f__Micrococcaceae; g__; s__	0	19	0	34	6	0	16	3	3	37	23	2	6	110	0	0	8	1	0	4	0	2	0	0	39	1	0	5	5	7	0	0	0	0	0	0	0	0	0	57	49	109	64	3	16	28	0	0
278560	k__Bacteria; p__Actinobacteria; c__Actinobacteria; o__Actinomycetales; f__Micrococcaceae; g__; s__	0	2	0	0	0	0	2	2	3	1	3	4	0	7	0	0	0	0	0	0	0	0	0	0	0	0	0	1	0	0	0	1	0	0	0	0	6	1	0	0	2	2	0	0	1	1	0	0
143810	k__Bacteria; p__Actinobacteria; c__Actinobacteria; o__Actinomycetales; f__Micrococcaceae; g__; s__	2	11	0	2	115	11	26	1	1	4	2	14	1	37	0	0	0	5	0	2	0	0	0	1	7	2	0	4	0	2	0	5	20	0	5	2	10	5	0	2	6	7	5	3	0	3	0	0
New.2.CleanUp.ReferenceOTU228	k__Bacteria; p__Actinobacteria; c__Actinobacteria; o__Actinomycetales; f__Micrococcaceae; g__; s__	0	0	2	0	0	0	12	1	14	0	0	0	1	20	0	0	0	0	0	0	0	0	0	0	0	0	0	0	0	17	0	0	0	0	0	0	1	4	0	16	9	2	13	0	0	7	0	0
131662	k__Bacteria; p__Actinobacteria; c__Actinobacteria; o__Actinomycetales; f__Micrococcaceae; g__; s__	7	3	0	0	7	0	1	0	0	1	0	3	0	11	0	0	0	0	0	0	0	4	0	2	1	13	0	0	0	0	0	0	0	4	0	2	7	24	0	2	26	31	7	0	2	0	0	0
130922	k__Bacteria; p__Actinobacteria; c__Actinobacteria; o__Actinomycetales; f__Micrococcaceae; g__; s__	0	1	0	1	33	0	9	0	0	0	16	0	0	2	0	0	0	0	0	0	0	0	0	3	6	0	0	0	0	1	0	4	0	0	0	3	26	0	0	2	118	3	2	2	0	6	0	0
New.9.CleanUp.ReferenceOTU769	k__Bacteria; p__Actinobacteria; c__Actinobacteria; o__Actinomycetales; f__Micrococcaceae; g__; s__	0	11	0	0	0	0	0	1	26	3	0	20	5	14	0	0	0	0	0	0	0	0	0	0	0	0	0	0	0	0	0	0	0	0	0	1	6	90	0	0	0	0	0	0	0	0	0	0
New.9.CleanUp.ReferenceOTU955	k__Bacteria; p__Actinobacteria; c__Actinobacteria; o__Actinomycetales; f__Micrococcaceae; g__; s__	0	0	0	0	0	0	0	0	1	0	0	0	0	0	0	0	0	0	0	86	0	0	0	0	0	6	0	0	0	0	0	0	0	0	0	0	0	0	0	0	0	0	0	0	0	5	0	0
New.20.CleanUp.ReferenceOTU60	k__Bacteria; p__Actinobacteria; c__Actinobacteria; o__Actinomycetales; f__Micrococcaceae; g__; s__	0	0	0	0	0	0	0	3	0	1	0	8	0	5	0	0	0	0	0	0	0	0	0	0	0	0	0	0	0	0	0	3	0	4	0	2	10	101	0	5	0	1	36	0	10	0	0	0
331489	k__Bacteria; p__Actinobacteria; c__Actinobacteria; o__Actinomycetales; f__Micrococcaceae; g__Arthrobacter; s__	0	0	0	0	0	0	4	0	0	0	0	0	0	0	0	0	0	0	0	0	0	0	0	28	2	0	10	1	15	143	4	22	0	0	0	0	0	0	1	0	2	49	174	0	1	25	0	0
New.0.CleanUp.ReferenceOTU205	k__Bacteria; p__Actinobacteria; c__Actinobacteria; o__Actinomycetales; f__Micrococcaceae; g__Arthrobacter; s__sulfureus	0	0	0	9	0	0	0	0	0	0	0	0	0	0	0	0	0	0	0	0	0	0	0	0	0	0	0	0	0	0	0	0	0	0	0	0	0	0	0	10	0	14	68	31	7	11	0	0
521124	k__Bacteria; p__Actinobacteria; c__Actinobacteria; o__Actinomycetales; f__Micrococcaceae; g__Citricoccus; s__	0	0	0	1	0	0	22	0	27	0	0	12	1	22	1	0	0	13	0	0	0	0	0	0	17	5	0	7	1	28	0	0	0	0	0	0	0	0	0	0	0	3	0	0	0	2	0	0
529839	k__Bacteria; p__Actinobacteria; c__Actinobacteria; o__Actinomycetales; f__Micrococcaceae; g__Kocuria; s__	2	0	0	21	0	0	0	0	15	5	0	10	2	83	0	0	0	0	14	47	0	16	0	86	207	279	0	2	32	46	14	11	36	0	5	3	7	0	0	0	0	19	0	0	0	0	0	0
991871	k__Bacteria; p__Actinobacteria; c__Actinobacteria; o__Actinomycetales; f__Micrococcaceae; g__Kocuria; s__	1	0	0	0	0	1	0	0	1	0	0	0	0	0	0	0	0	0	0	0	0	0	0	35	46	9	9	34	30	21	1	12	43	0	4	0	4	12	0	0	0	1	0	0	0	0	0	3
New.2.CleanUp.ReferenceOTU717	k__Bacteria; p__Actinobacteria; c__Actinobacteria; o__Actinomycetales; f__Micrococcaceae; g__Kocuria; s__	4	0	0	0	0	7	0	0	7	3	0	0	0	0	0	0	0	0	0	0	0	0	0	0	29	36	0	15	1	1	5	10	74	0	14	0	21	37	1	0	0	4	7	0	0	0	0	0
567669	k__Bacteria; p__Actinobacteria; c__Actinobacteria; o__Actinomycetales; f__Micrococcaceae; g__Kocuria; s__palustris	0	0	0	11	3	14	0	0	0	0	0	0	0	0	0	0	0	6	22	17	3	3	0	1	6	10	6	0	0	9	0	2	92	0	5	14	11	52	0	0	0	0	0	0	0	6	0	0
1083016	k__Bacteria; p__Actinobacteria; c__Actinobacteria; o__Actinomycetales; f__Micrococcaceae; g__Kocuria; s__palustris	4	13	0	55	53	100	0	2	3	0	0	0	0	6	0	0	0	2	14	10	1	0	0	2	2	3	2	0	0	6	0	3	91	3	6	14	11	29	2	0	0	0	0	0	0	1	0	2
New.2.CleanUp.ReferenceOTU846	k__Bacteria; p__Actinobacteria; c__Actinobacteria; o__Actinomycetales; f__Micrococcaceae; g__Kocuria; s__rhizophila	2	2	1	20	0	7	0	0	0	0	0	0	0	0	0	0	16	2	8	1	3	0	70	0	2	37	50	0	0	0	0	0	39	8	5	3	1	0	0	1	15	10	31	1	0	23	0	0
New.3.CleanUp.ReferenceOTU686	k__Bacteria; p__Actinobacteria; c__Actinobacteria; o__Actinomycetales; f__Micrococcaceae; g__Microbispora; s__	0	0	0	0	0	0	7	0	4	0	1	7	3	36	0	0	0	0	3	0	10	111	0	0	53	59	0	1	63	3	0	0	65	0	0	0	0	0	0	19	0	12	0	0	0	0	0	0
318338	k__Bacteria; p__Actinobacteria; c__Actinobacteria; o__Actinomycetales; f__Micrococcaceae; g__Microbispora; s__rosea	0	3	0	0	0	0	26	10	57	48	27	107	7	240	1	0	55	3	2	3	0	6	0	56	162	10	47	120	34	47	1	3	14	0	6	0	0	18	0	11	34	6	11	7	2	26	0	0
New.0.CleanUp.ReferenceOTU163	k__Bacteria; p__Actinobacteria; c__Actinobacteria; o__Actinomycetales; f__Micrococcaceae; g__Microbispora; s__rosea	0	7	0	0	0	0	52	11	48	13	13	36	2	128	0	0	4	1	0	3	0	13	0	119	150	33	99	106	102	66	3	5	27	0	10	1	6	48	0	11	60	18	22	11	1	39	0	0
New.2.CleanUp.ReferenceOTU795	k__Bacteria; p__Actinobacteria; c__Actinobacteria; o__Actinomycetales; f__Micrococcaceae; g__Microbispora; s__rosea	0	33	0	0	0	0	45	32	323	131	81	289	25	1101	5	0	6	25	1	34	0	53	0	840	727	169	589	533	472	287	21	25	136	0	13	5	20	127	2	51	228	81	87	61	10	166	1	0
New.2.CleanUp.ReferenceOTU1035	k__Bacteria; p__Actinobacteria; c__Actinobacteria; o__Actinomycetales; f__Micrococcaceae; g__Microbispora; s__rosea	0	2	0	0	0	0	4	2	31	10	14	32	2	132	0	0	2	0	0	5	0	1	0	40	63	15	37	31	19	14	1	2	13	0	5	0	2	16	0	3	15	15	8	5	0	11	0	0
1009362	k__Bacteria; p__Actinobacteria; c__Actinobacteria; o__Actinomycetales; f__Micrococcaceae; g__Micrococcus; s__	2	50	89	26	36	4	11	6	8	0	0	0	0	0	0	8	1	115	4	18	13	0	0	0	5	0	0	5	1	0	0	34	118	22	7	18	4	0	0	0	4	2	0	0	1	0	0	0
951916	k__Bacteria; p__Actinobacteria; c__Actinobacteria; o__Actinomycetales; f__Micrococcaceae; g__Micrococcus; s__luteus	79	55	80	310	282	228	17	4	25	5	23	2	0	0	0	111	99	2	54	1901	82	4	166	39	87	15	69	522	90	18	2	46	1785	10	308	119	141	29	5	16	157	17	148	0	0	39	2	10
945455	k__Bacteria; p__Actinobacteria; c__Actinobacteria; o__Actinomycetales; f__Micrococcaceae; g__Micrococcus; s__luteus	19	11	7	82	63	34	2	3	4	2	4	0	0	0	0	14	24	2	8	276	21	0	22	9	21	1	9	50	8	1	1	12	371	5	65	28	38	7	0	1	28	2	25	0	0	6	0	4
905211	k__Bacteria; p__Actinobacteria; c__Actinobacteria; o__Actinomycetales; f__Micrococcaceae; g__Micrococcus; s__luteus	0	0	1	3	4	15	0	0	0	0	2	0	0	0	0	1	0	0	0	17	0	0	0	0	2	0	5	30	0	2	0	0	4	0	8	1	0	2	0	0	6	0	1	0	0	0	0	0
1131091	k__Bacteria; p__Actinobacteria; c__Actinobacteria; o__Actinomycetales; f__Micrococcaceae; g__Micrococcus; s__luteus	0	0	0	55	0	0	0	1	0	0	3	0	0	0	0	0	1	0	0	3	0	0	0	0	0	0	0	0	0	0	0	0	58	0	0	2	0	37	0	0	0	0	0	0	0	0	0	0
1092725	k__Bacteria; p__Actinobacteria; c__Actinobacteria; o__Actinomycetales; f__Micrococcaceae; g__Rothia; s__dentocariosa	5	166	2	12	0	0	3	0	20	0	0	0	0	0	0	0	2	0	0	3	0	0	0	30	0	0	5	0	0	0	0	1	0	0	0	0	0	0	0	0	1	7	10	9	0	2	0	3
1017181	k__Bacteria; p__Actinobacteria; c__Actinobacteria; o__Actinomycetales; f__Micrococcaceae; g__Rothia; s__mucilaginosa	6	125	7	55	235	21	5	0	3	0	6	19	2	0	0	0	94	0	1	0	0	2	0	0	0	0	0	0	1	0	0	0	11	0	2	0	0	0	0	1	70	14	100	15	0	10	0	0
538247	k__Bacteria; p__Actinobacteria; c__Actinobacteria; o__Actinomycetales; f__Micrococcaceae; g__Rothia; s__nasimurium	130	13	0	84	515	37	14	28	21	2	0	0	0	0	0	0	0	0	0	0	0	0	0	8	1	0	0	0	26	0	0	0	0	0	0	0	0	0	0	0	0	0	0	0	0	0	0	0
543491	k__Bacteria; p__Actinobacteria; c__Actinobacteria; o__Actinomycetales; f__Micrococcaceae; g__Rothia; s__nasimurium	113	8	0	82	449	20	13	39	10	0	0	0	0	0	0	0	0	0	0	0	0	0	0	20	0	0	1	1	20	0	3	0	5	0	0	2	0	0	0	0	0	0	0	0	0	0	0	0
582813	k__Bacteria; p__Actinobacteria; c__Actinobacteria; o__Actinomycetales; f__Micromonosporaceae	0	0	0	0	0	0	0	0	0	0	0	0	0	0	0	0	0	0	0	0	0	0	0	0	43	0	0	0	0	0	0	0	0	0	0	0	0	5	0	0	50	0	2	0	0	0	0	0
584249	k__Bacteria; p__Actinobacteria; c__Actinobacteria; o__Actinomycetales; f__Micromonosporaceae; g__; s__	0	0	0	0	0	0	0	0	0	0	0	0	0	0	0	0	0	0	0	0	0	0	0	0	0	0	0	0	0	1	0	0	0	0	0	0	0	0	0	33	1	1	0	0	0	0	0	0
1128592	k__Bacteria; p__Actinobacteria; c__Actinobacteria; o__Actinomycetales; f__Micromonosporaceae; g__; s__	0	0	0	0	0	0	0	0	0	0	0	0	0	0	0	0	0	0	27	0	0	0	0	0	0	0	0	0	0	1	0	0	0	0	0	0	0	0	0	1	0	0	0	0	0	0	0	0
85407	k__Bacteria; p__Actinobacteria; c__Actinobacteria; o__Actinomycetales; f__Micromonosporaceae; g__; s__	0	0	0	0	0	0	0	0	0	0	0	0	0	0	0	0	0	0	0	0	0	0	0	8	2	0	3	2	0	0	0	0	13	0	0	0	0	0	0	0	0	0	0	0	0	0	0	0
New.8.CleanUp.ReferenceOTU2036	k__Bacteria; p__Actinobacteria; c__Actinobacteria; o__Actinomycetales; f__Micromonosporaceae; g__; s__	0	0	0	0	0	0	0	0	125	1	0	46	0	0	0	1	2	82	0	0	0	0	0	0	19	0	0	0	0	0	0	0	0	0	0	0	0	0	0	1	0	3	11	172	0	0	0	0
New.8.CleanUp.ReferenceOTU2247	k__Bacteria; p__Actinobacteria; c__Actinobacteria; o__Actinomycetales; f__Micromonosporaceae; g__; s__	0	0	0	0	0	0	0	0	0	0	0	0	0	0	0	0	0	0	0	0	0	0	0	0	0	0	0	0	0	0	0	0	3	0	0	0	0	0	0	0	0	0	11	0	5	0	0	0
New.8.CleanUp.ReferenceOTU2257	k__Bacteria; p__Actinobacteria; c__Actinobacteria; o__Actinomycetales; f__Micromonosporaceae; g__; s__	0	0	0	0	0	0	0	0	0	0	0	0	0	0	0	0	0	0	0	0	0	0	0	0	7	0	0	0	0	0	0	0	0	0	0	0	0	0	0	0	63	0	22	34	0	0	0	0
161199	k__Bacteria; p__Actinobacteria; c__Actinobacteria; o__Actinomycetales; f__Micromonosporaceae; g__Actinoplanes	0	0	2	0	0	0	0	1	3	10	0	0	0	16	0	0	0	0	6	0	0	41	0	5	1	6	0	0	0	18	0	3	0	0	0	0	0	1	0	6	15	2	0	0	0	1	0	0
1133558	k__Bacteria; p__Actinobacteria; c__Actinobacteria; o__Actinomycetales; f__Micromonosporaceae; g__Actinoplanes; s__	0	0	0	0	0	0	0	0	0	0	0	0	0	0	0	0	0	0	0	0	0	0	0	0	6	0	0	0	0	0	0	0	19	0	0	0	0	63	0	28	2	1	0	0	0	0	0	0
New.2.CleanUp.ReferenceOTU420	k__Bacteria; p__Actinobacteria; c__Actinobacteria; o__Actinomycetales; f__Micromonosporaceae; g__Actinoplanes; s__	0	0	0	0	0	0	0	0	0	0	0	7	0	0	0	0	0	0	0	0	0	1	0	0	27	0	0	0	0	0	0	0	0	0	0	0	0	0	0	1	13	0	0	29	0	1	0	0
1029463	k__Bacteria; p__Actinobacteria; c__Actinobacteria; o__Actinomycetales; f__Micromonosporaceae; g__Actinoplanes; s__	0	0	0	0	0	0	0	1	0	0	0	0	0	0	0	0	0	0	0	0	0	0	0	0	0	0	0	0	0	0	0	0	0	0	0	0	0	90	1	0	0	0	0	0	0	0	0	0
New.11.CleanUp.ReferenceOTU886	k__Bacteria; p__Actinobacteria; c__Actinobacteria; o__Actinomycetales; f__Micromonosporaceae; g__Actinoplanes; s__	0	0	0	0	0	0	0	0	0	0	0	0	0	0	0	0	0	0	0	0	0	0	0	0	0	0	0	0	0	0	0	45	0	0	0	0	0	0	0	0	0	0	0	0	1	55	0	0
New.45.CleanUp.ReferenceOTU226	k__Bacteria; p__Actinobacteria; c__Actinobacteria; o__Actinomycetales; f__Micromonosporaceae; g__Actinoplanes; s__	0	0	0	0	0	0	0	0	0	0	0	0	0	0	0	121	0	0	0	0	0	0	0	0	0	0	0	0	0	0	0	0	0	0	0	0	0	0	0	0	0	48	0	0	0	0	0	0
New.50.CleanUp.ReferenceOTU105	k__Bacteria; p__Actinobacteria; c__Actinobacteria; o__Actinomycetales; f__Micromonosporaceae; g__Actinoplanes; s__	0	0	0	0	0	0	0	0	0	0	0	0	0	0	0	0	0	0	0	0	0	0	0	0	250	0	0	0	0	0	0	0	0	0	0	0	0	0	0	0	0	0	0	0	0	0	0	0
4366263	k__Bacteria; p__Actinobacteria; c__Actinobacteria; o__Actinomycetales; f__Micromonosporaceae; g__Virgisporangium; s__ochraceum	0	0	0	0	0	0	0	0	0	0	0	0	0	0	0	0	0	0	0	0	4	0	0	0	0	0	0	0	0	6	0	0	0	0	0	0	0	0	0	0	0	0	0	0	0	0	0	0
New.8.CleanUp.ReferenceOTU2445	k__Bacteria; p__Actinobacteria; c__Actinobacteria; o__Actinomycetales; f__Micromonosporaceae; g__Virgisporangium; s__ochraceum	0	0	0	0	0	0	0	0	0	0	0	0	0	0	0	0	0	0	0	43	0	0	0	0	23	0	0	0	0	0	0	1	0	0	0	0	0	0	0	4	0	5	0	0	0	0	0	0
555495	k__Bacteria; p__Actinobacteria; c__Actinobacteria; o__Actinomycetales; f__Mycobacteriaceae; g__Mycobacterium; s__	0	0	0	0	42	60	0	5	3	0	0	2	1	0	0	0	1	4	0	6	0	0	0	0	70	3	0	0	6	0	0	3	2	0	0	0	1	0	0	7	7	0	0	28	0	0	0	0
4390723	k__Bacteria; p__Actinobacteria; c__Actinobacteria; o__Actinomycetales; f__Mycobacteriaceae; g__Mycobacterium; s__	0	0	0	7	0	0	0	2	0	2	0	0	0	0	0	0	0	0	0	0	0	0	0	0	19	20	0	7	0	6	0	0	0	0	0	4	5	2	0	4	0	9	28	0	0	17	0	0
978664	k__Bacteria; p__Actinobacteria; c__Actinobacteria; o__Actinomycetales; f__Mycobacteriaceae; g__Mycobacterium; s__	0	0	0	0	0	0	2	7	0	15	0	21	0	3	0	0	0	0	0	0	0	0	0	9	4	3	0	65	3	5	1	0	2	0	0	0	3	0	0	5	0	2	0	0	0	0	0	0
New.8.CleanUp.ReferenceOTU1648	k__Bacteria; p__Actinobacteria; c__Actinobacteria; o__Actinomycetales; f__Mycobacteriaceae; g__Mycobacterium; s__	0	0	0	0	0	0	0	4	1	0	0	8	0	0	0	0	69	0	0	0	0	9	0	0	4	6	0	0	0	0	0	0	2	0	0	0	7	1	0	1	0	6	0	0	0	0	0	0
965370	k__Bacteria; p__Actinobacteria; c__Actinobacteria; o__Actinomycetales; f__Mycobacteriaceae; g__Mycobacterium; s__	0	0	0	0	0	0	0	0	0	0	0	0	0	0	0	0	0	0	0	16	0	0	0	0	3	0	0	0	0	2	0	0	5	0	0	0	0	0	0	0	0	1	1	100	0	0	0	0
New.10.CleanUp.ReferenceOTU1012	k__Bacteria; p__Actinobacteria; c__Actinobacteria; o__Actinomycetales; f__Mycobacteriaceae; g__Mycobacterium; s__	0	0	0	0	0	0	0	0	0	0	0	0	0	0	0	0	0	0	0	0	0	0	0	0	40	0	0	90	6	1	3	0	0	0	0	0	0	0	0	0	0	0	0	0	0	0	0	0
103349	k__Bacteria; p__Actinobacteria; c__Actinobacteria; o__Actinomycetales; f__Nocardiaceae; g__; s__	0	0	0	0	0	0	0	0	0	0	0	0	0	0	0	0	0	0	0	0	0	0	0	0	0	0	0	0	0	0	0	0	0	0	17	70	173	0	0	0	0	0	0	0	0	0	0	0
74894	k__Bacteria; p__Actinobacteria; c__Actinobacteria; o__Actinomycetales; f__Nocardiaceae; g__Nocardia; s__	0	0	0	0	0	0	0	0	0	0	0	0	0	0	0	0	42	0	2	29	0	0	0	0	0	0	0	0	0	0	0	0	0	0	0	0	0	0	0	0	0	0	0	0	0	0	0	0
13518	k__Bacteria; p__Actinobacteria; c__Actinobacteria; o__Actinomycetales; f__Nocardiaceae; g__Rhodococcus	0	0	0	0	0	0	0	0	0	0	0	10	0	0	0	632	0	0	0	0	0	0	0	0	29	0	0	0	0	7	0	12	0	0	0	16	0	0	0	0	0	0	0	0	0	0	0	0
New.9.CleanUp.ReferenceOTU369	k__Bacteria; p__Actinobacteria; c__Actinobacteria; o__Actinomycetales; f__Nocardiaceae; g__Rhodococcus	0	0	0	0	0	0	0	0	0	0	0	0	0	0	0	0	0	0	0	0	0	0	0	101	0	0	0	0	0	0	0	0	0	0	0	0	0	0	0	5	0	15	0	0	0	27	0	0
New.41.CleanUp.ReferenceOTU439	k__Bacteria; p__Actinobacteria; c__Actinobacteria; o__Actinomycetales; f__Nocardiaceae; g__Rhodococcus	0	0	0	0	0	0	0	0	0	0	0	0	0	0	0	1	23	47	0	26	0	12	0	0	0	0	0	0	0	0	0	0	0	0	0	0	0	0	0	0	0	0	0	0	0	0	0	0
424352	k__Bacteria; p__Actinobacteria; c__Actinobacteria; o__Actinomycetales; f__Nocardiaceae; g__Rhodococcus; s__	0	2	2	10	0	0	0	18	61	30	10	14	0	21	0	0	1	1	0	2	0	0	0	0	9	0	2	0	0	2	0	0	0	0	0	2	0	0	0	0	0	0	0	0	0	1	0	0
764322	k__Bacteria; p__Actinobacteria; c__Actinobacteria; o__Actinomycetales; f__Nocardiaceae; g__Rhodococcus; s__	0	0	0	0	0	0	0	4	0	0	0	6	0	0	0	0	0	0	0	0	0	0	0	9	30	18	0	0	0	2	0	1	0	0	2	0	0	0	0	4	15	0	0	0	0	0	0	0
New.41.CleanUp.ReferenceOTU409	k__Bacteria; p__Actinobacteria; c__Actinobacteria; o__Actinomycetales; f__Nocardiaceae; g__Rhodococcus; s__	0	0	0	0	0	0	0	0	0	0	0	0	0	0	0	0	0	0	1	0	0	0	0	9	49	0	37	0	0	21	2	0	0	0	0	0	0	0	0	0	0	0	0	0	0	0	0	0
New.41.CleanUp.ReferenceOTU591	k__Bacteria; p__Actinobacteria; c__Actinobacteria; o__Actinomycetales; f__Nocardiaceae; g__Rhodococcus; s__	0	0	0	0	0	0	0	0	0	0	0	0	0	0	0	0	0	0	6	0	0	0	0	60	17	0	0	1	0	8	0	0	0	0	0	0	0	0	0	0	0	0	0	0	0	0	0	0
136561	k__Bacteria; p__Actinobacteria; c__Actinobacteria; o__Actinomycetales; f__Nocardiaceae; g__Rhodococcus; s__fascians	0	3	0	0	0	0	2	1	1	0	0	3	0	0	0	5	128	163	79	77	3	96	4	11	15	10	0	0	0	2	0	1	0	0	2	0	0	0	0	1	19	0	1	1	0	0	0	0
New.0.CleanUp.ReferenceOTU297	k__Bacteria; p__Actinobacteria; c__Actinobacteria; o__Actinomycetales; f__Nocardiaceae; g__Rhodococcus; s__fascians	0	16	0	17	0	0	0	59	63	64	35	13	0	0	1	0	0	0	14	0	0	16	0	14	121	44	5	4	20	30	1	36	2	3	31	1621	8	0	2	75	36	24	76	4	0	45	0	0
New.1.CleanUp.ReferenceOTU274	k__Bacteria; p__Actinobacteria; c__Actinobacteria; o__Actinomycetales; f__Nocardiaceae; g__Rhodococcus; s__fascians	0	1	0	0	0	0	0	6	3	2	2	0	0	0	0	0	0	0	1	0	0	1	0	1	1	5	0	0	0	0	0	2	0	0	3	112	0	0	0	5	4	0	1	1	0	3	0	0
New.2.CleanUp.ReferenceOTU1091	k__Bacteria; p__Actinobacteria; c__Actinobacteria; o__Actinomycetales; f__Nocardioidaceae	0	0	0	0	0	0	0	3	0	2	0	0	0	0	0	0	0	0	0	0	0	0	0	0	14	0	0	0	0	14	0	0	1	0	0	0	0	0	0	4	18	27	65	0	0	0	0	0
328081	k__Bacteria; p__Actinobacteria; c__Actinobacteria; o__Actinomycetales; f__Nocardioidaceae; g__; s__	4	0	0	14	0	0	5	20	27	22	19	83	2	4	0	0	0	17	0	0	0	2	0	1	30	4	15	113	18	22	1	4	0	0	1	2	3	21	0	4	8	4	28	84	6	59	0	0
239739	k__Bacteria; p__Actinobacteria; c__Actinobacteria; o__Actinomycetales; f__Nocardioidaceae; g__; s__	8	7	0	15	0	0	33	41	128	20	268	164	24	98	1	0	0	0	2	2	0	6	0	0	7	0	0	14	5	11	1	0	0	0	0	0	1	16	0	10	19	4	29	33	1	4	0	0
996116	k__Bacteria; p__Actinobacteria; c__Actinobacteria; o__Actinomycetales; f__Nocardioidaceae; g__; s__	2	10	0	12	10	0	0	12	80	99	160	64	17	174	5	0	1	11	13	2	0	0	0	3	9	20	10	0	4	9	4	0	0	0	5	0	18	0	0	2	16	3	51	0	0	4	0	0
1088254	k__Bacteria; p__Actinobacteria; c__Actinobacteria; o__Actinomycetales; f__Nocardioidaceae; g__; s__	0	0	7	4	0	2	10	10	42	32	71	35	17	14	0	0	5	12	7	7	1	7	0	0	45	5	1	185	4	26	7	15	10	9	33	55	219	146	0	72	57	58	202	9	70	39	1	0
New.0.CleanUp.ReferenceOTU121	k__Bacteria; p__Actinobacteria; c__Actinobacteria; o__Actinomycetales; f__Nocardioidaceae; g__; s__	0	0	0	0	0	0	41	31	40	63	16	121	19	235	1	0	0	3	0	0	0	0	0	22	102	2	180	23	233	76	5	32	183	0	0	0	0	108	1	2	0	0	0	0	0	0	0	0
New.0.CleanUp.ReferenceOTU189	k__Bacteria; p__Actinobacteria; c__Actinobacteria; o__Actinomycetales; f__Nocardioidaceae; g__; s__	0	0	0	0	0	0	0	4	59	4	2	0	1	29	0	0	0	7	0	0	0	0	0	0	22	0	0	0	7	51	0	0	0	0	0	0	0	0	0	0	0	0	4	0	0	0	0	0
New.0.CleanUp.ReferenceOTU318	k__Bacteria; p__Actinobacteria; c__Actinobacteria; o__Actinomycetales; f__Nocardioidaceae; g__; s__	19	1	0	10	0	6	35	11	33	42	22	47	8	91	1	0	0	0	10	0	0	0	0	6	32	112	1	0	0	6	2	25	51	1	66	95	160	735	4	51	10	54	99	0	16	36	1	0
New.0.CleanUp.ReferenceOTU447	k__Bacteria; p__Actinobacteria; c__Actinobacteria; o__Actinomycetales; f__Nocardioidaceae; g__; s__	0	0	0	15	0	0	15	0	39	17	0	43	2	23	0	0	0	0	0	0	0	0	0	0	13	0	0	0	17	0	1	0	0	0	0	0	0	50	0	4	0	0	11	0	7	0	0	0
324217	k__Bacteria; p__Actinobacteria; c__Actinobacteria; o__Actinomycetales; f__Nocardioidaceae; g__; s__	0	0	0	0	8	0	1	16	9	1	45	29	3	59	0	0	0	0	4	10	2	0	0	0	1	0	0	0	9	2	0	0	0	0	0	0	1	0	0	1	5	6	3	2	1	1	0	0
16538	k__Bacteria; p__Actinobacteria; c__Actinobacteria; o__Actinomycetales; f__Nocardioidaceae; g__; s__	0	0	0	0	0	38	21	8	1	18	2	5	2	0	0	0	0	0	0	0	0	0	0	0	0	0	0	4	0	0	1	6	0	0	0	5	0	4	0	3	1	1	26	0	0	100	0	0
New.1.CleanUp.ReferenceOTU163	k__Bacteria; p__Actinobacteria; c__Actinobacteria; o__Actinomycetales; f__Nocardioidaceae; g__; s__	0	0	0	0	0	3	0	22	16	16	45	0	4	0	0	0	0	0	0	0	0	0	0	0	0	0	0	0	0	0	0	0	0	0	32	0	0	0	1	0	0	0	0	0	0	2	0	0
New.1.CleanUp.ReferenceOTU854	k__Bacteria; p__Actinobacteria; c__Actinobacteria; o__Actinomycetales; f__Nocardioidaceae; g__; s__	0	0	0	0	0	0	0	0	0	0	0	0	0	0	0	121	0	0	0	0	0	0	2	0	3	0	0	0	0	0	0	0	3	0	0	0	0	0	0	0	0	0	0	0	0	0	0	0
900044	k__Bacteria; p__Actinobacteria; c__Actinobacteria; o__Actinomycetales; f__Nocardioidaceae; g__; s__	0	0	1	0	0	0	0	0	13	1	0	13	1	0	0	0	0	0	0	0	0	0	0	0	25	3	0	0	7	9	0	2	8	0	0	0	4	0	0	0	0	1	0	0	0	0	0	0
1043652	k__Bacteria; p__Actinobacteria; c__Actinobacteria; o__Actinomycetales; f__Nocardioidaceae; g__; s__	0	0	0	2	0	0	0	38	34	18	62	0	3	0	0	0	24	0	1	0	0	0	0	0	0	0	0	0	0	0	0	1	0	0	0	0	0	1	0	0	0	2	0	23	0	0	0	0
884613	k__Bacteria; p__Actinobacteria; c__Actinobacteria; o__Actinomycetales; f__Nocardioidaceae; g__; s__	0	0	3	0	0	0	0	13	5	11	8	9	3	0	0	0	0	0	0	0	0	1	0	0	0	0	0	0	0	2	0	0	0	0	0	0	2	0	0	0	0	10	0	0	0	0	0	0
501795	k__Bacteria; p__Actinobacteria; c__Actinobacteria; o__Actinomycetales; f__Nocardioidaceae; g__; s__	0	0	0	0	0	0	0	1	4	0	2	8	1	0	0	0	0	0	1	0	0	0	0	4	0	0	0	0	1	1	0	0	0	0	0	0	0	0	0	1	0	0	0	0	0	8	0	0
New.2.CleanUp.ReferenceOTU505	k__Bacteria; p__Actinobacteria; c__Actinobacteria; o__Actinomycetales; f__Nocardioidaceae; g__; s__	0	0	0	2	0	11	0	0	3	0	0	5	2	0	0	0	1	140	0	0	0	3	1	5	22	22	2	43	8	34	2	2	25	2	25	4	34	67	1	34	31	11	3	3	5	9	0	0
New.2.CleanUp.ReferenceOTU1014	k__Bacteria; p__Actinobacteria; c__Actinobacteria; o__Actinomycetales; f__Nocardioidaceae; g__; s__	0	0	0	6	0	0	0	0	10	4	7	21	0	0	0	0	0	0	0	0	1	1	0	0	3	0	0	0	0	4	0	2	0	4	1	1	6	60	2	13	0	1	10	0	4	31	0	0
501824	k__Bacteria; p__Actinobacteria; c__Actinobacteria; o__Actinomycetales; f__Nocardioidaceae; g__; s__	0	0	0	0	0	0	0	10	0	7	0	0	1	0	0	0	0	0	2	0	0	0	0	0	2	0	0	0	0	0	0	0	34	0	0	12	18	0	0	0	0	0	0	0	0	1	0	0
974281	k__Bacteria; p__Actinobacteria; c__Actinobacteria; o__Actinomycetales; f__Nocardioidaceae; g__; s__	0	0	0	0	0	0	0	18	0	0	0	0	6	0	0	0	0	0	0	0	0	0	0	0	0	0	0	0	0	0	0	0	0	0	0	4	3	0	0	0	0	69	0	0	0	0	0	0
902698	k__Bacteria; p__Actinobacteria; c__Actinobacteria; o__Actinomycetales; f__Nocardioidaceae; g__; s__	0	0	0	0	0	0	0	0	0	0	0	0	0	0	0	0	0	0	0	0	0	0	0	0	0	0	0	0	0	0	0	0	0	0	0	0	0	1	0	0	0	0	0	0	0	7	0	0
137878	k__Bacteria; p__Actinobacteria; c__Actinobacteria; o__Actinomycetales; f__Nocardioidaceae; g__; s__	0	0	0	0	0	0	0	0	0	0	0	0	2	0	0	0	20	0	41	14	2	0	0	0	0	0	0	0	0	0	0	0	0	0	0	0	0	0	0	0	0	8	0	0	0	0	0	0
New.8.CleanUp.ReferenceOTU382	k__Bacteria; p__Actinobacteria; c__Actinobacteria; o__Actinomycetales; f__Nocardioidaceae; g__; s__	2	0	6	0	0	0	13	7	36	0	37	3	2	2	0	0	0	0	0	0	0	0	0	1	0	1	0	0	0	3	0	0	42	0	0	27	0	24	0	3	0	4	25	41	0	27	1	0
New.8.CleanUp.ReferenceOTU530	k__Bacteria; p__Actinobacteria; c__Actinobacteria; o__Actinomycetales; f__Nocardioidaceae; g__; s__	0	0	0	0	0	0	3	3	0	4	3	16	3	2	0	0	0	1	19	0	1	0	0	0	7	0	0	3	0	0	0	7	1	0	0	47	7	0	0	2	0	1	17	3	3	2	0	0
New.8.CleanUp.ReferenceOTU694	k__Bacteria; p__Actinobacteria; c__Actinobacteria; o__Actinomycetales; f__Nocardioidaceae; g__; s__	0	9	0	28	0	0	2	17	42	12	29	51	2	0	0	0	0	0	0	0	0	0	0	0	25	0	0	0	0	0	0	0	0	0	0	3	20	0	0	11	1	7	5	0	0	3	0	0
New.8.CleanUp.ReferenceOTU695	k__Bacteria; p__Actinobacteria; c__Actinobacteria; o__Actinomycetales; f__Nocardioidaceae; g__; s__	0	0	0	0	0	0	0	0	3	2	7	2	0	0	0	0	0	1	1	0	1	16	0	0	45	0	0	0	0	9	0	0	1	0	9	0	92	90	0	25	38	18	41	110	20	148	0	0
New.8.CleanUp.ReferenceOTU853	k__Bacteria; p__Actinobacteria; c__Actinobacteria; o__Actinomycetales; f__Nocardioidaceae; g__; s__	0	0	0	0	0	0	0	0	0	0	0	0	0	0	0	0	0	0	0	0	0	2	0	0	0	0	0	0	0	0	0	0	0	0	0	0	0	0	0	0	0	0	0	2	0	0	0	0
New.8.CleanUp.ReferenceOTU893	k__Bacteria; p__Actinobacteria; c__Actinobacteria; o__Actinomycetales; f__Nocardioidaceae; g__; s__	0	0	0	0	0	0	0	0	2	0	0	12	0	0	0	1	0	0	0	0	0	2	0	0	5	17	3	0	1	11	0	0	1	0	0	0	39	0	0	1	0	1	3	5	0	6	0	0
New.8.CleanUp.ReferenceOTU1516	k__Bacteria; p__Actinobacteria; c__Actinobacteria; o__Actinomycetales; f__Nocardioidaceae; g__; s__	0	0	0	0	0	31	0	0	9	7	9	28	6	5	0	0	0	0	0	0	0	0	0	0	4	0	0	0	3	15	0	0	2	0	1	0	14	42	0	2	0	0	4	0	0	0	0	0
New.8.CleanUp.ReferenceOTU1552	k__Bacteria; p__Actinobacteria; c__Actinobacteria; o__Actinomycetales; f__Nocardioidaceae; g__; s__	0	11	0	0	0	0	0	0	38	10	12	5	0	0	0	0	0	0	0	0	0	0	5	0	0	0	0	0	0	3	0	0	0	0	0	0	0	0	0	4	0	0	5	17	16	14	0	0
New.8.CleanUp.ReferenceOTU1746	k__Bacteria; p__Actinobacteria; c__Actinobacteria; o__Actinomycetales; f__Nocardioidaceae; g__; s__	0	0	0	0	0	0	2	1	12	2	10	0	0	0	0	0	0	0	0	0	0	0	0	1	0	0	0	0	0	0	0	0	0	0	0	0	1	0	0	0	0	1	0	0	0	0	0	0
New.8.CleanUp.ReferenceOTU1761	k__Bacteria; p__Actinobacteria; c__Actinobacteria; o__Actinomycetales; f__Nocardioidaceae; g__; s__	0	0	2	0	0	0	3	4	15	6	5	13	0	0	0	0	0	15	0	1	0	4	0	0	2	3	0	11	3	10	0	0	2	0	1	0	11	1	0	4	6	0	8	0	1	0	0	0
New.8.CleanUp.ReferenceOTU1837	k__Bacteria; p__Actinobacteria; c__Actinobacteria; o__Actinomycetales; f__Nocardioidaceae; g__; s__	0	7	0	19	0	0	0	1	15	15	2	13	8	30	0	0	0	0	0	0	0	4	0	0	35	0	0	0	0	8	0	0	42	0	0	0	36	0	0	1	69	7	13	0	1	0	0	0
New.9.CleanUp.ReferenceOTU176	k__Bacteria; p__Actinobacteria; c__Actinobacteria; o__Actinomycetales; f__Nocardioidaceae; g__; s__	0	0	0	0	0	0	0	0	0	3	0	3	0	2	0	0	0	0	0	0	0	0	0	0	0	0	0	0	0	1	0	0	0	0	0	0	0	17	0	2	0	0	86	26	0	1	0	0
New.9.CleanUp.ReferenceOTU1210	k__Bacteria; p__Actinobacteria; c__Actinobacteria; o__Actinomycetales; f__Nocardioidaceae; g__; s__	0	0	0	0	0	0	0	0	19	19	0	0	2	0	0	0	0	0	0	0	0	0	0	0	0	0	0	0	0	27	0	0	0	0	0	14	0	16	0	0	0	0	0	0	0	0	0	0
New.9.CleanUp.ReferenceOTU1245	k__Bacteria; p__Actinobacteria; c__Actinobacteria; o__Actinomycetales; f__Nocardioidaceae; g__; s__	0	0	0	0	0	0	0	17	13	1	17	0	2	0	0	0	0	0	0	0	0	0	0	20	1	0	0	0	0	13	0	0	0	0	0	0	0	0	0	1	0	0	0	0	0	1	0	0
New.10.CleanUp.ReferenceOTU423	k__Bacteria; p__Actinobacteria; c__Actinobacteria; o__Actinomycetales; f__Nocardioidaceae; g__; s__	0	0	0	0	0	0	0	0	0	0	0	0	0	0	0	0	0	0	0	0	0	0	0	0	0	0	55	0	0	0	0	0	0	0	0	0	6	0	0	0	0	0	0	14	0	0	0	0
New.11.CleanUp.ReferenceOTU667	k__Bacteria; p__Actinobacteria; c__Actinobacteria; o__Actinomycetales; f__Nocardioidaceae; g__; s__	0	0	0	0	0	0	0	15	11	1	0	10	0	0	0	0	0	0	0	0	0	0	0	43	21	0	0	0	0	0	1	0	0	0	0	0	5	105	1	4	13	0	4	6	0	0	0	0
New.22.CleanUp.ReferenceOTU87	k__Bacteria; p__Actinobacteria; c__Actinobacteria; o__Actinomycetales; f__Nocardioidaceae; g__; s__	0	2	0	0	0	0	0	0	16	2	10	0	0	0	0	0	0	0	0	0	0	0	6	0	0	0	0	0	0	8	0	0	0	0	0	0	0	0	0	3	0	0	4	40	37	2	0	0
New.24.CleanUp.ReferenceOTU135	k__Bacteria; p__Actinobacteria; c__Actinobacteria; o__Actinomycetales; f__Nocardioidaceae; g__; s__	0	0	0	0	0	3	3	0	6	1	0	27	2	0	0	0	0	0	0	0	0	0	0	0	0	0	1	119	0	0	0	1	0	0	0	0	13	10	0	0	0	2	2	0	0	21	0	0
4469867	k__Bacteria; p__Actinobacteria; c__Actinobacteria; o__Actinomycetales; f__Nocardioidaceae; g__; s__	0	0	0	0	0	0	7	3	1	42	0	12	22	203	0	0	0	1	0	0	0	0	0	0	0	0	0	0	0	15	0	2	0	0	0	0	0	0	0	0	0	0	16	1	0	0	0	0
New.34.CleanUp.ReferenceOTU293	k__Bacteria; p__Actinobacteria; c__Actinobacteria; o__Actinomycetales; f__Nocardioidaceae; g__; s__	0	0	0	0	0	0	0	0	0	2	0	0	0	0	0	0	0	0	3	0	0	0	0	0	0	0	45	1	83	11	0	0	0	0	0	0	0	0	0	0	0	0	0	0	0	0	0	0
New.40.CleanUp.ReferenceOTU386	k__Bacteria; p__Actinobacteria; c__Actinobacteria; o__Actinomycetales; f__Nocardioidaceae; g__; s__	0	0	0	0	0	0	0	0	0	0	0	0	0	0	0	2	220	0	303	141	37	3	4	0	0	0	0	0	0	0	0	0	0	0	0	0	0	0	0	0	0	0	0	0	0	0	0	0
New.44.CleanUp.ReferenceOTU368	k__Bacteria; p__Actinobacteria; c__Actinobacteria; o__Actinomycetales; f__Nocardioidaceae; g__; s__	0	0	0	0	0	0	0	0	0	0	0	0	0	0	0	0	0	0	0	0	0	0	0	0	1	0	0	53	9	3	0	0	0	0	0	1	0	0	0	1	58	0	0	0	0	0	0	0
New.51.CleanUp.ReferenceOTU185	k__Bacteria; p__Actinobacteria; c__Actinobacteria; o__Actinomycetales; f__Nocardioidaceae; g__; s__	0	0	0	0	0	0	0	0	0	0	0	0	0	0	0	0	0	0	0	0	0	0	0	16	0	42	0	0	0	0	0	7	0	0	4	4	6	97	0	4	0	40	12	135	0	38	0	0
New.60.CleanUp.ReferenceOTU163	k__Bacteria; p__Actinobacteria; c__Actinobacteria; o__Actinomycetales; f__Nocardioidaceae; g__; s__	0	0	0	0	0	0	0	0	0	0	0	0	0	0	0	0	0	0	0	0	0	0	0	0	0	0	0	0	0	0	0	0	0	0	0	0	0	292	0	0	0	0	0	0	0	0	0	0
581755	k__Bacteria; p__Actinobacteria; c__Actinobacteria; o__Actinomycetales; f__Nocardioidaceae; g__Aeromicrobium; s__	0	0	0	10	0	0	16	3	0	0	0	12	2	17	1	0	26	0	10	0	1	7	0	9	13	116	124	0	44	63	1	4	19	0	0	48	0	0	0	2	0	84	2	32	1	0	0	0
909056	k__Bacteria; p__Actinobacteria; c__Actinobacteria; o__Actinomycetales; f__Nocardioidaceae; g__Aeromicrobium; s__	0	0	0	0	0	0	0	0	2	0	7	2	0	0	0	0	147	0	0	0	0	0	1	27	0	0	35	0	0	0	0	0	0	0	0	0	0	0	0	0	0	0	3	0	0	0	0	0
New.8.CleanUp.ReferenceOTU1783	k__Bacteria; p__Actinobacteria; c__Actinobacteria; o__Actinomycetales; f__Nocardioidaceae; g__Aeromicrobium; s__	0	0	0	2	0	0	0	0	0	0	9	0	0	0	0	0	0	0	0	0	0	0	0	0	4	0	0	66	0	0	0	0	0	0	0	0	2	0	0	0	0	15	7	0	0	0	0	0
New.10.CleanUp.ReferenceOTU3682	k__Bacteria; p__Actinobacteria; c__Actinobacteria; o__Actinomycetales; f__Nocardioidaceae; g__Aeromicrobium; s__	0	0	0	13	0	0	0	0	0	0	11	0	0	0	0	0	59	0	0	0	0	0	0	10	0	0	13	0	0	1	0	0	0	0	0	0	2	1	0	0	3	1	5	0	0	0	0	0
1072424	k__Bacteria; p__Actinobacteria; c__Actinobacteria; o__Actinomycetales; f__Nocardioidaceae; g__Friedmanniella; s__	0	0	0	1	37	36	4	10	6	32	4	147	9	51	0	0	0	43	4	13	0	5	0	1	59	146	0	10	3	5	1	13	68	0	0	1	14	84	0	16	30	28	9	6	23	40	0	0
New.0.CleanUp.ReferenceOTU148	k__Bacteria; p__Actinobacteria; c__Actinobacteria; o__Actinomycetales; f__Nocardioidaceae; g__Friedmanniella; s__	0	0	0	0	20	3	0	2	0	6	0	5	0	34	0	0	0	25	0	15	2	2	0	1	27	6	0	9	4	5	0	17	81	0	0	14	10	28	0	10	88	85	3	1	19	38	0	0
885012	k__Bacteria; p__Actinobacteria; c__Actinobacteria; o__Actinomycetales; f__Nocardioidaceae; g__Friedmanniella; s__	0	0	0	6	0	0	1	3	67	7	0	79	0	0	0	0	0	2	0	0	0	0	0	2	7	0	0	0	1	0	0	0	0	0	0	1	0	0	0	0	4	1	0	0	0	0	0	0
New.2.CleanUp.ReferenceOTU115	k__Bacteria; p__Actinobacteria; c__Actinobacteria; o__Actinomycetales; f__Nocardioidaceae; g__Friedmanniella; s__	0	0	0	0	0	0	0	1	0	0	0	0	0	0	0	1	5	760	1	0	0	0	1	0	0	0	0	0	0	0	0	10	0	0	0	11	1	78	0	3	1	0	0	0	0	0	0	0
New.2.CleanUp.ReferenceOTU377	k__Bacteria; p__Actinobacteria; c__Actinobacteria; o__Actinomycetales; f__Nocardioidaceae; g__Friedmanniella; s__	0	0	1	0	5	3	0	0	0	1	3	5	0	2	0	0	0	2	0	0	1	0	0	0	10	5	0	1	1	1	0	6	18	0	0	0	7	10	0	2	7	5	0	3	7	11	0	0
New.2.CleanUp.ReferenceOTU675	k__Bacteria; p__Actinobacteria; c__Actinobacteria; o__Actinomycetales; f__Nocardioidaceae; g__Friedmanniella; s__	11	0	0	0	0	0	0	0	8	8	8	0	3	74	0	0	0	0	8	0	0	0	0	0	0	0	0	0	0	0	0	0	0	0	0	33	8	0	0	2	3	1	0	0	0	0	0	0
New.3.CleanUp.ReferenceOTU148	k__Bacteria; p__Actinobacteria; c__Actinobacteria; o__Actinomycetales; f__Nocardioidaceae; g__Friedmanniella; s__	0	0	6	0	19	3	4	5	0	16	6	20	0	26	2	0	0	10	1	2	17	1	0	0	8	11	0	0	0	1	0	0	1	0	0	0	8	39	0	19	18	16	23	10	8	19	0	0
New.8.CleanUp.ReferenceOTU581	k__Bacteria; p__Actinobacteria; c__Actinobacteria; o__Actinomycetales; f__Nocardioidaceae; g__Friedmanniella; s__	1	0	0	0	0	0	0	0	0	20	0	0	1	46	0	0	0	0	0	0	0	0	0	1	8	12	0	188	0	2	0	0	0	0	1	55	0	0	0	18	45	40	21	27	99	55	1	0
New.9.CleanUp.ReferenceOTU1423	k__Bacteria; p__Actinobacteria; c__Actinobacteria; o__Actinomycetales; f__Nocardioidaceae; g__Friedmanniella; s__	0	0	0	0	31	0	0	0	0	5	2	8	0	17	0	0	0	19	0	7	5	0	0	2	25	0	0	2	1	2	1	7	33	0	0	0	10	17	0	12	47	9	4	1	0	25	0	0
New.8.CleanUp.ReferenceOTU1927	k__Bacteria; p__Actinobacteria; c__Actinobacteria; o__Actinomycetales; f__Nocardioidaceae; g__Kribbella; s__	0	0	0	0	0	0	0	0	0	0	0	0	0	0	0	0	0	41	0	21	0	0	0	0	0	0	0	0	0	0	0	0	0	0	0	0	0	0	0	0	24	14	0	0	0	0	0	0
New.9.CleanUp.ReferenceOTU377	k__Bacteria; p__Actinobacteria; c__Actinobacteria; o__Actinomycetales; f__Nocardioidaceae; g__Kribbella; s__	0	0	0	0	0	0	0	0	0	0	0	0	0	0	0	0	0	1	0	0	0	0	0	0	0	0	0	0	0	0	0	0	0	0	0	0	0	0	0	0	0	0	0	0	0	0	0	0
826512	k__Bacteria; p__Actinobacteria; c__Actinobacteria; o__Actinomycetales; f__Nocardioidaceae; g__Nocardioides	0	0	0	0	0	0	3	7	9	3	6	0	0	0	0	0	0	0	4	0	0	0	0	0	0	0	0	0	0	2	0	0	0	0	0	0	0	1	0	0	6	35	51	8	0	0	0	0
New.8.CleanUp.ReferenceOTU1953	k__Bacteria; p__Actinobacteria; c__Actinobacteria; o__Actinomycetales; f__Nocardioidaceae; g__Nocardioides	0	0	0	0	0	0	0	13	24	2	0	25	0	0	0	0	1	112	0	42	0	13	0	0	60	22	1	4	86	6	1	0	4	0	0	0	21	0	0	20	60	17	0	21	1	9	0	0
New.2.CleanUp.ReferenceOTU163	k__Bacteria; p__Actinobacteria; c__Actinobacteria; o__Actinomycetales; f__Nocardioidaceae; g__Nocardioides; s__	0	0	0	0	0	0	4	7	11	6	23	6	0	24	0	4	0	0	0	8	0	0	0	0	2	0	0	0	0	0	0	0	0	0	2	3	26	4	0	0	3	1	0	0	0	12	0	0
New.4.CleanUp.ReferenceOTU209	k__Bacteria; p__Actinobacteria; c__Actinobacteria; o__Actinomycetales; f__Nocardioidaceae; g__Nocardioides; s__	0	0	0	0	0	0	0	8	15	0	20	15	2	0	0	0	0	0	0	0	0	0	0	0	0	0	0	0	0	0	0	0	0	0	0	0	0	0	0	0	0	2	40	24	0	0	0	0
12763	k__Bacteria; p__Actinobacteria; c__Actinobacteria; o__Actinomycetales; f__Nocardioidaceae; g__Nocardioides; s__	0	0	1	0	25	0	14	5	3	6	1	68	3	0	0	0	0	0	0	0	0	0	0	7	21	0	2	0	0	6	2	0	0	1	0	2	1	15	1	0	8	3	84	18	0	0	0	0
973424	k__Bacteria; p__Actinobacteria; c__Actinobacteria; o__Actinomycetales; f__Nocardioidaceae; g__Nocardioides; s__	0	0	0	0	0	0	0	0	0	0	0	0	0	0	0	0	0	0	0	0	0	0	0	0	2	0	0	0	0	0	0	0	0	0	0	0	0	0	0	0	0	0	0	0	0	0	0	0
New.8.CleanUp.ReferenceOTU48	k__Bacteria; p__Actinobacteria; c__Actinobacteria; o__Actinomycetales; f__Nocardioidaceae; g__Nocardioides; s__	0	0	0	0	0	0	0	0	0	0	0	0	1	0	0	0	0	0	2	0	0	0	0	0	0	0	0	0	0	0	0	0	0	0	0	0	1	306	2	2	0	15	0	0	0	0	0	0
New.8.CleanUp.ReferenceOTU2240	k__Bacteria; p__Actinobacteria; c__Actinobacteria; o__Actinomycetales; f__Nocardioidaceae; g__Nocardioides; s__	0	0	0	0	0	0	0	0	0	0	0	0	0	0	0	0	0	0	0	0	0	0	0	0	0	0	0	0	0	0	0	0	0	0	0	0	36	0	0	0	0	25	1	0	24	0	0	0
New.48.CleanUp.ReferenceOTU764	k__Bacteria; p__Actinobacteria; c__Actinobacteria; o__Actinomycetales; f__Nocardioidaceae; g__Nocardioides; s__	0	0	0	0	0	0	0	0	0	0	0	0	0	0	0	0	0	0	0	0	0	0	0	0	2	0	0	1	132	10	0	0	0	0	1	6	12	0	0	0	0	0	0	0	0	0	0	0
4324432	k__Bacteria; p__Actinobacteria; c__Actinobacteria; o__Actinomycetales; f__Nocardioidaceae; g__Nocardioides; s__furvisabuli	3	0	0	1	0	0	14	7	0	5	7	12	2	15	0	0	0	0	3	1	0	0	0	0	2	18	0	0	0	0	0	4	5	0	0	19	26	1	0	11	0	3	25	0	8	0	0	0
New.8.CleanUp.ReferenceOTU1575	k__Bacteria; p__Actinobacteria; c__Actinobacteria; o__Actinomycetales; f__Nocardioidaceae; g__Nocardioides; s__lentus	0	0	0	0	0	0	0	0	0	0	2	0	0	0	0	0	0	0	0	0	0	0	0	0	1	103	0	0	0	1	0	0	0	0	0	1	78	0	0	0	0	0	0	7	0	0	0	0
New.3.CleanUp.ReferenceOTU175	k__Bacteria; p__Actinobacteria; c__Actinobacteria; o__Actinomycetales; f__Nocardioidaceae; g__Nocardioides; s__plantarum	0	2	0	0	0	0	1	0	13	1	6	0	1	0	0	0	0	0	0	0	0	0	0	0	7	0	0	0	2	0	0	8	7	0	0	0	7	41	0	2	4	3	5	26	3	4	0	0
New.32.CleanUp.ReferenceOTU443	k__Bacteria; p__Actinobacteria; c__Actinobacteria; o__Actinomycetales; f__Nocardioidaceae; g__Propionicimonas; s__	0	0	0	0	0	0	0	0	8	2	16	0	0	15	0	0	0	0	0	0	0	0	0	0	0	0	0	0	0	0	0	0	0	0	0	0	1	122	0	1	0	4	4	33	0	6	0	0
New.34.CleanUp.ReferenceOTU28	k__Bacteria; p__Actinobacteria; c__Actinobacteria; o__Actinomycetales; f__Nocardioidaceae; g__Propionicimonas; s__	0	0	0	0	0	0	0	0	0	0	0	0	0	4	0	0	0	0	0	0	0	0	0	0	0	0	0	0	0	0	0	0	0	0	0	0	0	33	0	3	0	5	1	88	0	9	0	0
New.2.CleanUp.ReferenceOTU988	k__Bacteria; p__Actinobacteria; c__Actinobacteria; o__Actinomycetales; f__Nocardiopsaceae; g__Thermobifida; s__fusca	0	0	0	0	0	0	0	2	0	0	0	0	0	0	0	1	0	120	1	9	0	91	0	0	0	0	0	0	0	0	0	0	0	0	0	0	0	0	0	9	0	0	0	0	0	0	0	0
New.2.CleanUp.ReferenceOTU1122	k__Bacteria; p__Actinobacteria; c__Actinobacteria; o__Actinomycetales; f__Propionibacteriaceae	0	0	0	0	0	0	0	0	38	0	0	19	0	83	0	0	0	0	0	0	0	0	0	0	33	2	0	0	0	0	0	1	0	0	0	0	0	0	0	0	52	0	0	0	0	0	0	0
2231214	k__Bacteria; p__Actinobacteria; c__Actinobacteria; o__Actinomycetales; f__Propionibacteriaceae; g__; s__	0	0	0	38	0	0	0	22	0	0	0	0	0	0	0	74	0	1	24	0	0	2	0	0	0	0	0	0	0	0	0	4	6	0	0	0	6	0	0	20	0	0	0	3	0	0	0	0
New.0.CleanUp.ReferenceOTU109	k__Bacteria; p__Actinobacteria; c__Actinobacteria; o__Actinomycetales; f__Propionibacteriaceae; g__; s__	0	0	0	0	0	54	0	2	0	0	25	0	0	0	0	13	0	0	3	0	0	0	0	0	0	0	0	0	0	0	0	7	0	0	0	0	0	0	0	2	0	0	4	0	0	0	0	0
New.0.CleanUp.ReferenceOTU661	k__Bacteria; p__Actinobacteria; c__Actinobacteria; o__Actinomycetales; f__Propionibacteriaceae; g__; s__	0	0	0	0	0	0	0	4	0	0	0	0	0	0	0	278	0	0	2	0	0	27	0	0	0	0	0	0	0	0	0	0	0	0	0	0	0	0	0	7	0	0	0	0	0	0	0	0
New.1.CleanUp.ReferenceOTU202	k__Bacteria; p__Actinobacteria; c__Actinobacteria; o__Actinomycetales; f__Propionibacteriaceae; g__; s__	0	0	0	0	0	0	0	0	0	0	0	0	0	0	0	0	0	0	0	0	0	0	0	0	0	0	0	0	0	0	0	0	0	0	0	0	0	0	0	20	35	67	67	0	52	0	0	0
New.26.CleanUp.ReferenceOTU244	k__Bacteria; p__Actinobacteria; c__Actinobacteria; o__Actinomycetales; f__Propionibacteriaceae; g__; s__	0	0	0	0	0	0	5	2	63	277	99	47	19	52	1	0	0	1	27	0	0	0	0	0	0	0	4	0	0	0	0	0	0	0	3	0	1	0	0	1	0	0	0	0	0	4	0	0
510281	k__Bacteria; p__Actinobacteria; c__Actinobacteria; o__Actinomycetales; f__Propionibacteriaceae; g__; s__	0	0	0	0	0	0	0	0	0	7	0	0	0	0	0	0	0	0	0	0	0	0	0	0	54	4	68	0	111	63	3	0	0	0	0	0	0	0	0	3	0	0	0	0	0	0	0	0
New.1.CleanUp.ReferenceOTU26	k__Bacteria; p__Actinobacteria; c__Actinobacteria; o__Actinomycetales; f__Propionibacteriaceae; g__Microlunatus; s__	0	0	0	0	0	0	0	4	73	7	0	0	0	60	0	0	0	0	0	0	0	0	0	0	7	10	0	0	0	0	0	0	0	0	0	0	0	0	0	0	0	0	0	0	0	0	0	0
New.1.CleanUp.ReferenceOTU422	k__Bacteria; p__Actinobacteria; c__Actinobacteria; o__Actinomycetales; f__Propionibacteriaceae; g__Microlunatus; s__	0	0	0	0	0	0	6	4	90	39	8	21	2	27	0	0	3	0	0	0	0	0	0	0	7	0	0	8	60	1	1	7	0	0	0	1	19	0	0	6	0	0	0	1	0	7	0	0
834883	k__Bacteria; p__Actinobacteria; c__Actinobacteria; o__Actinomycetales; f__Propionibacteriaceae; g__Microlunatus; s__	0	0	0	0	5	0	13	0	3	2	0	2	0	6	0	0	0	0	0	2	0	0	0	0	2	13	0	0	40	2	0	0	0	0	0	0	0	0	0	0	0	0	0	0	2	10	0	0
New.8.CleanUp.ReferenceOTU629	k__Bacteria; p__Actinobacteria; c__Actinobacteria; o__Actinomycetales; f__Propionibacteriaceae; g__Microlunatus; s__	0	0	0	0	0	0	0	0	53	1	32	0	2	50	0	0	0	0	0	0	0	0	0	0	31	0	0	0	0	2	0	0	9	0	26	0	0	6	0	0	0	5	0	8	0	0	0	0
New.8.CleanUp.ReferenceOTU723	k__Bacteria; p__Actinobacteria; c__Actinobacteria; o__Actinomycetales; f__Propionibacteriaceae; g__Microlunatus; s__	0	0	0	0	43	0	2	0	15	13	0	0	0	2	0	0	0	0	1	49	0	2	0	0	12	0	0	0	2	5	0	0	0	0	0	0	0	0	0	0	0	0	0	0	0	1	0	0
New.9.CleanUp.ReferenceOTU95	k__Bacteria; p__Actinobacteria; c__Actinobacteria; o__Actinomycetales; f__Propionibacteriaceae; g__Microlunatus; s__	0	0	0	0	1	0	0	0	3	1	0	0	0	0	0	0	0	0	0	3	0	0	0	0	0	6	0	0	0	0	0	0	0	0	0	0	0	7	0	0	1	0	0	0	0	3	0	0
New.9.CleanUp.ReferenceOTU454	k__Bacteria; p__Actinobacteria; c__Actinobacteria; o__Actinomycetales; f__Propionibacteriaceae; g__Microlunatus; s__	0	0	0	0	0	0	1	2	104	0	0	9	0	0	1	0	0	0	0	0	0	0	0	0	0	0	0	0	0	0	0	0	0	0	0	0	0	0	0	0	0	0	0	0	0	16	0	0
New.9.CleanUp.ReferenceOTU722	k__Bacteria; p__Actinobacteria; c__Actinobacteria; o__Actinomycetales; f__Propionibacteriaceae; g__Microlunatus; s__	0	5	1	0	0	0	0	2	3	5	14	5	0	10	0	0	0	0	0	0	0	0	0	0	1	0	0	0	0	0	0	3	2	0	0	10	10	3	0	3	1	63	7	0	0	0	0	0
1098184	k__Bacteria; p__Actinobacteria; c__Actinobacteria; o__Actinomycetales; f__Propionibacteriaceae; g__Propionibacterium; s__acnes	6	31	5	49	40	31	8	1	20	6	9	3	0	3	0	0	1	3	1	7	1	1	0	0	0	0	2	4	3	0	0	0	0	0	1	0	0	0	0	0	0	0	5	1	3	0	0	0
1098473	k__Bacteria; p__Actinobacteria; c__Actinobacteria; o__Actinomycetales; f__Propionibacteriaceae; g__Propionibacterium; s__acnes	166	690	74	957	776	691	161	48	156	47	137	35	5	39	2	15	46	36	18	78	32	26	9	13	3	16	7	51	37	4	3	4	4	7	39	6	4	5	0	2	3	7	128	13	3	5	0	7
895421	k__Bacteria; p__Actinobacteria; c__Actinobacteria; o__Actinomycetales; f__Propionibacteriaceae; g__Propionibacterium; s__acnes	12	0	10	272	21	164	23	3	0	2	0	0	0	0	0	0	2	46	3	20	9	0	0	0	3	0	0	0	8	2	0	3	0	5	17	5	0	0	0	0	0	0	5	0	0	0	0	0
1088265	k__Bacteria; p__Actinobacteria; c__Actinobacteria; o__Actinomycetales; f__Propionibacteriaceae; g__Propionibacterium; s__acnes	39	131	14	243	134	142	31	14	31	9	34	9	0	11	0	7	15	16	5	35	11	8	2	4	3	10	1	28	18	1	0	3	1	4	19	1	2	2	0	3	5	3	68	7	3	7	0	2
222818	k__Bacteria; p__Actinobacteria; c__Actinobacteria; o__Actinomycetales; f__Propionibacteriaceae; g__Propionibacterium; s__granulosum	0	20	12	103	157	35	21	0	12	5	0	0	1	0	0	0	13	384	0	50	10	1	0	0	21	69	6	18	126	33	1	8	6	2	96	0	22	0	0	0	14	26	62	4	17	0	0	0
495515	k__Bacteria; p__Actinobacteria; c__Actinobacteria; o__Actinomycetales; f__Propionibacteriaceae; g__Propionibacterium; s__granulosum	0	4	6	14	27	4	2	0	4	0	0	0	0	0	0	0	0	51	0	3	3	0	0	0	6	14	1	2	21	4	0	3	1	0	24	0	4	0	0	0	3	3	8	0	7	0	0	0
New.9.CleanUp.ReferenceOTU1349	k__Bacteria; p__Actinobacteria; c__Actinobacteria; o__Actinomycetales; f__Pseudonocardiaceae	0	0	0	0	0	0	0	0	0	0	0	0	0	0	0	0	0	2	1	0	0	3	0	0	0	0	0	0	0	0	0	0	0	0	0	0	0	2	0	0	69	0	0	0	0	0	0	0
New.0.CleanUp.ReferenceOTU880	k__Bacteria; p__Actinobacteria; c__Actinobacteria; o__Actinomycetales; f__Pseudonocardiaceae; g__; s__	0	0	0	0	0	0	0	0	0	0	0	0	0	0	0	0	31	0	0	0	0	0	0	0	0	0	0	36	0	0	0	0	0	0	0	0	0	0	0	0	0	0	1	28	0	0	0	0
New.67.CleanUp.ReferenceOTU142	k__Bacteria; p__Actinobacteria; c__Actinobacteria; o__Actinomycetales; f__Pseudonocardiaceae; g__; s__	0	0	0	0	0	0	0	0	0	0	0	0	0	0	0	0	0	0	0	0	0	0	0	0	0	0	0	0	0	0	0	0	0	0	0	0	0	0	0	0	0	0	0	285	0	0	0	0
158633	k__Bacteria; p__Actinobacteria; c__Actinobacteria; o__Actinomycetales; f__Pseudonocardiaceae; g__Actinomycetospora; s__	0	0	0	0	0	0	0	0	0	0	0	0	0	0	0	0	1	0	7	0	0	0	0	0	1	2	0	0	0	0	0	0	0	0	0	0	0	0	0	0	35	0	1	1	0	2	0	0
New.1.CleanUp.ReferenceOTU69	k__Bacteria; p__Actinobacteria; c__Actinobacteria; o__Actinomycetales; f__Pseudonocardiaceae; g__Actinomycetospora; s__	0	0	0	0	0	0	0	0	12	1	0	14	0	0	0	0	0	16	0	0	0	2	0	3	2	0	1	0	1	17	0	0	3	0	0	1	17	17	0	12	1	2	3	7	0	5	0	0
New.1.CleanUp.ReferenceOTU287	k__Bacteria; p__Actinobacteria; c__Actinobacteria; o__Actinomycetales; f__Pseudonocardiaceae; g__Actinomycetospora; s__	0	0	0	0	0	0	2	0	3	0	0	0	0	0	0	0	0	0	21	73	0	0	0	0	11	3	1	0	0	0	0	0	5	0	0	0	0	11	0	0	10	0	3	189	2	30	0	0
New.2.CleanUp.ReferenceOTU1131	k__Bacteria; p__Actinobacteria; c__Actinobacteria; o__Actinomycetales; f__Pseudonocardiaceae; g__Actinomycetospora; s__	0	0	0	0	0	0	0	0	0	1	0	3	0	0	0	0	18	0	4	1	1	0	0	0	19	33	0	0	0	1	0	1	0	0	0	3	3	0	0	9	44	4	3	5	13	26	0	0
New.2.CleanUp.ReferenceOTU1141	k__Bacteria; p__Actinobacteria; c__Actinobacteria; o__Actinomycetales; f__Pseudonocardiaceae; g__Actinomycetospora; s__	0	0	0	0	0	0	0	1	25	3	2	107	0	2	0	4	0	0	0	0	0	3	0	37	7	1	1	0	2	28	0	1	0	0	3	0	0	12	0	0	1	2	0	0	0	0	0	0
New.8.CleanUp.ReferenceOTU45	k__Bacteria; p__Actinobacteria; c__Actinobacteria; o__Actinomycetales; f__Pseudonocardiaceae; g__Actinomycetospora; s__	0	0	0	0	0	0	0	0	0	0	0	0	0	0	0	0	0	0	0	0	0	0	0	0	0	0	0	0	0	0	0	0	0	0	0	0	0	0	0	0	0	0	0	0	0	0	0	0
New.9.CleanUp.ReferenceOTU60	k__Bacteria; p__Actinobacteria; c__Actinobacteria; o__Actinomycetales; f__Pseudonocardiaceae; g__Actinomycetospora; s__	0	0	0	0	0	0	0	0	0	0	0	0	0	0	0	0	0	0	0	0	0	0	0	0	0	0	0	0	0	0	0	0	0	0	0	0	0	0	0	0	0	0	0	0	0	0	0	0
New.13.CleanUp.ReferenceOTU210	k__Bacteria; p__Actinobacteria; c__Actinobacteria; o__Actinomycetales; f__Pseudonocardiaceae; g__Actinomycetospora; s__	0	0	0	0	0	0	0	0	0	0	0	0	0	0	0	0	0	0	0	0	0	0	0	0	0	0	0	0	0	0	0	0	0	0	0	0	0	0	0	0	0	0	0	0	0	0	0	0
New.42.CleanUp.ReferenceOTU93	k__Bacteria; p__Actinobacteria; c__Actinobacteria; o__Actinomycetales; f__Pseudonocardiaceae; g__Actinomycetospora; s__	0	0	0	0	0	0	0	0	0	0	0	0	0	0	0	0	159	0	0	0	0	0	0	0	0	0	0	0	0	0	0	0	0	0	0	0	0	0	0	0	0	0	0	0	0	0	0	0
New.54.CleanUp.ReferenceOTU326	k__Bacteria; p__Actinobacteria; c__Actinobacteria; o__Actinomycetales; f__Pseudonocardiaceae; g__Actinomycetospora; s__	0	0	0	0	0	0	0	0	0	0	0	0	0	0	0	0	0	0	0	0	0	0	0	0	0	233	0	0	0	0	0	0	0	0	0	0	0	0	0	0	0	0	0	0	0	0	0	0
New.64.CleanUp.ReferenceOTU243	k__Bacteria; p__Actinobacteria; c__Actinobacteria; o__Actinomycetales; f__Pseudonocardiaceae; g__Actinomycetospora; s__	0	0	0	0	0	0	0	0	0	0	0	0	0	0	0	0	0	0	0	0	0	0	0	0	0	0	0	0	0	0	0	0	0	0	0	0	0	0	0	0	0	0	0	0	114	0	0	0
New.66.CleanUp.ReferenceOTU387	k__Bacteria; p__Actinobacteria; c__Actinobacteria; o__Actinomycetales; f__Pseudonocardiaceae; g__Actinomycetospora; s__	0	0	0	0	0	0	0	0	0	0	0	0	0	0	0	0	0	0	0	0	0	0	0	0	0	0	0	0	0	0	0	0	0	0	0	0	0	0	0	0	236	0	0	0	0	0	0	0
918840	k__Bacteria; p__Actinobacteria; c__Actinobacteria; o__Actinomycetales; f__Pseudonocardiaceae; g__Pseudonocardia; s__	0	0	0	9	0	0	0	6	146	5	3	42	0	67	4	0	0	4	0	4	0	0	0	0	0	0	0	0	0	10	0	0	0	0	0	0	0	0	0	0	6	1	0	17	0	5	0	0
1138744	k__Bacteria; p__Actinobacteria; c__Actinobacteria; o__Actinomycetales; f__Pseudonocardiaceae; g__Pseudonocardia; s__	0	0	0	5	0	0	0	2	114	0	0	23	0	19	2	0	0	0	0	0	0	9	0	0	3	0	0	0	0	0	0	0	0	0	0	0	0	0	0	1	7	0	0	2	0	1	0	0
New.1.CleanUp.ReferenceOTU404	k__Bacteria; p__Actinobacteria; c__Actinobacteria; o__Actinomycetales; f__Pseudonocardiaceae; g__Pseudonocardia; s__	0	0	0	0	0	0	0	0	3	0	0	0	0	0	0	0	0	0	0	0	0	0	0	1	0	0	0	0	0	0	0	0	0	0	0	1	12	0	0	7	0	0	0	0	0	0	0	0
New.1.CleanUp.ReferenceOTU730	k__Bacteria; p__Actinobacteria; c__Actinobacteria; o__Actinomycetales; f__Pseudonocardiaceae; g__Pseudonocardia; s__	0	0	0	0	0	0	0	0	1	3	0	3	0	5	0	0	0	39	1	0	0	0	0	0	1	0	0	0	0	5	0	2	0	0	0	0	0	0	0	2	5	2	8	21	0	32	0	0
4409900	k__Bacteria; p__Actinobacteria; c__Actinobacteria; o__Actinomycetales; f__Pseudonocardiaceae; g__Pseudonocardia; s__	0	0	0	0	0	0	0	2	9	7	0	0	0	3	0	0	0	0	0	0	0	3	0	0	0	0	0	1	0	5	0	0	0	0	0	0	1	0	0	3	7	4	0	12	0	2	0	0
538315	k__Bacteria; p__Actinobacteria; c__Actinobacteria; o__Actinomycetales; f__Pseudonocardiaceae; g__Pseudonocardia; s__	0	0	0	0	0	0	0	0	2	0	0	0	0	0	0	0	0	0	0	0	0	0	0	1	3	2	0	0	0	0	0	0	0	0	2	0	0	1	0	13	0	48	0	0	0	9	0	0
New.2.CleanUp.ReferenceOTU290	k__Bacteria; p__Actinobacteria; c__Actinobacteria; o__Actinomycetales; f__Pseudonocardiaceae; g__Pseudonocardia; s__	0	0	0	0	0	0	0	3	7	9	5	44	0	274	0	0	0	0	0	0	0	0	0	0	0	0	0	0	0	0	0	0	0	0	0	0	3	0	0	0	5	2	0	2	0	0	0	0
922362	k__Bacteria; p__Actinobacteria; c__Actinobacteria; o__Actinomycetales; f__Pseudonocardiaceae; g__Saccharopolyspora; s__	0	0	0	0	0	0	0	0	0	0	0	0	0	0	0	0	111	0	0	0	0	1	0	0	8	0	0	0	7	0	0	0	0	0	0	0	36	0	0	0	0	0	0	0	0	0	0	0
New.0.CleanUp.ReferenceOTU481	k__Bacteria; p__Actinobacteria; c__Actinobacteria; o__Actinomycetales; f__Sporichthyaceae; g__; s__	0	0	0	0	0	0	0	0	0	0	0	0	0	0	0	0	0	0	0	0	0	0	0	0	34	0	0	0	0	3	1	2	5	0	0	8	15	0	0	9	2	0	68	0	7	0	0	0
New.1.CleanUp.ReferenceOTU169	k__Bacteria; p__Actinobacteria; c__Actinobacteria; o__Actinomycetales; f__Sporichthyaceae; g__; s__	0	7	1	15	18	0	16	20	138	83	118	199	25	268	1	0	0	0	1	2	3	0	0	8	9	0	2	2	0	0	0	2	5	0	5	0	1	10	0	5	2	11	20	0	5	19	0	0
New.2.CleanUp.ReferenceOTU649	k__Bacteria; p__Actinobacteria; c__Actinobacteria; o__Actinomycetales; f__Sporichthyaceae; g__; s__	0	0	0	0	0	0	3	1	0	0	0	9	0	0	0	0	0	0	0	0	0	0	0	0	5	0	0	147	0	0	1	0	0	0	0	0	0	0	0	17	13	2	221	0	4	6	0	0
New.3.CleanUp.ReferenceOTU798	k__Bacteria; p__Actinobacteria; c__Actinobacteria; o__Actinomycetales; f__Sporichthyaceae; g__; s__	3	4	1	5	0	0	17	1	49	18	60	53	12	24	1	0	0	0	0	0	0	0	0	0	0	0	0	0	0	0	0	0	0	0	0	0	0	3	0	0	1	0	0	0	0	0	0	0
New.26.CleanUp.ReferenceOTU259	k__Bacteria; p__Actinobacteria; c__Actinobacteria; o__Actinomycetales; f__Sporichthyaceae; g__; s__	0	2	0	0	10	0	3	10	42	13	86	63	21	75	0	0	0	0	0	0	0	0	0	0	1	0	0	0	0	0	0	0	0	0	0	0	0	0	0	5	0	1	4	0	0	0	0	0
New.30.CleanUp.ReferenceOTU23	k__Bacteria; p__Actinobacteria; c__Actinobacteria; o__Actinomycetales; f__Sporichthyaceae; g__; s__	0	0	9	0	0	0	0	0	5	3	0	0	0	0	0	0	0	0	0	0	0	0	0	0	0	0	0	0	0	0	0	4	0	0	0	0	0	125	0	0	0	0	0	0	0	0	0	0
New.65.CleanUp.ReferenceOTU501	k__Bacteria; p__Actinobacteria; c__Actinobacteria; o__Actinomycetales; f__Sporichthyaceae; g__; s__	0	0	0	0	0	0	0	0	0	0	0	0	0	0	0	0	0	0	0	0	0	0	0	0	0	0	0	0	0	0	0	0	0	0	0	0	0	0	0	18	185	5	44	0	0	15	1	0
4336686	k__Bacteria; p__Actinobacteria; c__Actinobacteria; o__Actinomycetales; f__Streptomycetaceae; g__; s__	0	0	0	1	0	0	0	0	0	2	0	0	0	2	0	0	0	0	4	67	0	51	0	0	40	0	0	0	0	1	0	0	0	0	0	5	3	0	0	11	0	3	0	0	0	0	0	0
186079	k__Bacteria; p__Actinobacteria; c__Actinobacteria; o__Actinomycetales; f__Streptomycetaceae; g__Streptomyces; s__	0	0	0	0	0	7	0	0	0	4	0	0	0	0	0	0	0	0	0	0	0	0	0	1	11	34	0	0	0	49	0	0	0	0	0	0	0	0	0	7	7	0	6	0	0	3	0	0
219721	k__Bacteria; p__Actinobacteria; c__Actinobacteria; o__Actinomycetales; f__Streptomycetaceae; g__Streptomyces; s__	0	0	0	13	0	0	0	0	0	11	0	0	0	38	0	0	2	1	7	7	0	15	0	0	34	0	11	0	0	43	0	19	1	0	0	0	11	0	0	1	0	1	8	0	0	0	0	0
New.42.CleanUp.ReferenceOTU174	k__Bacteria; p__Actinobacteria; c__Actinobacteria; o__Actinomycetales; f__Streptomycetaceae; g__Streptomyces; s__	0	0	0	0	0	0	0	0	0	0	0	0	0	0	0	0	0	113	0	0	0	0	0	0	0	0	0	0	0	0	0	0	0	0	0	0	0	0	0	0	0	0	0	0	0	0	0	0
New.0.CleanUp.ReferenceOTU384	k__Bacteria; p__Actinobacteria; c__Actinobacteria; o__Actinomycetales; f__Williamsiaceae; g__Williamsia; s__	0	0	0	0	0	0	0	8	1	9	0	6	1	0	0	0	0	0	0	0	0	0	0	1	24	0	0	0	41	1	1	0	0	0	0	0	0	2	0	17	0	5	1	9	0	3	0	0
1009173	k__Bacteria; p__Actinobacteria; c__Actinobacteria; o__Actinomycetales; f__Williamsiaceae; g__Williamsia; s__	0	0	0	0	0	0	0	6	9	18	0	0	0	0	0	0	0	0	0	0	0	0	0	0	11	0	1	30	0	0	0	0	0	0	0	0	0	0	0	2	0	0	0	0	0	18	0	0
New.12.CleanUp.ReferenceOTU77	k__Bacteria; p__Actinobacteria; c__Actinobacteria; o__Actinomycetales; f__Williamsiaceae; g__Williamsia; s__	0	0	0	35	0	0	0	3	6	3	0	4	0	0	0	0	0	8	0	4	0	0	0	2	20	0	1	0	1	6	0	0	4	0	0	5	0	14	0	1	0	5	9	0	0	7	0	0
New.2.CleanUp.ReferenceOTU684	k__Bacteria; p__Actinobacteria; c__Actinobacteria; o__Actinomycetales; f__Yaniellaceae; g__Yaniella; s__	0	0	0	0	0	0	0	0	0	0	0	0	0	0	0	0	0	0	0	0	0	0	0	0	0	0	0	0	0	0	0	0	0	0	0	0	0	0	0	9	0	39	2	1	98	66	2	0
248170	k__Bacteria; p__Actinobacteria; c__Actinobacteria; o__Micrococcales; f__; g__; s__	0	0	0	0	0	0	0	0	0	0	0	0	0	0	0	0	0	0	0	0	0	0	0	0	1	0	71	0	11	1	0	1	0	0	0	5	0	0	0	0	0	0	0	0	0	0	0	0
327805	k__Bacteria; p__Actinobacteria; c__Coriobacteriia; o__Coriobacteriales; f__Coriobacteriaceae; g__Slackia; s__	0	0	0	0	0	0	0	0	0	0	0	0	0	0	17	0	0	1	5	14	5	129	30	0	0	0	0	0	0	0	7	0	0	0	0	0	0	0	1	0	0	0	0	0	0	0	0	0
4479944	k__Bacteria; p__Actinobacteria; c__MB-A2-108; o__0319-7L14; f__; g__; s__	0	0	8	0	0	0	0	12	3	0	0	3	2	0	0	0	0	6	7	0	0	29	0	0	2	12	0	0	0	0	0	0	0	0	0	0	7	0	0	0	0	0	0	2	0	0	0	0
New.8.CleanUp.ReferenceOTU917	k__Bacteria; p__Actinobacteria; c__MB-A2-108; o__0319-7L14; f__; g__; s__	0	0	0	0	0	0	3	0	0	0	0	0	0	0	0	0	0	0	0	0	0	0	0	0	0	0	0	0	0	0	0	0	0	0	0	0	0	0	0	0	0	0	3	163	0	0	0	0
3171078	k__Bacteria; p__Actinobacteria; c__Nitriliruptoria; o__Euzebyales; f__Euzebyaceae; g__Euzebya; s__	0	4	0	3	0	0	0	3	0	0	0	0	0	0	0	0	0	0	0	0	0	0	0	0	0	0	0	0	0	0	0	5	0	13	0	21	0	0	0	0	0	0	0	0	0	0	0	4
160679	k__Bacteria; p__Actinobacteria; c__Rubrobacteria; o__Rubrobacterales; f__Rubrobacteraceae; g__Rubrobacter; s__	13	7	7	107	198	142	26	0	8	0	0	0	0	6	0	16	32	1	7	92	19	42	15	22	2	14	155	179	146	17	1	2	30	3	76	4	3	62	1	3	27	4	64	40	9	13	1	0
831520	k__Bacteria; p__Actinobacteria; c__Rubrobacteria; o__Rubrobacterales; f__Rubrobacteraceae; g__Rubrobacter; s__	0	0	0	0	0	0	0	3	7	0	0	0	1	0	0	0	0	1	0	0	0	0	0	0	0	3	0	0	2	19	0	0	0	0	0	0	0	0	0	0	0	1	4	131	0	3	0	0
New.8.CleanUp.ReferenceOTU1900	k__Bacteria; p__Actinobacteria; c__Rubrobacteria; o__Rubrobacterales; f__Rubrobacteraceae; g__Rubrobacter; s__	2	4	1	0	5	0	0	0	8	2	0	0	0	0	0	4	8	0	0	16	9	7	5	2	0	14	9	27	44	5	0	0	12	0	20	1	1	60	0	0	5	0	7	23	3	1	0	0
311035	k__Bacteria; p__Actinobacteria; c__Thermoleophilia; o__Gaiellales; f__Gaiellaceae; g__; s__	0	1	0	0	0	0	0	0	3	2	0	0	0	3	0	0	0	0	5	0	0	0	0	14	23	0	0	0	1	21	0	0	0	0	0	22	0	0	0	17	0	1	0	0	0	5	0	0
New.1.CleanUp.ReferenceOTU872	k__Bacteria; p__Actinobacteria; c__Thermoleophilia; o__Gaiellales; f__Gaiellaceae; g__; s__	0	0	0	0	0	0	8	10	23	10	0	10	0	37	0	211	15	26	19	0	1	10	0	0	10	0	0	0	0	1	0	7	0	0	0	0	0	0	0	1	0	0	0	0	0	0	0	0
1135893	k__Bacteria; p__Actinobacteria; c__Thermoleophilia; o__Gaiellales; f__Gaiellaceae; g__; s__	0	0	0	0	0	0	0	3	1	1	1	0	0	2	0	0	0	0	1	0	0	0	0	0	4	44	0	0	0	2	0	0	0	3	0	0	0	0	0	0	0	1	0	0	0	0	0	0
1135388	k__Bacteria; p__Actinobacteria; c__Thermoleophilia; o__Gaiellales; f__Gaiellaceae; g__; s__	0	0	0	0	0	0	0	0	0	0	0	1	0	0	0	0	0	0	5	0	16	1	0	11	17	8	0	0	0	13	2	0	0	0	0	0	5	0	0	0	1	20	1	0	0	0	0	0
New.2.CleanUp.ReferenceOTU705	k__Bacteria; p__Actinobacteria; c__Thermoleophilia; o__Gaiellales; f__Gaiellaceae; g__; s__	0	0	0	0	0	0	8	13	0	29	53	44	0	0	0	8	0	0	0	4	0	0	0	0	14	0	0	0	0	27	0	0	0	0	0	13	0	0	0	10	0	18	7	60	0	4	0	0
285591	k__Bacteria; p__Actinobacteria; c__Thermoleophilia; o__Solirubrobacterales; f__; g__; s__	0	0	0	0	0	0	0	0	0	0	0	0	0	0	0	0	0	0	0	0	0	0	0	0	1	0	0	5	0	0	0	0	0	0	0	0	0	0	0	0	0	0	0	0	0	1	0	0
980525	k__Bacteria; p__Actinobacteria; c__Thermoleophilia; o__Solirubrobacterales; f__; g__; s__	0	0	0	0	0	0	2	2	0	0	4	0	0	6	0	0	83	0	0	0	0	4	2	0	0	0	0	0	0	3	0	0	0	0	0	0	1	0	0	9	0	14	0	0	0	18	0	0
4479035	k__Bacteria; p__Actinobacteria; c__Thermoleophilia; o__Solirubrobacterales; f__; g__; s__	0	0	0	0	0	0	1	3	8	0	36	2	0	0	0	0	0	0	0	0	0	0	0	0	5	0	18	0	0	1	0	0	0	0	0	9	0	3	0	0	0	8	0	0	0	1	0	0
240715	k__Bacteria; p__Actinobacteria; c__Thermoleophilia; o__Solirubrobacterales; f__; g__; s__	0	0	0	0	0	0	0	0	0	0	0	0	0	0	0	0	0	0	0	0	0	15	0	50	0	0	0	0	0	1	0	0	0	0	0	0	8	4	0	0	0	0	0	0	0	10	0	0
New.2.CleanUp.ReferenceOTU718	k__Bacteria; p__Actinobacteria; c__Thermoleophilia; o__Solirubrobacterales; f__; g__; s__	0	0	0	0	0	0	0	0	0	0	0	0	0	0	0	0	0	0	0	0	0	0	0	111	0	0	0	0	0	0	0	0	0	0	0	0	0	0	0	0	0	0	0	0	0	0	0	0
New.3.CleanUp.ReferenceOTU429	k__Bacteria; p__Actinobacteria; c__Thermoleophilia; o__Solirubrobacterales; f__; g__; s__	0	0	0	0	0	0	0	5	4	4	30	2	0	0	0	0	0	0	0	0	4	1	0	1	12	16	13	0	0	9	0	0	1	0	0	0	0	9	0	0	0	0	0	0	0	0	0	0
New.6.CleanUp.ReferenceOTU666	k__Bacteria; p__Actinobacteria; c__Thermoleophilia; o__Solirubrobacterales; f__; g__; s__	0	0	0	0	0	0	0	0	0	0	0	0	0	0	0	0	0	0	0	0	0	0	0	0	0	1	2	294	0	4	1	0	0	0	0	0	0	0	0	0	0	0	0	0	0	2	0	0
New.8.CleanUp.ReferenceOTU1499	k__Bacteria; p__Actinobacteria; c__Thermoleophilia; o__Solirubrobacterales; f__; g__; s__	0	0	0	0	0	0	0	0	0	0	0	0	0	0	0	0	0	0	0	0	0	0	0	0	0	0	0	0	30	0	0	0	0	0	0	0	2	0	0	0	0	6	0	0	0	0	0	0
New.8.CleanUp.ReferenceOTU1500	k__Bacteria; p__Actinobacteria; c__Thermoleophilia; o__Solirubrobacterales; f__; g__; s__	0	0	0	0	1	0	0	8	1	11	0	11	0	0	0	0	0	13	0	43	0	0	0	0	0	0	0	0	0	0	0	0	0	0	0	0	0	6	0	9	0	0	0	0	0	2	0	0
New.9.CleanUp.ReferenceOTU993	k__Bacteria; p__Actinobacteria; c__Thermoleophilia; o__Solirubrobacterales; f__; g__; s__	0	0	0	0	0	0	0	0	0	0	12	0	0	0	0	0	0	0	0	0	0	0	0	2	1	112	0	1	142	0	2	0	0	0	0	0	48	0	0	0	30	0	0	0	0	0	0	0
407437	k__Bacteria; p__Actinobacteria; c__Thermoleophilia; o__Solirubrobacterales; f__Solirubrobacteraceae; g__; s__	0	0	0	0	0	0	3	0	27	1	34	18	0	0	0	0	0	0	0	3	0	0	0	4	9	0	0	0	0	0	0	0	5	0	0	0	3	0	0	3	0	1	0	0	0	34	0	0
New.2.CleanUp.ReferenceOTU573	k__Bacteria; p__Actinobacteria; c__Thermoleophilia; o__Solirubrobacterales; f__Solirubrobacteraceae; g__; s__	0	0	0	2	0	0	1	5	2	9	0	0	2	0	0	0	0	0	12	9	5	3	4	19	20	18	0	0	0	2	2	0	2	0	0	0	0	0	0	0	0	0	5	1	0	0	0	0
New.8.CleanUp.ReferenceOTU38	k__Bacteria; p__Actinobacteria; c__Thermoleophilia; o__Solirubrobacterales; f__Solirubrobacteraceae; g__; s__	0	0	0	0	0	0	3	3	20	7	0	0	1	0	0	0	0	0	0	44	0	0	0	0	4	1	0	0	0	7	0	0	0	0	0	0	0	0	0	0	0	0	0	0	0	0	0	0
New.41.CleanUp.ReferenceOTU782	k__Bacteria; p__Armatimonadetes; c__Armatimonadia; o__Armatimonadales; f__Armatimonadaceae; g__; s__	0	0	0	0	0	0	0	0	0	0	0	0	0	0	0	0	0	0	45	0	0	0	1	0	0	0	12	0	0	0	0	0	0	0	0	0	0	0	0	10	0	0	0	0	0	0	0	0
874539	k__Bacteria; p__Bacteroidetes; c__[Rhodothermi]; o__[Rhodothermales]; f__Rhodothermaceae; g__Rubricoccus; s__	0	0	0	0	0	0	0	0	0	0	1	71	0	0	0	0	0	0	0	0	0	0	0	0	3	0	0	0	0	16	0	0	14	0	0	0	0	0	0	4	0	0	20	0	2	3	0	0
New.9.CleanUp.ReferenceOTU26	k__Bacteria; p__Bacteroidetes; c__[Rhodothermi]; o__[Rhodothermales]; f__Rhodothermaceae; g__Rubricoccus; s__	0	0	0	0	0	0	0	0	0	0	26	29	0	0	0	0	0	0	0	0	0	0	0	0	0	0	0	0	2	0	0	3	0	0	0	0	0	8	0	6	0	26	94	0	10	0	0	0
237600	k__Bacteria; p__Bacteroidetes; c__[Rhodothermi]; o__[Rhodothermales]; f__Rhodothermaceae; g__Rubricoccus; s__	0	0	0	0	0	0	0	0	0	0	0	0	0	0	0	0	0	0	0	0	0	0	0	0	0	0	0	0	0	0	0	0	0	0	0	0	0	0	0	0	98	0	0	0	0	0	0	0
1053820	k__Bacteria; p__Bacteroidetes; c__[Saprospirae]; o__[Saprospirales]; f__Chitinophagaceae; g__; s__	25	0	0	0	0	0	71	88	29	57	0	25	19	70	0	0	11	0	0	0	0	0	0	0	6	12	0	0	0	0	0	17	18	0	0	0	1	95	0	35	60	225	30	22	0	78	0	0
1124701	k__Bacteria; p__Bacteroidetes; c__[Saprospirae]; o__[Saprospirales]; f__Chitinophagaceae; g__; s__	0	0	0	0	0	0	0	0	0	0	0	0	0	0	0	0	0	0	0	0	0	0	0	0	0	0	0	0	0	0	0	0	0	0	0	0	0	0	0	35	0	32	0	0	0	0	0	0
New.2.CleanUp.ReferenceOTU365	k__Bacteria; p__Bacteroidetes; c__[Saprospirae]; o__[Saprospirales]; f__Chitinophagaceae; g__; s__	0	0	0	0	0	0	0	0	0	0	0	0	0	0	0	0	0	0	0	0	0	0	0	0	0	0	0	0	0	0	0	0	0	0	0	0	0	0	0	1	0	0	0	0	0	0	0	0
New.2.CleanUp.ReferenceOTU1075	k__Bacteria; p__Bacteroidetes; c__[Saprospirae]; o__[Saprospirales]; f__Chitinophagaceae; g__; s__	6	0	0	0	0	0	3	3	93	39	44	112	8	0	1	0	0	0	0	0	0	0	0	0	0	0	0	0	0	0	0	0	0	0	0	0	0	50	0	2	0	0	0	0	0	9	0	0
920846	k__Bacteria; p__Bacteroidetes; c__[Saprospirae]; o__[Saprospirales]; f__Chitinophagaceae; g__; s__	0	0	0	0	0	0	0	0	0	0	0	0	0	0	0	0	0	0	0	0	0	0	0	0	10	0	30	0	0	0	0	0	0	0	0	0	0	0	0	0	0	53	0	0	0	0	0	0
New.6.CleanUp.ReferenceOTU60	k__Bacteria; p__Bacteroidetes; c__[Saprospirae]; o__[Saprospirales]; f__Chitinophagaceae; g__; s__	0	0	0	0	0	0	0	2	0	0	0	0	6	45	0	0	0	0	0	0	0	0	0	0	36	1	0	0	4	0	0	0	0	0	0	0	0	0	0	34	0	0	0	2	3	0	0	0
New.6.CleanUp.ReferenceOTU458	k__Bacteria; p__Bacteroidetes; c__[Saprospirae]; o__[Saprospirales]; f__Chitinophagaceae; g__; s__	0	0	0	0	0	0	0	0	0	9	0	0	3	0	0	0	0	0	0	0	0	0	0	0	6	0	1	20	0	0	0	0	0	0	0	10	0	0	0	8	0	0	0	0	17	2	0	0
114076	k__Bacteria; p__Bacteroidetes; c__[Saprospirae]; o__[Saprospirales]; f__Chitinophagaceae; g__; s__	0	0	0	0	0	0	0	0	0	28	0	0	0	0	0	0	0	0	0	0	0	0	0	0	0	0	0	0	0	16	0	0	0	4	23	6	5	4	0	5	0	28	0	0	8	14	0	0
912669	k__Bacteria; p__Bacteroidetes; c__[Saprospirae]; o__[Saprospirales]; f__Chitinophagaceae; g__; s__	0	0	0	19	0	0	0	0	0	0	0	0	0	0	0	0	0	0	0	0	0	0	0	0	0	0	0	0	0	0	0	0	0	0	0	0	18	0	0	0	1	0	0	0	0	0	0	0
235904	k__Bacteria; p__Bacteroidetes; c__[Saprospirae]; o__[Saprospirales]; f__Chitinophagaceae; g__; s__	0	0	0	0	0	0	0	3	28	6	0	14	0	0	0	0	0	0	0	0	0	0	0	0	0	0	0	0	0	4	0	5	0	0	2	0	6	4	0	8	0	30	0	0	1	5	0	0
1042671	k__Bacteria; p__Bacteroidetes; c__[Saprospirae]; o__[Saprospirales]; f__Chitinophagaceae; g__; s__	0	0	0	0	0	0	0	0	0	0	0	0	0	0	0	0	0	0	0	0	0	0	0	0	0	2	0	0	0	0	0	0	0	0	0	0	0	30	0	0	0	8	0	0	0	8	0	0
New.8.CleanUp.ReferenceOTU322	k__Bacteria; p__Bacteroidetes; c__[Saprospirae]; o__[Saprospirales]; f__Chitinophagaceae; g__; s__	0	0	0	0	0	0	0	0	0	0	0	0	0	0	0	0	0	0	0	0	0	0	0	0	0	0	0	0	0	0	0	0	13	0	0	0	5	112	0	0	245	6	0	0	0	0	0	0
New.8.CleanUp.ReferenceOTU333	k__Bacteria; p__Bacteroidetes; c__[Saprospirae]; o__[Saprospirales]; f__Chitinophagaceae; g__; s__	0	0	0	0	0	0	25	84	21	62	0	39	2	107	0	0	0	0	0	0	0	0	0	0	0	0	0	0	0	0	0	0	0	0	0	0	3	2	0	7	0	0	6	0	0	9	0	0
New.8.CleanUp.ReferenceOTU392	k__Bacteria; p__Bacteroidetes; c__[Saprospirae]; o__[Saprospirales]; f__Chitinophagaceae; g__; s__	0	0	0	0	0	0	0	0	0	0	0	0	0	0	0	0	0	0	0	0	0	0	0	0	0	0	0	0	0	0	0	2	0	0	0	2	1	0	0	4	0	0	0	0	0	13	0	0
New.10.CleanUp.ReferenceOTU3149	k__Bacteria; p__Bacteroidetes; c__[Saprospirae]; o__[Saprospirales]; f__Chitinophagaceae; g__; s__	0	0	0	0	0	0	0	0	0	0	0	0	0	0	0	0	0	0	0	0	0	0	0	0	0	0	0	0	0	0	0	0	0	0	0	0	0	0	0	0	0	0	0	0	0	114	0	0
New.64.CleanUp.ReferenceOTU462	k__Bacteria; p__Bacteroidetes; c__[Saprospirae]; o__[Saprospirales]; f__Chitinophagaceae; g__; s__	0	0	0	0	0	0	0	0	0	0	0	0	0	0	0	0	0	0	0	0	0	0	0	0	0	0	0	0	0	0	0	0	0	0	0	0	0	0	0	14	1	2	0	0	79	118	1	0
725882	k__Bacteria; p__Bacteroidetes; c__[Saprospirae]; o__[Saprospirales]; f__Chitinophagaceae; g__; s__	0	0	0	0	0	0	0	0	0	0	0	0	0	0	0	0	0	0	0	0	0	0	0	0	0	0	0	0	0	0	0	0	0	0	0	0	0	0	0	16	2	58	6	192	0	5	0	0
4312724	k__Bacteria; p__Bacteroidetes; c__[Saprospirae]; o__[Saprospirales]; f__Chitinophagaceae; g__; s__	0	0	0	0	0	0	0	0	0	0	0	0	0	0	0	0	0	0	0	0	0	0	0	0	0	0	0	0	0	0	0	0	0	0	0	0	0	0	0	3	0	0	2	89	0	0	0	0
New.8.CleanUp.ReferenceOTU1467	k__Bacteria; p__Bacteroidetes; c__[Saprospirae]; o__[Saprospirales]; f__Chitinophagaceae; g__Flavihumibacter; s__	0	0	0	0	0	0	0	0	21	0	1	50	1	0	0	0	0	0	0	0	0	0	0	1	8	1	0	0	0	7	0	0	0	0	0	17	2	1	0	1	0	11	7	0	3	13	0	0
963877	k__Bacteria; p__Bacteroidetes; c__[Saprospirae]; o__[Saprospirales]; f__Chitinophagaceae; g__Flavisolibacter; s__	0	0	0	0	0	0	0	0	0	0	0	0	4	0	0	0	0	0	0	0	0	0	0	0	0	0	0	0	0	0	0	0	0	0	0	0	0	0	0	8	0	0	0	0	0	10	0	0
151174	k__Bacteria; p__Bacteroidetes; c__[Saprospirae]; o__[Saprospirales]; f__Chitinophagaceae; g__Flavisolibacter; s__	0	0	0	0	0	0	0	38	43	6	79	83	10	0	0	0	0	0	0	0	0	0	0	0	3	0	0	0	0	3	0	3	0	0	0	0	0	84	0	0	0	0	0	0	0	2	0	0
554086	k__Bacteria; p__Bacteroidetes; c__[Saprospirae]; o__[Saprospirales]; f__Chitinophagaceae; g__Flavisolibacter; s__	0	0	0	0	0	0	10	0	0	2	0	0	0	0	0	0	0	0	3	0	0	0	0	0	0	0	0	0	0	0	0	4	0	0	0	0	0	0	0	20	0	0	6	110	0	35	0	0
New.17.CleanUp.ReferenceOTU203	k__Bacteria; p__Bacteroidetes; c__[Saprospirae]; o__[Saprospirales]; f__Chitinophagaceae; g__Flavisolibacter; s__	0	0	0	12	35	0	24	9	26	38	37	135	7	253	2	0	0	0	0	0	0	0	0	0	5	29	1	0	0	14	0	0	0	0	0	0	1	0	0	3	0	0	0	5	0	16	0	0
New.20.CleanUp.ReferenceOTU37	k__Bacteria; p__Bacteroidetes; c__[Saprospirae]; o__[Saprospirales]; f__Chitinophagaceae; g__Flavisolibacter; s__	0	0	0	0	0	0	0	0	0	0	0	0	0	0	0	0	0	0	0	0	0	72	1	0	0	0	22	10	0	0	0	6	0	0	0	0	0	0	0	0	0	0	0	0	0	0	0	0
4417921	k__Bacteria; p__Bacteroidetes; c__[Saprospirae]; o__[Saprospirales]; f__Chitinophagaceae; g__Flavisolibacter; s__	3	4	0	0	0	0	9	1	34	44	22	85	7	54	0	0	0	0	0	0	0	0	0	0	0	0	0	0	0	3	0	0	0	0	0	0	0	11	0	0	0	0	0	0	0	0	0	0
New.38.CleanUp.ReferenceOTU654	k__Bacteria; p__Bacteroidetes; c__[Saprospirae]; o__[Saprospirales]; f__Chitinophagaceae; g__Flavisolibacter; s__	0	0	0	0	0	0	0	0	0	12	0	0	0	0	0	0	0	0	0	0	0	0	0	122	0	0	61	0	0	1	0	0	0	0	0	0	0	0	0	0	0	0	0	0	0	0	0	0
New.13.CleanUp.ReferenceOTU447	k__Bacteria; p__Bacteroidetes; c__[Saprospirae]; o__[Saprospirales]; f__Chitinophagaceae; g__Segetibacter; s__	0	0	0	4	0	0	3	0	0	0	0	0	0	0	0	0	0	0	0	0	0	0	0	0	0	0	0	0	0	0	0	0	0	0	0	0	0	0	0	12	0	0	5	143	0	0	0	0
1030247	k__Bacteria; p__Bacteroidetes; c__[Saprospirae]; o__[Saprospirales]; f__Chitinophagaceae; g__Segetibacter; s__	0	0	0	0	0	0	0	0	0	0	0	18	0	0	0	0	0	0	0	0	0	0	0	0	0	0	0	0	0	0	0	0	0	0	0	0	0	0	0	0	200	0	1	0	0	0	0	0
New.64.CleanUp.ReferenceOTU12	k__Bacteria; p__Bacteroidetes; c__[Saprospirae]; o__[Saprospirales]; f__Chitinophagaceae; g__Segetibacter; s__	0	0	0	0	0	0	0	0	0	0	0	0	0	0	0	0	0	0	0	0	0	0	0	0	0	0	0	0	0	0	0	0	0	0	0	0	0	0	0	0	0	0	0	0	1	183	0	0
New.25.CleanUp.ReferenceOTU256	k__Bacteria; p__Bacteroidetes; c__Bacteroidia; o__Bacteroidales; f__; g__; s__	0	0	0	19	0	0	0	39	118	225	2409	2011	2651	5	283	0	0	0	0	0	0	0	0	0	0	0	0	0	0	0	0	0	0	0	0	0	0	0	0	0	0	0	0	0	0	0	0	0
New.56.CleanUp.ReferenceOTU818	k__Bacteria; p__Bacteroidetes; c__Bacteroidia; o__Bacteroidales; f__; g__; s__	0	0	0	0	0	0	0	0	0	0	0	0	0	0	0	0	0	0	0	0	0	0	0	0	0	0	0	0	0	0	0	35	0	0	5	60	22	0	2	0	0	0	0	0	0	0	0	0
New.9.CleanUp.ReferenceOTU725	k__Bacteria; p__Bacteroidetes; c__Bacteroidia; o__Bacteroidales; f__[Paraprevotellaceae]	0	0	0	0	0	0	0	0	0	0	0	0	0	0	0	70	63	0	0	24	0	61	0	0	0	0	0	0	2	177	0	0	0	0	0	0	0	0	0	0	0	0	0	0	0	4	0	0
323303	k__Bacteria; p__Bacteroidetes; c__Bacteroidia; o__Bacteroidales; f__[Paraprevotellaceae]; g__[Prevotella]; s__	0	0	0	0	0	0	0	0	0	0	0	0	0	0	0	0	0	0	0	0	0	0	0	0	0	0	0	0	0	1	104	21	2	0	12	0	7	0	1	0	0	0	0	0	0	0	0	0
4441545	k__Bacteria; p__Bacteroidetes; c__Bacteroidia; o__Bacteroidales; f__[Paraprevotellaceae]; g__[Prevotella]; s__	0	0	0	2	0	1	0	0	0	0	0	0	0	0	0	16	0	0	1	0	0	0	0	0	0	0	0	0	0	0	0	4	0	4	0	9	14	0	0	0	0	0	2	0	0	0	0	2
130336	k__Bacteria; p__Bacteroidetes; c__Bacteroidia; o__Bacteroidales; f__[Paraprevotellaceae]; g__[Prevotella]; s__	0	0	0	0	0	0	0	0	0	0	0	0	0	0	0	0	0	0	0	0	2	0	0	0	0	0	0	0	0	3	491	61	0	1	35	0	20	0	3	0	0	0	0	0	0	0	0	0
1136390	k__Bacteria; p__Bacteroidetes; c__Bacteroidia; o__Bacteroidales; f__[Paraprevotellaceae]; g__[Prevotella]; s__	0	0	0	0	0	0	0	0	0	0	0	0	0	0	0	79	33	43	183	1	135	19	439	0	0	0	0	0	0	0	46	13	11	0	45	16	49	0	7	0	0	0	9	0	0	0	0	0
4401961	k__Bacteria; p__Bacteroidetes; c__Bacteroidia; o__Bacteroidales; f__[Paraprevotellaceae]; g__[Prevotella]; s__	0	0	0	0	0	0	0	2	0	0	0	0	0	0	0	0	0	0	0	0	5	0	0	0	0	0	0	0	0	0	0	143	10	13	0	15	51	0	0	315	0	0	132	0	0	0	1	0
861780	k__Bacteria; p__Bacteroidetes; c__Bacteroidia; o__Bacteroidales; f__[Paraprevotellaceae]; g__[Prevotella]; s__	0	0	0	0	0	0	2	0	0	0	0	0	0	0	0	0	34	0	10	29	0	14	0	0	0	0	0	0	3	2	0	3	0	0	0	0	0	0	0	0	0	0	0	0	0	0	0	0
403318	k__Bacteria; p__Bacteroidetes; c__Bacteroidia; o__Bacteroidales; f__[Paraprevotellaceae]; g__[Prevotella]; s__	0	0	0	0	0	0	0	0	0	0	0	0	1	0	0	18	0	0	1	0	1	0	0	22	1	114	2	1	356	0	0	304	42	17	0	0	22	0	2	158	0	0	6	2	2	0	1	0
957364	k__Bacteria; p__Bacteroidetes; c__Bacteroidia; o__Bacteroidales; f__[Paraprevotellaceae]; g__[Prevotella]; s__	0	0	0	0	0	0	0	0	0	0	0	0	1	0	0	15	0	0	1	0	5	0	0	0	0	14	2	0	16	0	0	28	5	6	0	2	6	0	0	47	0	0	13	0	3	0	0	0
New.0.CleanUp.ReferenceOTU706	k__Bacteria; p__Bacteroidetes; c__Bacteroidia; o__Bacteroidales; f__[Paraprevotellaceae]; g__[Prevotella]; s__	0	0	2	0	0	0	0	0	2	0	0	14	9	0	0	5	0	0	0	0	4	0	0	13	1	104	0	1	208	0	2	192	26	16	0	0	15	0	0	67	0	0	0	0	1	0	0	0
1133471	k__Bacteria; p__Bacteroidetes; c__Bacteroidia; o__Bacteroidales; f__[Paraprevotellaceae]; g__[Prevotella]; s__	0	0	0	0	0	0	0	0	0	0	0	0	0	0	0	4	2	2	25	0	14	1	36	0	0	0	0	0	0	0	2	1	3	0	16	1	15	0	1	0	0	0	1	0	0	0	0	0
4385760	k__Bacteria; p__Bacteroidetes; c__Bacteroidia; o__Bacteroidales; f__[Paraprevotellaceae]; g__[Prevotella]; s__	0	0	0	0	0	0	0	0	0	0	0	0	0	0	0	12	2	6	25	2	21	5	67	0	0	0	0	0	0	0	12	5	2	0	11	1	11	0	1	0	0	0	2	0	0	0	0	0
4284495	k__Bacteria; p__Bacteroidetes; c__Bacteroidia; o__Bacteroidales; f__[Paraprevotellaceae]; g__[Prevotella]; s__	0	0	0	0	0	0	0	0	0	0	0	0	0	0	0	0	0	0	0	0	0	0	0	0	0	0	0	0	0	0	0	2	0	11	0	0	11	0	0	306	0	0	7	7	0	0	0	0
514137	k__Bacteria; p__Bacteroidetes; c__Bacteroidia; o__Bacteroidales; f__[Paraprevotellaceae]; g__[Prevotella]; s__	0	0	0	0	0	0	0	0	0	0	0	0	0	0	0	92	0	3	3	21	0	0	0	0	1	1	0	0	1	41	2	0	0	0	0	0	0	0	0	0	0	0	0	0	0	0	0	0
522858	k__Bacteria; p__Bacteroidetes; c__Bacteroidia; o__Bacteroidales; f__[Paraprevotellaceae]; g__[Prevotella]; s__	0	0	0	0	0	0	0	0	0	0	0	0	0	0	0	374	0	60	3	11	0	9	2	0	2	5	0	8	42	366	1	0	0	0	0	2	0	0	0	0	0	0	0	0	0	0	0	0
New.45.CleanUp.ReferenceOTU112	k__Bacteria; p__Bacteroidetes; c__Bacteroidia; o__Bacteroidales; f__[Paraprevotellaceae]; g__[Prevotella]; s__	0	0	0	0	0	0	0	0	0	0	0	0	0	0	0	6	0	0	0	0	0	0	0	0	0	9	0	0	3	208	0	0	0	0	0	0	0	0	0	0	0	0	0	0	0	0	0	0
300853	k__Bacteria; p__Bacteroidetes; c__Bacteroidia; o__Bacteroidales; f__[Paraprevotellaceae]; g__CF231; s__	0	0	0	0	0	0	0	0	0	0	0	0	0	0	0	124	0	22	0	83	11	0	52	0	0	0	0	0	1	102	0	0	0	0	0	5	0	0	0	0	0	0	0	0	0	0	0	0
524661	k__Bacteria; p__Bacteroidetes; c__Bacteroidia; o__Bacteroidales; f__Bacteroidaceae; g__Bacteroides	0	0	0	0	0	0	0	0	0	0	0	0	0	0	0	0	0	0	0	0	0	0	0	0	0	0	0	0	0	0	162	1	0	0	0	2	1	0	0	0	0	0	10	0	0	0	0	0
843785	k__Bacteria; p__Bacteroidetes; c__Bacteroidia; o__Bacteroidales; f__Bacteroidaceae; g__Bacteroides	6	0	0	0	0	0	0	0	0	0	0	0	0	5	317	0	0	0	0	0	0	0	0	0	0	0	0	0	0	2	335	0	3	0	0	0	64	0	2	0	0	0	0	0	0	0	59	0
New.3.CleanUp.ReferenceOTU357	k__Bacteria; p__Bacteroidetes; c__Bacteroidia; o__Bacteroidales; f__Bacteroidaceae; g__Bacteroides	0	0	0	0	0	0	0	0	1	0	0	0	0	0	0	0	0	0	10	0	3	0	11	0	0	0	0	0	0	0	15	8	1	0	3	1	21	0	3	0	0	0	27	0	0	0	29	0
316132	k__Bacteria; p__Bacteroidetes; c__Bacteroidia; o__Bacteroidales; f__Bacteroidaceae; g__Bacteroides; s__	0	0	0	0	0	0	0	2	0	0	0	0	0	20	555	1	1	45	392	0	302	4	199	0	0	0	0	0	0	0	437	6	0	0	0	11	3	0	0	0	0	1	105	37	0	1	101	0
580629	k__Bacteria; p__Bacteroidetes; c__Bacteroidia; o__Bacteroidales; f__Bacteroidaceae; g__Bacteroides; s__	142	0	9	396	0	0	0	0	0	0	0	0	0	4	512	168	235	277	653	78	742	28	429	0	1	0	0	0	1	7	2833	7	16	4	41	14	375	247	10817	10	2	16	664	502	60	97	8617	0
208972	k__Bacteria; p__Bacteroidetes; c__Bacteroidia; o__Bacteroidales; f__Bacteroidaceae; g__Bacteroides; s__	0	0	0	0	0	0	0	0	0	0	0	2	0	11	438	0	0	6	8	0	21	0	19	0	0	0	0	0	0	1	185	4	4	0	0	9	37	2	0	0	0	0	55	3	2	0	116	0
4338598	k__Bacteria; p__Bacteroidetes; c__Bacteroidia; o__Bacteroidales; f__Bacteroidaceae; g__Bacteroides; s__	0	13	0	12	0	0	0	12	0	0	0	0	0	0	2	0	0	0	0	0	0	0	0	3	0	0	0	0	0	0	0	49	3	8	0	0	21	0	0	15	0	0	0	0	0	0	0	0
577170	k__Bacteria; p__Bacteroidetes; c__Bacteroidia; o__Bacteroidales; f__Bacteroidaceae; g__Bacteroides; s__	25	0	0	52	0	0	0	0	0	0	0	0	0	0	41	41	56	71	158	25	212	15	139	0	0	0	0	0	0	5	667	2	4	2	10	7	134	96	3817	1	0	3	183	40	17	33	2379	0
4328515	k__Bacteria; p__Bacteroidetes; c__Bacteroidia; o__Bacteroidales; f__Bacteroidaceae; g__Bacteroides; s__	0	0	0	0	0	0	0	0	0	0	0	0	0	0	117	0	0	17	44	0	61	1	43	0	0	0	0	0	0	0	30	0	0	0	0	1	2	0	0	0	0	0	14	27	0	0	19	0
197214	k__Bacteria; p__Bacteroidetes; c__Bacteroidia; o__Bacteroidales; f__Bacteroidaceae; g__Bacteroides; s__	0	0	0	0	0	0	0	0	0	0	0	0	0	0	14	25	0	1	25	0	63	0	81	0	0	0	0	0	0	0	0	0	0	2	0	0	25	36	1314	0	0	0	0	0	0	0	2	0
New.0.CleanUp.ReferenceOTU154	k__Bacteria; p__Bacteroidetes; c__Bacteroidia; o__Bacteroidales; f__Bacteroidaceae; g__Bacteroides; s__	0	0	0	0	0	0	0	0	0	0	0	0	0	0	0	0	0	24	10	0	14	0	10	0	0	0	0	0	0	1	317	0	0	0	0	1	12	0	1	0	0	0	0	0	0	0	0	0
New.0.CleanUp.ReferenceOTU326	k__Bacteria; p__Bacteroidetes; c__Bacteroidia; o__Bacteroidales; f__Bacteroidaceae; g__Bacteroides; s__	0	0	0	0	0	0	0	0	0	1	0	0	0	6	259	31	0	0	1	0	0	1	0	0	0	0	0	0	0	0	0	12	0	0	0	0	0	0	0	0	0	0	0	0	0	0	0	0
New.0.CleanUp.ReferenceOTU472	k__Bacteria; p__Bacteroidetes; c__Bacteroidia; o__Bacteroidales; f__Bacteroidaceae; g__Bacteroides; s__	0	0	0	0	0	0	0	0	0	0	0	0	0	0	0	19	0	0	3	0	0	0	0	0	0	0	0	0	0	0	0	0	0	0	0	0	0	0	0	0	0	0	0	0	0	0	0	0
512636	k__Bacteria; p__Bacteroidetes; c__Bacteroidia; o__Bacteroidales; f__Bacteroidaceae; g__Bacteroides; s__	1	0	0	0	0	0	0	0	0	0	0	0	0	0	38	0	0	0	0	0	0	0	0	0	0	0	0	0	0	0	25	0	0	0	0	0	8	0	0	0	0	0	0	0	0	0	5	0
538296	k__Bacteria; p__Bacteroidetes; c__Bacteroidia; o__Bacteroidales; f__Bacteroidaceae; g__Bacteroides; s__	0	0	0	7	0	0	0	0	0	0	0	0	0	0	0	0	0	0	0	0	0	0	0	2	1	3	205	27	108	37	12	0	0	0	0	0	0	0	0	0	0	0	0	0	0	0	0	0
197367	k__Bacteria; p__Bacteroidetes; c__Bacteroidia; o__Bacteroidales; f__Bacteroidaceae; g__Bacteroides; s__	0	0	0	1	0	0	0	0	0	0	0	0	0	0	0	0	0	1	4	0	0	0	1	0	0	0	0	0	0	0	99	0	0	0	0	0	0	0	20	0	0	0	28	5	6	0	298	0
New.3.CleanUp.ReferenceOTU581	k__Bacteria; p__Bacteroidetes; c__Bacteroidia; o__Bacteroidales; f__Bacteroidaceae; g__Bacteroides; s__	0	0	0	0	0	0	0	0	0	0	0	1	0	9	476	0	0	3	2	0	6	0	3	0	0	0	0	0	0	0	70	2	4	0	0	1	14	0	0	0	0	0	23	4	1	1	63	0
3399749	k__Bacteria; p__Bacteroidetes; c__Bacteroidia; o__Bacteroidales; f__Bacteroidaceae; g__Bacteroides; s__	0	0	0	0	0	0	0	0	0	0	0	0	0	0	0	0	0	0	0	0	0	0	0	0	0	0	0	0	0	0	80	0	0	0	0	0	0	0	0	0	0	0	0	0	0	0	0	0
4401375	k__Bacteria; p__Bacteroidetes; c__Bacteroidia; o__Bacteroidales; f__Bacteroidaceae; g__Bacteroides; s__	0	0	0	0	0	0	0	0	0	0	0	0	0	0	0	0	0	0	0	0	0	0	0	0	0	0	0	0	0	0	37	0	0	0	0	0	0	0	0	0	0	0	0	0	0	0	0	0
560336	k__Bacteria; p__Bacteroidetes; c__Bacteroidia; o__Bacteroidales; f__Bacteroidaceae; g__Bacteroides; s__	0	0	0	0	0	0	0	0	0	0	0	0	0	0	0	45	0	0	66	1	117	0	80	0	0	0	0	0	0	0	112	0	0	0	0	0	42	3	374	0	0	0	129	0	3	0	154	0
New.8.CleanUp.ReferenceOTU2041	k__Bacteria; p__Bacteroidetes; c__Bacteroidia; o__Bacteroidales; f__Bacteroidaceae; g__Bacteroides; s__	0	0	0	0	0	0	0	0	0	0	0	0	0	0	0	0	0	0	0	0	0	0	0	0	0	0	0	0	0	0	0	0	0	0	0	0	0	0	0	0	0	0	0	0	0	0	0	0
New.15.CleanUp.ReferenceOTU322	k__Bacteria; p__Bacteroidetes; c__Bacteroidia; o__Bacteroidales; f__Bacteroidaceae; g__Bacteroides; s__	0	0	0	0	0	0	0	0	0	0	0	0	0	0	0	0	0	2	35	0	32	1	22	0	0	0	0	0	0	0	17	0	0	0	0	0	0	0	0	0	0	0	0	2	0	0	5	0
New.15.CleanUp.ReferenceOTU473	k__Bacteria; p__Bacteroidetes; c__Bacteroidia; o__Bacteroidales; f__Bacteroidaceae; g__Bacteroides; s__	1	0	0	0	0	0	0	2	0	1	0	2	1	28	1429	0	0	0	4	0	6	0	2	0	0	0	0	0	0	1	195	10	14	0	0	4	31	0	0	0	0	0	59	6	4	2	150	0
New.15.CleanUp.ReferenceOTU526	k__Bacteria; p__Bacteroidetes; c__Bacteroidia; o__Bacteroidales; f__Bacteroidaceae; g__Bacteroides; s__	2	0	0	0	0	0	0	0	0	0	0	2	0	8	336	0	0	0	1	0	1	0	0	0	0	0	0	0	0	0	34	2	6	0	0	0	5	0	0	0	0	0	24	5	2	0	44	0
New.15.CleanUp.ReferenceOTU716	k__Bacteria; p__Bacteroidetes; c__Bacteroidia; o__Bacteroidales; f__Bacteroidaceae; g__Bacteroides; s__	0	0	0	0	0	0	0	0	0	0	0	0	0	0	54	0	0	0	0	0	0	0	0	0	0	0	0	0	0	0	23	0	1	0	0	2	6	0	0	0	0	0	7	0	0	0	24	0
New.15.CleanUp.ReferenceOTU984	k__Bacteria; p__Bacteroidetes; c__Bacteroidia; o__Bacteroidales; f__Bacteroidaceae; g__Bacteroides; s__	0	0	0	0	0	0	0	3	0	0	0	0	2	15	603	0	1	0	2	0	0	0	2	0	0	0	0	0	0	0	23	0	0	0	0	3	6	0	0	0	0	0	2	0	0	0	6	0
New.15.CleanUp.ReferenceOTU1084	k__Bacteria; p__Bacteroidetes; c__Bacteroidia; o__Bacteroidales; f__Bacteroidaceae; g__Bacteroides; s__	0	0	0	0	0	0	0	0	0	0	0	0	0	2	23	0	0	0	5	0	10	0	3	0	0	0	0	0	0	0	66	0	0	0	0	0	0	0	0	0	0	0	3	0	0	0	4	0
562376	k__Bacteria; p__Bacteroidetes; c__Bacteroidia; o__Bacteroidales; f__Bacteroidaceae; g__Bacteroides; s__	0	0	0	0	0	0	0	0	0	0	0	0	0	0	1	2	0	0	3	0	4	0	1	0	0	0	0	0	0	0	5	0	0	0	0	0	0	0	17	0	0	0	42	23	1	4	735	0
4358723	k__Bacteria; p__Bacteroidetes; c__Bacteroidia; o__Bacteroidales; f__Bacteroidaceae; g__Bacteroides; s__	0	0	0	0	0	0	0	0	0	0	0	0	0	0	1	6	0	2	214	53	215	17	183	0	0	0	0	0	0	0	0	0	0	0	0	0	0	0	0	0	0	0	0	0	0	0	0	0
New.39.CleanUp.ReferenceOTU146	k__Bacteria; p__Bacteroidetes; c__Bacteroidia; o__Bacteroidales; f__Bacteroidaceae; g__Bacteroides; s__	0	0	0	0	0	0	0	0	0	0	0	0	0	0	161	0	0	0	0	0	0	0	0	0	0	0	0	0	0	0	0	0	0	0	0	0	0	0	0	0	0	0	0	0	0	0	0	0
New.39.CleanUp.ReferenceOTU965	k__Bacteria; p__Bacteroidetes; c__Bacteroidia; o__Bacteroidales; f__Bacteroidaceae; g__Bacteroides; s__	0	0	0	0	0	0	0	0	0	0	0	0	0	0	0	0	0	0	9	0	43	0	3	0	0	0	0	0	0	0	0	0	0	0	0	1	4	0	0	0	0	0	32	1	0	0	26	0
344525	k__Bacteria; p__Bacteroidetes; c__Bacteroidia; o__Bacteroidales; f__Bacteroidaceae; g__Bacteroides; s__eggerthii	1	0	0	3	0	0	0	0	0	0	0	0	0	0	1	1	11	66	246	5	266	2	63	0	0	0	0	0	0	0	8	0	0	0	0	0	6	0	45	0	0	0	0	0	0	1	37	0
535549	k__Bacteria; p__Bacteroidetes; c__Bacteroidia; o__Bacteroidales; f__Bacteroidaceae; g__Bacteroides; s__fragilis	0	0	0	0	0	0	0	0	0	0	0	0	0	0	5	12	36	0	14	11	65	1	25	3	1	0	1	0	1	12	3922	0	0	0	0	0	0	0	4	0	0	0	0	0	0	0	12	0
513445	k__Bacteria; p__Bacteroidetes; c__Bacteroidia; o__Bacteroidales; f__Bacteroidaceae; g__Bacteroides; s__fragilis	0	0	0	0	0	0	0	0	0	0	0	0	0	0	3	2	14	0	3	1	25	0	14	0	0	0	1	0	0	2	949	0	0	0	0	0	0	0	5	0	0	0	0	0	0	0	3	0
183603	k__Bacteria; p__Bacteroidetes; c__Bacteroidia; o__Bacteroidales; f__Bacteroidaceae; g__Bacteroides; s__fragilis	0	0	0	0	0	0	0	0	0	0	0	0	0	0	1	1	4	0	3	1	6	0	4	0	0	0	0	0	0	0	522	0	0	0	0	0	0	0	0	0	0	0	0	0	0	0	1	0
192255	k__Bacteria; p__Bacteroidetes; c__Bacteroidia; o__Bacteroidales; f__Bacteroidaceae; g__Bacteroides; s__nordii	0	0	0	0	0	0	0	0	0	0	0	0	0	0	0	0	0	0	0	0	0	0	0	0	0	0	0	0	0	0	299	0	0	0	0	0	0	0	0	0	0	0	0	0	0	0	0	0
194667	k__Bacteria; p__Bacteroidetes; c__Bacteroidia; o__Bacteroidales; f__Bacteroidaceae; g__Bacteroides; s__ovatus	0	0	0	0	0	0	0	0	0	0	0	0	0	0	0	0	0	0	65	0	63	25	27	0	0	0	0	0	0	0	0	0	0	0	0	0	0	0	3	0	0	0	0	0	0	0	0	0
369449	k__Bacteria; p__Bacteroidetes; c__Bacteroidia; o__Bacteroidales; f__Bacteroidaceae; g__Bacteroides; s__plebeius	4	0	0	31	0	0	0	1	0	0	0	0	0	10	547	0	0	0	0	0	3	0	0	0	1	0	0	0	0	0	363	0	0	0	3	52	25	0	0	0	0	0	8	0	0	0	15	0
New.15.CleanUp.ReferenceOTU766	k__Bacteria; p__Bacteroidetes; c__Bacteroidia; o__Bacteroidales; f__Bacteroidaceae; g__Bacteroides; s__plebeius	0	0	0	0	0	0	0	0	0	0	0	0	0	0	37	0	0	0	0	0	0	0	0	0	0	0	0	0	0	0	61	0	2	0	0	0	56	0	0	0	0	0	0	0	0	0	0	0
360518	k__Bacteria; p__Bacteroidetes; c__Bacteroidia; o__Bacteroidales; f__Bacteroidaceae; g__Bacteroides; s__uniformis	0	0	0	13	0	0	0	0	0	0	0	0	0	0	6	6	1	34	508	22	471	12	324	0	0	0	4	0	0	0	24	0	0	0	0	0	0	0	4	0	0	1	69	7	2	1	454	0
4322986	k__Bacteria; p__Bacteroidetes; c__Bacteroidia; o__Bacteroidales; f__Bacteroidaceae; g__Bacteroides; s__uniformis	0	0	0	0	0	0	0	0	0	0	0	0	0	1	0	9	40	264	1738	2	1397	49	528	0	0	0	0	0	0	0	20	0	0	0	0	0	0	0	0	0	0	0	34	10	2	2	809	0
364926	k__Bacteria; p__Bacteroidetes; c__Bacteroidia; o__Bacteroidales; f__Bacteroidaceae; g__Bacteroides; s__uniformis	0	0	0	0	0	0	0	0	0	0	0	0	0	0	0	5	11	28	279	11	295	7	60	0	0	0	0	0	0	0	40	0	0	0	0	0	0	0	2	0	0	0	79	4	3	0	372	0
321811	k__Bacteria; p__Bacteroidetes; c__Bacteroidia; o__Bacteroidales; f__Porphyromonadaceae; g__Parabacteroides; s__	0	0	0	0	0	0	0	0	0	0	0	0	0	0	0	3	3	319	246	20	496	13	350	0	0	0	0	0	0	0	15	0	0	0	0	0	11	0	5	0	0	0	0	0	0	0	0	0
528653	k__Bacteria; p__Bacteroidetes; c__Bacteroidia; o__Bacteroidales; f__Porphyromonadaceae; g__Parabacteroides; s__	0	0	0	0	0	0	0	0	0	0	0	0	0	0	0	0	0	0	0	0	0	0	0	0	0	0	0	0	113	0	0	0	0	0	0	0	0	0	0	0	0	0	0	0	0	0	0	0
577294	k__Bacteria; p__Bacteroidetes; c__Bacteroidia; o__Bacteroidales; f__Porphyromonadaceae; g__Parabacteroides; s__distasonis	0	0	0	0	0	0	0	0	0	0	0	0	0	0	0	0	0	0	29	0	10	0	35	0	0	0	0	0	0	0	3	0	0	0	0	0	0	0	2	0	0	0	0	0	0	0	6	0
851323	k__Bacteria; p__Bacteroidetes; c__Bacteroidia; o__Bacteroidales; f__Porphyromonadaceae; g__Parabacteroides; s__distasonis	0	0	0	0	0	0	0	0	0	0	0	0	0	0	0	0	0	0	45	0	48	5	95	0	0	0	0	0	0	0	0	0	0	0	0	0	0	0	5	0	0	0	0	0	0	0	0	0
585914	k__Bacteria; p__Bacteroidetes; c__Bacteroidia; o__Bacteroidales; f__Porphyromonadaceae; g__Parabacteroides; s__distasonis	0	0	0	0	0	0	0	0	0	0	0	0	0	0	0	0	0	5	250	1	315	21	533	0	0	0	0	0	0	0	0	0	0	0	0	0	0	0	18	0	0	0	0	0	0	0	3	0
2171537	k__Bacteria; p__Bacteroidetes; c__Bacteroidia; o__Bacteroidales; f__Porphyromonadaceae; g__Porphyromonas; s__	0	0	0	4	0	0	0	4	0	0	0	0	0	0	0	0	0	0	1	0	0	0	0	3	0	0	0	0	0	0	0	128	2	57	4	0	31	0	1	461	0	0	5	19	0	0	2	8
643126	k__Bacteria; p__Bacteroidetes; c__Bacteroidia; o__Bacteroidales; f__Porphyromonadaceae; g__Porphyromonas; s__	0	0	2	0	0	0	0	79	2	0	0	0	0	0	0	0	0	0	0	0	0	0	0	0	0	0	0	0	0	0	0	24	0	1	0	0	3	0	0	6	0	0	0	0	0	0	0	0
4330461	k__Bacteria; p__Bacteroidetes; c__Bacteroidia; o__Bacteroidales; f__Porphyromonadaceae; g__Porphyromonas; s__	0	0	0	0	0	0	0	90	0	2	0	6	0	0	0	0	0	0	0	0	0	0	0	0	0	0	0	0	0	0	0	4	0	4	0	0	0	0	0	1	0	0	0	0	0	0	0	0
1951	k__Bacteria; p__Bacteroidetes; c__Bacteroidia; o__Bacteroidales; f__Porphyromonadaceae; g__Porphyromonas; s__	0	0	0	0	0	0	0	0	0	2	0	0	0	0	0	0	0	0	0	0	0	0	0	2	0	0	0	0	0	0	0	2	0	0	0	0	0	0	0	1	0	0	0	0	0	0	0	0
676761	k__Bacteria; p__Bacteroidetes; c__Bacteroidia; o__Bacteroidales; f__Porphyromonadaceae; g__Porphyromonas; s__	29	2	21	213	30	17	12	123	8	17	21	23	0	12	0	338	7	0	19	0	7	8	0	28	2	1	0	0	18	0	0	65	11	34	27	2	37	0	2	76	3	1	1	13	0	0	0	3794
4387396	k__Bacteria; p__Bacteroidetes; c__Bacteroidia; o__Bacteroidales; f__Porphyromonadaceae; g__Porphyromonas; s__	0	2	0	53	0	0	0	20	0	8	8	0	0	0	0	0	0	0	0	0	0	0	0	6	0	0	0	0	0	0	0	31	0	8	0	2	2	0	0	41	0	0	0	0	0	0	0	0
1058090	k__Bacteria; p__Bacteroidetes; c__Bacteroidia; o__Bacteroidales; f__Porphyromonadaceae; g__Porphyromonas; s__	0	0	0	47	0	0	0	69	0	0	0	0	0	0	0	0	0	0	0	0	0	0	0	0	0	0	0	0	0	0	0	0	0	0	0	0	0	0	0	10	0	0	0	0	0	0	0	0
3218290	k__Bacteria; p__Bacteroidetes; c__Bacteroidia; o__Bacteroidales; f__Porphyromonadaceae; g__Porphyromonas; s__	14	0	0	23	0	0	11	125	0	3	0	0	0	0	0	139	0	0	0	0	0	22	1	2	0	0	0	0	0	0	0	254	95	623	8	38	245	0	2	105	0	0	21	137	3	0	0	0
1034947	k__Bacteria; p__Bacteroidetes; c__Bacteroidia; o__Bacteroidales; f__Porphyromonadaceae; g__Porphyromonas; s__	0	0	0	36	0	0	0	27	0	0	0	0	0	0	0	28	0	0	0	0	0	0	0	0	0	0	0	0	0	0	0	113	5	66	1	0	232	0	1	81	0	5	69	0	3	0	0	68
4336892	k__Bacteria; p__Bacteroidetes; c__Bacteroidia; o__Bacteroidales; f__Porphyromonadaceae; g__Porphyromonas; s__	2	13	0	2	0	96	0	21	1	7	0	0	0	0	0	746	0	0	47	5	21	68	0	29	0	0	0	0	0	0	0	47	0	9	0	0	6	0	0	6	0	0	0	0	0	0	0	67
New.0.CleanUp.ReferenceOTU71	k__Bacteria; p__Bacteroidetes; c__Bacteroidia; o__Bacteroidales; f__Porphyromonadaceae; g__Porphyromonas; s__	0	0	0	0	0	0	0	24	0	5	45	0	0	0	0	0	0	0	0	0	0	0	0	0	0	0	0	0	0	0	0	50	11	208	5	0	0	0	0	8	0	0	0	0	0	0	0	0
New.0.CleanUp.ReferenceOTU191	k__Bacteria; p__Bacteroidetes; c__Bacteroidia; o__Bacteroidales; f__Porphyromonadaceae; g__Porphyromonas; s__	0	0	0	0	0	0	0	2	40	0	0	0	0	0	0	0	0	0	0	0	1	0	0	0	0	0	0	0	0	0	0	23	0	2	0	0	0	0	0	0	0	0	0	0	0	0	0	0
New.0.CleanUp.ReferenceOTU283	k__Bacteria; p__Bacteroidetes; c__Bacteroidia; o__Bacteroidales; f__Porphyromonadaceae; g__Porphyromonas; s__	0	11	0	31	0	0	0	27	1	0	0	1	0	10	192	55	0	1	2	0	5	7	0	0	0	0	0	0	0	0	0	19	13	23	0	0	6	0	0	42	2	6	5	27	1	0	0	3
New.0.CleanUp.ReferenceOTU537	k__Bacteria; p__Bacteroidetes; c__Bacteroidia; o__Bacteroidales; f__Porphyromonadaceae; g__Porphyromonas; s__	7	0	0	77	0	0	162	46	0	31	0	0	0	0	0	0	0	0	0	0	0	0	0	0	0	0	0	0	0	0	0	40	14	0	2	7	30	0	0	43	0	0	0	0	0	0	0	0
New.0.CleanUp.ReferenceOTU697	k__Bacteria; p__Bacteroidetes; c__Bacteroidia; o__Bacteroidales; f__Porphyromonadaceae; g__Porphyromonas; s__	0	20	0	148	0	0	0	31	1	3	0	23	0	13	232	317	0	0	17	0	20	11	0	0	0	0	0	0	0	0	0	103	53	101	0	0	25	0	0	124	2	17	2	47	9	0	0	9
New.0.CleanUp.ReferenceOTU736	k__Bacteria; p__Bacteroidetes; c__Bacteroidia; o__Bacteroidales; f__Porphyromonadaceae; g__Porphyromonas; s__	538	68	229	120	0	4	281	174	32	26	330	129	370	0	8	0	56	0	3	0	0	0	0	0	0	0	0	0	60	1	0	692	130	3752	59	35	272	6	7	264	0	0	3	26	0	0	0	0
New.0.CleanUp.ReferenceOTU754	k__Bacteria; p__Bacteroidetes; c__Bacteroidia; o__Bacteroidales; f__Porphyromonadaceae; g__Porphyromonas; s__	0	0	0	0	0	0	0	0	0	2	0	0	0	0	0	0	0	0	0	0	0	0	0	0	0	0	0	0	0	0	0	1	6	1015	24	0	1	0	0	0	0	0	0	0	0	0	0	0
New.0.CleanUp.ReferenceOTU804	k__Bacteria; p__Bacteroidetes; c__Bacteroidia; o__Bacteroidales; f__Porphyromonadaceae; g__Porphyromonas; s__	5	28	0	51	0	0	0	17	12	3	0	5	0	0	0	871	0	126	10	12	10	61	1	29	0	0	0	0	0	0	0	58	1	15	1	0	45	0	0	0	0	0	1	0	0	0	0	100
New.2.CleanUp.ReferenceOTU48	k__Bacteria; p__Bacteroidetes; c__Bacteroidia; o__Bacteroidales; f__Porphyromonadaceae; g__Porphyromonas; s__	0	2	0	8	0	0	0	3	1	0	0	0	0	0	71	3	0	0	0	0	0	3	0	0	0	0	0	0	0	0	0	0	0	1	0	0	0	0	0	3	0	2	0	2	2	0	0	0
692756	k__Bacteria; p__Bacteroidetes; c__Bacteroidia; o__Bacteroidales; f__Porphyromonadaceae; g__Porphyromonas; s__	0	0	0	0	0	0	0	0	0	5	0	0	0	0	0	0	0	0	0	0	0	0	0	0	0	0	0	0	0	0	0	0	0	0	0	0	0	0	0	0	0	0	0	8	0	149	1	0
1035401	k__Bacteria; p__Bacteroidetes; c__Bacteroidia; o__Bacteroidales; f__Porphyromonadaceae; g__Porphyromonas; s__	0	0	0	0	0	0	0	0	0	0	0	0	0	0	0	0	0	0	25	0	0	60	0	0	0	0	0	0	0	0	0	12	0	78	0	0	0	0	0	0	0	0	0	0	0	0	0	0
New.5.CleanUp.ReferenceOTU1050	k__Bacteria; p__Bacteroidetes; c__Bacteroidia; o__Bacteroidales; f__Porphyromonadaceae; g__Porphyromonas; s__	3	0	0	135	0	45	0	46	19	0	26	0	0	0	0	0	0	0	1	0	0	0	0	0	0	0	0	12	0	0	0	15	0	11	0	0	4	0	0	0	0	0	0	0	0	0	0	3488
New.5.CleanUp.ReferenceOTU1053	k__Bacteria; p__Bacteroidetes; c__Bacteroidia; o__Bacteroidales; f__Porphyromonadaceae; g__Porphyromonas; s__	1	0	2	31	0	0	0	3	1	0	0	0	0	0	0	43	3	0	3	0	1	0	0	1	0	0	0	1	0	0	0	2	1	6	2	0	3	0	0	7	0	0	0	1	0	0	0	244
New.5.CleanUp.ReferenceOTU1190	k__Bacteria; p__Bacteroidetes; c__Bacteroidia; o__Bacteroidales; f__Porphyromonadaceae; g__Porphyromonas; s__	0	0	2	12	0	0	1	0	0	0	0	2	0	0	0	6	0	0	1	0	1	1	0	4	0	0	0	0	0	0	0	2	0	0	0	0	0	0	0	1	0	0	0	0	0	0	0	197
New.5.CleanUp.ReferenceOTU1217	k__Bacteria; p__Bacteroidetes; c__Bacteroidia; o__Bacteroidales; f__Porphyromonadaceae; g__Porphyromonas; s__	4	0	0	3	0	0	0	5	0	1	0	0	0	0	0	10	0	0	1	0	0	0	0	0	0	0	0	0	0	0	0	4	0	4	0	0	2	0	0	0	0	0	0	0	0	0	0	207
New.5.CleanUp.ReferenceOTU1503	k__Bacteria; p__Bacteroidetes; c__Bacteroidia; o__Bacteroidales; f__Porphyromonadaceae; g__Porphyromonas; s__	0	0	0	0	0	0	0	0	0	0	0	0	0	0	0	0	0	0	0	0	0	0	0	0	0	0	0	0	0	0	0	0	0	0	0	0	0	0	0	0	0	0	0	0	0	0	0	0
New.5.CleanUp.ReferenceOTU1519	k__Bacteria; p__Bacteroidetes; c__Bacteroidia; o__Bacteroidales; f__Porphyromonadaceae; g__Porphyromonas; s__	3	0	0	12	0	0	0	9	0	1	0	0	0	0	0	7	0	0	0	0	0	0	0	0	0	0	0	0	4	0	0	3	0	1	0	0	2	0	0	3	0	0	0	0	0	0	0	284
New.5.CleanUp.ReferenceOTU1706	k__Bacteria; p__Bacteroidetes; c__Bacteroidia; o__Bacteroidales; f__Porphyromonadaceae; g__Porphyromonas; s__	1	0	0	12	0	1	0	58	2	0	0	0	0	0	0	0	0	0	0	0	0	0	0	0	0	0	0	0	0	0	0	0	0	2	0	0	0	0	0	0	0	0	0	0	0	0	0	319
New.5.CleanUp.ReferenceOTU1712	k__Bacteria; p__Bacteroidetes; c__Bacteroidia; o__Bacteroidales; f__Porphyromonadaceae; g__Porphyromonas; s__	0	0	0	3	0	0	0	3	0	1	0	0	0	0	0	3	0	0	0	0	0	0	0	0	0	0	0	0	0	0	0	1	0	2	0	0	0	0	0	2	0	0	0	0	0	0	0	68
New.6.CleanUp.ReferenceOTU530	k__Bacteria; p__Bacteroidetes; c__Bacteroidia; o__Bacteroidales; f__Porphyromonadaceae; g__Porphyromonas; s__	1	1	0	2	0	0	0	10	0	0	0	0	0	0	0	0	0	0	0	0	1	0	0	0	0	0	0	0	0	0	0	0	0	0	0	0	0	0	0	4	0	0	0	0	0	0	0	236
530164	k__Bacteria; p__Bacteroidetes; c__Bacteroidia; o__Bacteroidales; f__Porphyromonadaceae; g__Porphyromonas; s__	1	90	13	26	0	86	0	0	0	0	14	0	0	0	0	20	0	0	0	0	0	0	0	40	0	0	0	0	0	0	0	2	12	3	6	0	0	0	0	0	0	2	2	24	3	0	0	0
New.8.CleanUp.ReferenceOTU1447	k__Bacteria; p__Bacteroidetes; c__Bacteroidia; o__Bacteroidales; f__Porphyromonadaceae; g__Porphyromonas; s__	0	8	0	4	0	0	0	0	3	0	0	0	0	0	0	216	0	0	4	3	4	5	0	3	0	0	0	0	0	0	0	14	0	6	0	0	2	0	0	0	0	0	0	0	0	0	0	8
New.16.CleanUp.ReferenceOTU93	k__Bacteria; p__Bacteroidetes; c__Bacteroidia; o__Bacteroidales; f__Porphyromonadaceae; g__Porphyromonas; s__	0	6	0	0	0	0	0	2	0	2	0	0	0	0	0	43	0	0	1	0	0	1	0	0	0	0	0	0	0	0	0	2	0	0	0	0	0	0	0	0	0	0	0	0	0	0	0	11
New.17.CleanUp.ReferenceOTU193	k__Bacteria; p__Bacteroidetes; c__Bacteroidia; o__Bacteroidales; f__Porphyromonadaceae; g__Porphyromonas; s__	2	5	0	30	0	8	0	18	0	1	7	0	0	5	0	0	0	0	0	0	0	0	0	0	0	0	0	0	0	0	0	13	0	3	0	0	0	0	0	3	0	0	0	0	0	0	0	1151
New.20.CleanUp.ReferenceOTU97	k__Bacteria; p__Bacteroidetes; c__Bacteroidia; o__Bacteroidales; f__Porphyromonadaceae; g__Porphyromonas; s__	0	0	0	12	0	0	0	14	0	0	0	9	0	0	0	0	1	135	0	0	1	0	1	0	0	0	0	0	0	0	0	3	3	4	0	0	6	0	0	0	0	0	0	0	0	0	0	31
4357360	k__Bacteria; p__Bacteroidetes; c__Bacteroidia; o__Bacteroidales; f__Porphyromonadaceae; g__Porphyromonas; s__endodontalis	0	0	0	24	0	0	0	42	0	11	0	0	0	0	0	0	0	0	0	0	0	0	0	0	0	0	0	0	0	0	0	20	0	9	0	0	47	0	0	0	0	0	0	0	0	0	0	0
655803	k__Bacteria; p__Bacteroidetes; c__Bacteroidia; o__Bacteroidales; f__Porphyromonadaceae; g__Porphyromonas; s__endodontalis	23	0	17	39	0	0	0	128	47	0	0	0	3	0	1	68	11	0	9	2	1	0	0	0	0	0	0	0	0	3	0	26	0	26	0	3	3	0	0	46	3	0	12	11	0	0	0	36
165107	k__Bacteria; p__Bacteroidetes; c__Bacteroidia; o__Bacteroidales; f__Porphyromonadaceae; g__Tannerella; s__	9	6	0	4	0	0	0	12	11	0	0	0	0	0	0	0	0	0	1	0	1	0	0	1	0	0	0	0	0	0	0	1	0	0	0	0	0	0	0	7	16	0	10	19	0	0	0	2
1028283	k__Bacteria; p__Bacteroidetes; c__Bacteroidia; o__Bacteroidales; f__Prevotellaceae; g__Prevotella; s__	1	0	0	0	0	0	0	0	0	0	0	0	0	0	0	0	0	0	0	0	0	0	0	0	0	0	1	55	0	0	0	10	0	0	0	0	3	0	0	0	0	0	0	0	0	0	0	0
1066814	k__Bacteria; p__Bacteroidetes; c__Bacteroidia; o__Bacteroidales; f__Prevotellaceae; g__Prevotella; s__	9	23	0	0	0	0	0	0	0	0	0	0	0	0	0	0	0	0	0	0	0	0	0	0	0	0	0	0	0	0	0	0	0	0	0	0	0	0	0	0	0	0	0	0	0	0	0	0
1013234	k__Bacteria; p__Bacteroidetes; c__Bacteroidia; o__Bacteroidales; f__Prevotellaceae; g__Prevotella; s__	0	0	0	0	0	0	0	0	0	0	0	0	0	0	0	0	3	145	39	84	27	94	14	0	0	2	0	8	16	316	1	2	0	0	37	0	0	0	0	2	2	0	0	0	0	0	0	0
22466	k__Bacteria; p__Bacteroidetes; c__Bacteroidia; o__Bacteroidales; f__Prevotellaceae; g__Prevotella; s__	0	0	0	0	0	0	0	0	0	0	0	0	0	0	0	430	9	1	7	66	6	7	0	21	2	5	32	10	2	77	1	0	3	0	0	0	0	0	0	0	8	0	2	0	0	0	0	0
43544	k__Bacteria; p__Bacteroidetes; c__Bacteroidia; o__Bacteroidales; f__Prevotellaceae; g__Prevotella; s__	0	0	0	0	0	0	0	0	0	0	0	0	0	0	0	0	4	0	4	0	50	8	15	0	0	0	0	0	3	226	0	0	0	0	11	0	0	0	0	0	0	0	0	0	0	0	0	0
324283	k__Bacteria; p__Bacteroidetes; c__Bacteroidia; o__Bacteroidales; f__Prevotellaceae; g__Prevotella; s__	0	0	0	0	0	0	0	0	0	0	0	0	0	0	0	90	12	20	17	87	31	34	2	43	0	0	69	34	274	38	1	10	0	12	21	38	35	21	1	7	22	1	2	31	9	0	0	0
1061134	k__Bacteria; p__Bacteroidetes; c__Bacteroidia; o__Bacteroidales; f__Prevotellaceae; g__Prevotella; s__	0	0	0	0	0	0	0	0	0	0	0	0	0	0	0	31	6	32	0	0	0	0	1	0	0	0	0	0	0	71	0	0	0	0	0	0	0	0	0	0	0	0	0	2	0	0	0	0
2412266	k__Bacteria; p__Bacteroidetes; c__Bacteroidia; o__Bacteroidales; f__Prevotellaceae; g__Prevotella; s__	0	0	0	0	0	0	0	0	0	0	0	0	0	0	0	73	0	0	0	0	0	0	0	1	0	0	0	0	30	252	1	0	0	0	0	0	0	0	1	0	0	0	0	0	0	0	0	0
531046	k__Bacteria; p__Bacteroidetes; c__Bacteroidia; o__Bacteroidales; f__Prevotellaceae; g__Prevotella; s__	0	0	0	0	0	0	0	0	0	0	0	0	0	0	0	102	0	0	0	7	0	0	0	0	0	67	9	0	0	5	0	0	0	0	0	0	0	0	0	0	0	0	0	0	0	8	0	0
530854	k__Bacteria; p__Bacteroidetes; c__Bacteroidia; o__Bacteroidales; f__Prevotellaceae; g__Prevotella; s__	0	0	0	0	0	0	0	0	0	0	0	0	0	0	0	68	136	136	0	4	0	15	16	0	4	1	21	33	2	289	3	0	0	0	0	5	0	0	0	0	1	0	12	3	2	0	0	0
343443	k__Bacteria; p__Bacteroidetes; c__Bacteroidia; o__Bacteroidales; f__Prevotellaceae; g__Prevotella; s__	0	0	0	0	0	0	0	0	0	0	0	0	0	0	0	654	275	59	10	394	39	42	10	1	29	235	30	0	4	1921	7	0	2	4	246	11	0	0	0	0	0	44	0	2	0	0	0	0
547854	k__Bacteria; p__Bacteroidetes; c__Bacteroidia; o__Bacteroidales; f__Prevotellaceae; g__Prevotella; s__	0	0	0	0	0	0	0	0	0	0	0	0	0	0	0	50	24	68	0	12	10	5	3	6	2	25	13	0	0	38	0	0	0	0	0	0	0	1	0	0	0	0	1	0	12	0	0	0
New.40.CleanUp.ReferenceOTU243	k__Bacteria; p__Bacteroidetes; c__Bacteroidia; o__Bacteroidales; f__Prevotellaceae; g__Prevotella; s__	0	0	0	0	0	0	0	0	0	0	0	0	0	0	0	0	2	0	0	0	0	6	3	0	0	0	0	0	7	148	0	0	0	0	1	0	0	0	0	0	0	0	0	0	0	0	0	0
956050	k__Bacteria; p__Bacteroidetes; c__Bacteroidia; o__Bacteroidales; f__Prevotellaceae; g__Prevotella; s__	0	0	0	0	0	0	0	0	0	0	0	0	0	0	0	0	209	31	0	1	0	0	0	61	0	0	0	0	0	0	1	3	0	0	0	0	0	0	0	0	0	0	0	0	0	0	0	0
New.42.CleanUp.ReferenceOTU345	k__Bacteria; p__Bacteroidetes; c__Bacteroidia; o__Bacteroidales; f__Prevotellaceae; g__Prevotella; s__	0	0	0	0	0	0	0	0	0	0	0	0	0	0	0	11	4	22	0	0	0	8	1	0	0	1	2	0	1	108	0	0	0	0	0	0	0	0	0	0	0	0	5	2	0	0	0	0
New.43.CleanUp.ReferenceOTU355	k__Bacteria; p__Bacteroidetes; c__Bacteroidia; o__Bacteroidales; f__Prevotellaceae; g__Prevotella; s__	0	0	0	0	0	0	0	0	0	0	0	0	0	0	0	0	0	82	0	0	0	46	41	0	2	0	1	28	4	615	2	0	0	0	1	0	0	0	0	2	0	0	0	0	0	0	0	0
New.43.CleanUp.ReferenceOTU822	k__Bacteria; p__Bacteroidetes; c__Bacteroidia; o__Bacteroidales; f__Prevotellaceae; g__Prevotella; s__	0	0	0	0	0	0	0	0	0	0	0	0	0	0	0	0	0	0	0	1	0	0	0	0	0	0	0	0	0	175	2	0	0	0	0	0	0	0	0	0	0	0	0	0	0	0	0	0
New.44.CleanUp.ReferenceOTU418	k__Bacteria; p__Bacteroidetes; c__Bacteroidia; o__Bacteroidales; f__Prevotellaceae; g__Prevotella; s__	0	0	0	0	0	0	0	0	0	0	0	0	0	0	0	0	0	5	0	0	0	1	0	0	0	0	0	13	49	593	4	6	0	0	0	0	0	0	0	0	0	0	0	0	0	0	0	0
New.45.CleanUp.ReferenceOTU75	k__Bacteria; p__Bacteroidetes; c__Bacteroidia; o__Bacteroidales; f__Prevotellaceae; g__Prevotella; s__	0	0	0	0	0	0	0	0	0	0	0	0	0	0	0	6	0	0	0	0	0	0	1	8	0	1	146	0	0	1	0	0	0	0	0	0	0	0	0	0	0	0	0	0	0	0	0	0
New.46.CleanUp.ReferenceOTU221	k__Bacteria; p__Bacteroidetes; c__Bacteroidia; o__Bacteroidales; f__Prevotellaceae; g__Prevotella; s__	0	0	0	0	0	0	0	0	0	0	0	0	0	0	0	0	0	1	0	0	0	0	0	0	0	0	0	0	16	216	1	0	0	0	33	0	0	0	0	0	14	0	0	0	0	0	0	0
New.48.CleanUp.ReferenceOTU215	k__Bacteria; p__Bacteroidetes; c__Bacteroidia; o__Bacteroidales; f__Prevotellaceae; g__Prevotella; s__	0	0	0	0	0	0	0	0	0	0	0	0	0	0	0	0	0	0	0	0	0	0	0	0	0	0	0	0	0	238	0	0	0	0	4	0	0	0	0	0	0	0	0	0	0	0	0	0
47554	k__Bacteria; p__Bacteroidetes; c__Bacteroidia; o__Bacteroidales; f__Prevotellaceae; g__Prevotella; s__	0	0	0	0	0	0	0	0	0	0	0	0	0	0	0	0	0	0	0	0	0	0	0	0	0	1	52	0	0	0	2	0	0	0	0	0	0	0	0	0	0	0	0	0	0	0	0	0
589329	k__Bacteria; p__Bacteroidetes; c__Bacteroidia; o__Bacteroidales; f__Prevotellaceae; g__Prevotella; s__copri	0	0	0	0	0	0	0	0	0	0	0	0	0	0	0	22	6	0	1	11	4	0	0	2	1	15	6	0	23	25	54	2	4	0	0	0	1	0	1	0	0	0	0	4	0	0	0	0
840914	k__Bacteria; p__Bacteroidetes; c__Bacteroidia; o__Bacteroidales; f__Prevotellaceae; g__Prevotella; s__copri	0	0	0	0	0	0	0	0	0	0	0	0	0	0	0	2	1	0	4	12	0	2	1	1	0	0	1	0	3	8	130	1	3	0	0	0	8	1	0	0	0	0	4	0	0	0	0	0
592925	k__Bacteria; p__Bacteroidetes; c__Bacteroidia; o__Bacteroidales; f__Prevotellaceae; g__Prevotella; s__copri	0	0	0	0	0	0	0	0	0	0	0	0	0	0	0	20	2	0	0	7	1	0	0	2	1	3	9	0	2	4	25	0	0	0	2	0	1	1	5	0	0	0	0	0	0	0	0	0
350627	k__Bacteria; p__Bacteroidetes; c__Bacteroidia; o__Bacteroidales; f__Prevotellaceae; g__Prevotella; s__copri	0	0	0	0	0	0	0	0	0	0	0	0	0	0	0	0	1	0	4	15	0	0	0	0	0	0	0	2	0	24	1	0	0	0	0	0	0	50	0	0	0	0	2	0	0	0	0	0
527874	k__Bacteria; p__Bacteroidetes; c__Bacteroidia; o__Bacteroidales; f__Prevotellaceae; g__Prevotella; s__copri	0	0	0	0	0	0	0	0	0	0	0	0	0	0	0	12	51	0	4	54	20	0	6	43	4	83	88	0	114	251	2	2	4	0	0	0	7	19	0	0	0	0	4	7	0	0	0	0
New.8.CleanUp.ReferenceOTU656	k__Bacteria; p__Bacteroidetes; c__Bacteroidia; o__Bacteroidales; f__Prevotellaceae; g__Prevotella; s__copri	0	0	0	0	0	0	0	0	0	0	0	0	0	0	0	0	0	0	0	1	0	0	0	0	0	13	3	0	42	3	0	0	0	0	0	0	0	0	0	0	0	0	0	0	0	0	0	0
349786	k__Bacteria; p__Bacteroidetes; c__Bacteroidia; o__Bacteroidales; f__Prevotellaceae; g__Prevotella; s__copri	0	0	0	0	0	0	0	0	0	0	0	0	0	0	0	123	0	1	7	6	2	5	14	28	1	8	6	0	1	13	0	0	0	0	0	0	0	2	0	0	1	0	5	1	0	3	0	0
1066621	k__Bacteria; p__Bacteroidetes; c__Bacteroidia; o__Bacteroidales; f__Prevotellaceae; g__Prevotella; s__melaninogenica	13	29	13	26	0	154	0	0	25	0	64	0	0	0	0	27	0	40	15	0	0	0	0	0	0	0	388	0	0	0	1	13	0	0	0	10	0	0	0	0	10	33	178	44	39	102	0	0
1065387	k__Bacteria; p__Bacteroidetes; c__Bacteroidia; o__Bacteroidales; f__Prevotellaceae; g__Prevotella; s__melaninogenica	7	13	1	24	0	30	0	0	0	0	5	0	0	0	0	9	0	16	5	0	0	0	0	0	0	0	12	0	0	0	0	4	0	0	0	7	0	0	0	0	4	16	87	19	15	75	0	6
1042479	k__Bacteria; p__Bacteroidetes; c__Bacteroidia; o__Bacteroidales; f__Prevotellaceae; g__Prevotella; s__pallens	0	0	0	0	0	0	0	0	0	0	0	0	0	0	0	0	0	0	8	0	3	0	0	0	0	0	0	0	0	0	0	0	0	0	0	0	0	0	0	0	0	0	48	58	0	0	1	0
246785	k__Bacteria; p__Bacteroidetes; c__Bacteroidia; o__Bacteroidales; f__Prevotellaceae; g__Prevotella; s__pallens	0	0	0	0	0	0	0	0	0	0	0	0	0	0	0	0	0	0	0	0	0	0	0	0	0	0	0	0	0	0	0	0	0	0	0	0	0	0	0	0	0	0	3	129	0	0	0	0
584484	k__Bacteria; p__Bacteroidetes; c__Bacteroidia; o__Bacteroidales; f__Prevotellaceae; g__Prevotella; s__stercorea	0	0	0	0	21	0	0	0	0	0	0	0	0	0	0	71	7	3	0	43	0	0	0	0	0	0	0	0	0	13	3	0	0	0	0	0	3	4	0	0	0	2	0	0	0	0	0	0
New.44.CleanUp.ReferenceOTU551	k__Bacteria; p__Bacteroidetes; c__Bacteroidia; o__Bacteroidales; f__Prevotellaceae; g__Prevotella; s__stercorea	0	0	0	0	0	0	0	0	0	0	0	0	0	0	0	0	0	0	0	0	0	6	0	0	0	0	0	0	108	2	0	0	0	0	0	0	0	0	0	0	0	0	0	0	0	0	0	0
4325533	k__Bacteria; p__Bacteroidetes; c__Bacteroidia; o__Bacteroidales; f__Rikenellaceae; g__; s__	0	0	0	0	0	0	0	0	0	0	0	0	0	0	0	0	0	0	0	0	0	0	22	0	0	0	0	0	0	0	0	2	0	0	0	0	2	29	776	0	0	0	0	0	0	0	2	0
184725	k__Bacteria; p__Bacteroidetes; c__Bacteroidia; o__Bacteroidales; f__Rikenellaceae; g__; s__	0	0	0	0	0	0	0	0	0	0	0	0	0	0	0	0	0	0	0	0	0	0	0	0	0	0	0	0	0	0	0	0	0	0	0	0	0	0	0	0	0	0	0	0	0	0	0	0
302663	k__Bacteria; p__Bacteroidetes; c__Bacteroidia; o__Bacteroidales; f__S24-7; g__; s__	0	0	0	0	0	0	0	0	0	0	0	0	0	0	0	0	0	0	0	0	24	0	12	0	0	0	0	0	0	0	76	0	0	0	0	0	0	0	0	0	0	0	0	0	0	0	0	0
293013	k__Bacteria; p__Bacteroidetes; c__Bacteroidia; o__Bacteroidales; f__S24-7; g__; s__	0	0	0	0	0	0	0	0	0	0	0	0	0	0	0	0	1	142	0	0	0	17	0	0	0	0	0	0	0	0	0	0	0	0	0	0	0	0	0	0	0	0	0	0	0	0	0	0
New.42.CleanUp.ReferenceOTU192	k__Bacteria; p__Bacteroidetes; c__Bacteroidia; o__Bacteroidales; f__S24-7; g__; s__	0	0	0	0	0	0	0	0	0	0	0	0	0	0	0	30	43	0	0	0	0	0	0	0	0	0	0	0	2	44	0	0	0	0	0	0	0	0	0	0	0	0	0	0	0	0	0	0
144230	k__Bacteria; p__Bacteroidetes; c__Cytophagia; o__Cytophagales; f__[Amoebophilaceae]; g__Candidatus Cardinium; s__	0	0	0	0	0	0	0	0	0	0	9	510	0	0	0	0	0	0	0	0	0	0	0	0	0	0	0	0	0	0	0	0	0	0	0	0	0	0	0	0	0	0	0	0	0	0	0	0
New.1.CleanUp.ReferenceOTU707	k__Bacteria; p__Bacteroidetes; c__Cytophagia; o__Cytophagales; f__Cytophagaceae	0	0	0	0	0	0	0	0	0	0	0	0	0	0	0	0	0	1	15	0	0	0	0	0	0	0	0	0	0	0	0	0	0	0	0	0	0	0	0	10	6	0	0	0	0	0	0	0
New.3.CleanUp.ReferenceOTU556	k__Bacteria; p__Bacteroidetes; c__Cytophagia; o__Cytophagales; f__Cytophagaceae	0	0	0	0	0	0	0	0	0	0	0	0	0	0	0	0	0	0	0	0	0	0	0	0	0	0	0	0	0	0	0	0	0	0	0	0	0	0	0	0	0	0	290	0	0	0	0	0
1111968	k__Bacteria; p__Bacteroidetes; c__Cytophagia; o__Cytophagales; f__Cytophagaceae; g__Adhaeribacter; s__	0	0	0	0	0	0	4	23	0	1	0	40	0	0	0	0	0	0	0	0	0	109	0	0	23	10	0	0	14	39	0	0	0	0	0	0	0	0	0	12	0	0	0	13	0	2	0	16
1069076	k__Bacteria; p__Bacteroidetes; c__Cytophagia; o__Cytophagales; f__Cytophagaceae; g__Adhaeribacter; s__	0	18	0	0	0	0	6	4	0	0	0	0	0	0	0	0	0	0	0	0	0	0	0	0	0	54	0	0	0	0	0	0	0	0	0	0	0	0	0	0	0	0	2	22	0	24	0	0
New.8.CleanUp.ReferenceOTU115	k__Bacteria; p__Bacteroidetes; c__Cytophagia; o__Cytophagales; f__Cytophagaceae; g__Adhaeribacter; s__	0	1	0	0	0	0	8	6	89	9	0	0	2	31	0	0	0	0	0	0	0	0	0	0	1	0	0	0	0	0	0	0	3	0	0	0	0	6	0	2	0	0	4	146	18	4	1	0
New.9.CleanUp.ReferenceOTU415	k__Bacteria; p__Bacteroidetes; c__Cytophagia; o__Cytophagales; f__Cytophagaceae; g__Adhaeribacter; s__	0	0	0	0	0	0	115	42	0	11	0	38	9	63	0	0	0	0	0	0	0	0	0	0	0	0	0	0	0	0	0	0	0	0	0	0	0	54	0	15	2	3	0	0	8	0	0	0
New.9.CleanUp.ReferenceOTU1058	k__Bacteria; p__Bacteroidetes; c__Cytophagia; o__Cytophagales; f__Cytophagaceae; g__Adhaeribacter; s__	0	0	0	0	0	0	0	29	0	0	0	0	0	0	0	0	0	0	0	0	12	0	0	0	0	0	0	0	0	0	0	0	66	0	0	25	0	0	0	0	0	0	0	0	0	0	0	0
New.11.CleanUp.ReferenceOTU1066	k__Bacteria; p__Bacteroidetes; c__Cytophagia; o__Cytophagales; f__Cytophagaceae; g__Adhaeribacter; s__	0	0	0	1	180	1	42	9	47	12	0	14	3	16	0	0	0	0	0	0	0	0	0	0	1	0	0	0	0	2	0	0	0	0	0	0	0	154	0	0	0	0	0	0	0	4	0	0
New.34.CleanUp.ReferenceOTU428	k__Bacteria; p__Bacteroidetes; c__Cytophagia; o__Cytophagales; f__Cytophagaceae; g__Adhaeribacter; s__	0	0	0	0	0	0	0	0	1	164	0	125	0	34	1	0	0	0	0	0	0	0	0	0	0	0	0	0	0	0	0	0	0	0	0	0	0	108	0	0	0	0	0	0	0	0	0	0
New.50.CleanUp.ReferenceOTU674	k__Bacteria; p__Bacteroidetes; c__Cytophagia; o__Cytophagales; f__Cytophagaceae; g__Adhaeribacter; s__	0	0	0	0	0	0	0	0	0	0	0	0	0	0	0	0	0	0	0	0	0	0	0	0	1	101	0	0	0	0	0	0	0	0	0	0	0	0	0	0	0	0	0	0	0	0	0	0
New.8.CleanUp.ReferenceOTU2393	k__Bacteria; p__Bacteroidetes; c__Cytophagia; o__Cytophagales; f__Cytophagaceae; g__Dyadobacter; s__	0	0	0	0	0	0	0	9	0	2	0	0	0	0	0	0	0	0	0	0	0	0	0	17	3	40	0	0	0	0	0	0	13	0	0	0	0	0	0	0	8	26	5	0	0	0	0	0
New.66.CleanUp.ReferenceOTU267	k__Bacteria; p__Bacteroidetes; c__Cytophagia; o__Cytophagales; f__Cytophagaceae; g__Emticicia; s__	0	0	0	0	0	0	0	0	0	0	0	0	0	0	0	0	0	0	0	0	0	0	0	0	0	0	0	0	0	0	0	0	0	0	0	0	0	0	0	0	100	0	0	0	0	0	0	0
1094828	k__Bacteria; p__Bacteroidetes; c__Cytophagia; o__Cytophagales; f__Cytophagaceae; g__Hymenobacter; s__	0	0	0	4	0	0	9	0	0	0	0	17	0	22	0	0	0	0	0	0	0	0	0	0	0	0	0	0	0	0	0	29	0	0	0	0	10	0	0	5	0	0	0	0	0	0	0	0
987863	k__Bacteria; p__Bacteroidetes; c__Cytophagia; o__Cytophagales; f__Cytophagaceae; g__Hymenobacter; s__	0	0	0	0	0	0	0	0	186	1	0	2	0	0	2	0	0	0	0	0	0	0	0	0	0	5	0	0	0	0	0	0	2	0	1	0	0	0	0	1	0	0	0	0	0	0	0	0
New.1.CleanUp.ReferenceOTU505	k__Bacteria; p__Bacteroidetes; c__Cytophagia; o__Cytophagales; f__Cytophagaceae; g__Hymenobacter; s__	0	0	0	0	0	0	0	0	0	0	0	11	0	0	0	0	0	0	4	0	0	0	0	0	0	0	0	0	0	0	0	0	0	0	8	0	0	0	0	18	51	0	0	0	0	0	0	0
New.1.CleanUp.ReferenceOTU720	k__Bacteria; p__Bacteroidetes; c__Cytophagia; o__Cytophagales; f__Cytophagaceae; g__Hymenobacter; s__	0	0	0	0	0	0	22	30	0	0	0	25	2	52	3	1	0	0	4	0	24	0	0	1	1	0	48	0	6	158	0	16	26	0	20	0	51	0	1	24	0	0	5	66	0	4	0	0
New.2.CleanUp.ReferenceOTU390	k__Bacteria; p__Bacteroidetes; c__Cytophagia; o__Cytophagales; f__Cytophagaceae; g__Hymenobacter; s__	0	0	0	0	0	0	0	0	0	0	0	0	0	0	0	0	0	0	0	0	0	0	0	0	0	0	0	0	0	0	0	0	0	0	0	0	0	0	0	0	0	0	0	0	0	0	0	0
New.3.CleanUp.ReferenceOTU445	k__Bacteria; p__Bacteroidetes; c__Cytophagia; o__Cytophagales; f__Cytophagaceae; g__Hymenobacter; s__	0	0	0	0	0	0	0	0	0	0	0	0	0	0	0	0	0	0	0	0	0	0	0	0	0	0	0	0	0	0	0	0	0	0	0	0	0	0	0	0	1	49	16	0	0	0	0	0
New.3.CleanUp.ReferenceOTU474	k__Bacteria; p__Bacteroidetes; c__Cytophagia; o__Cytophagales; f__Cytophagaceae; g__Hymenobacter; s__	0	0	0	3	0	0	0	0	81	16	0	4	0	0	0	0	0	0	0	0	0	0	0	0	0	0	0	0	0	0	0	0	4	0	0	0	0	0	0	0	0	0	0	0	0	0	0	0
New.3.CleanUp.ReferenceOTU937	k__Bacteria; p__Bacteroidetes; c__Cytophagia; o__Cytophagales; f__Cytophagaceae; g__Hymenobacter; s__	0	0	0	0	0	11	0	0	0	22	2	290	0	0	0	0	0	0	0	0	0	43	0	0	0	0	0	1	14	0	0	0	3	0	0	0	0	0	0	4	0	0	0	0	0	0	0	0
927623	k__Bacteria; p__Bacteroidetes; c__Cytophagia; o__Cytophagales; f__Cytophagaceae; g__Hymenobacter; s__	0	0	0	0	0	0	3	1	0	0	4	0	3	0	0	0	0	0	0	0	0	0	0	0	0	2	0	0	0	0	0	1	0	0	2	2	0	197	0	8	0	0	0	0	0	0	0	0
New.6.CleanUp.ReferenceOTU179	k__Bacteria; p__Bacteroidetes; c__Cytophagia; o__Cytophagales; f__Cytophagaceae; g__Hymenobacter; s__	0	0	0	0	0	0	0	3	93	13	0	83	0	0	1	0	0	0	0	0	0	0	0	0	2	20	1	0	0	8	25	1	3	0	0	0	4	0	0	3	0	4	35	11	7	3	0	0
New.8.CleanUp.ReferenceOTU1422	k__Bacteria; p__Bacteroidetes; c__Cytophagia; o__Cytophagales; f__Cytophagaceae; g__Hymenobacter; s__	0	0	0	0	0	0	0	18	30	1	2	121	2	0	0	0	0	0	0	0	0	0	0	0	0	0	0	0	0	0	0	8	0	0	0	0	38	121	0	20	0	27	5	0	0	0	0	0
New.8.CleanUp.ReferenceOTU1703	k__Bacteria; p__Bacteroidetes; c__Cytophagia; o__Cytophagales; f__Cytophagaceae; g__Hymenobacter; s__	0	0	0	0	0	0	0	2	0	0	0	28	0	0	0	0	0	0	0	0	0	0	0	0	0	0	0	0	0	0	0	0	0	0	97	0	0	0	2	6	0	0	0	0	0	0	0	0
New.8.CleanUp.ReferenceOTU2059	k__Bacteria; p__Bacteroidetes; c__Cytophagia; o__Cytophagales; f__Cytophagaceae; g__Hymenobacter; s__	0	0	0	0	0	0	0	0	0	0	0	0	0	0	0	0	0	0	0	0	0	0	0	0	0	0	0	0	0	31	0	0	0	0	0	0	0	0	0	0	0	0	0	0	0	0	0	0
New.9.CleanUp.ReferenceOTU1417	k__Bacteria; p__Bacteroidetes; c__Cytophagia; o__Cytophagales; f__Cytophagaceae; g__Hymenobacter; s__	0	8	0	0	0	55	0	7	3	36	3	265	0	0	0	0	0	0	0	0	0	0	0	0	0	0	0	2	0	0	0	0	0	0	0	0	0	0	0	0	0	0	0	0	0	0	0	0
New.11.CleanUp.ReferenceOTU914	k__Bacteria; p__Bacteroidetes; c__Cytophagia; o__Cytophagales; f__Cytophagaceae; g__Hymenobacter; s__	0	19	0	0	0	0	0	3	9	0	0	0	0	0	0	0	0	0	0	0	0	0	0	0	1	0	0	0	0	0	0	0	0	0	0	0	0	0	0	0	0	0	5	0	0	6	0	0
New.35.CleanUp.ReferenceOTU424	k__Bacteria; p__Bacteroidetes; c__Cytophagia; o__Cytophagales; f__Cytophagaceae; g__Hymenobacter; s__	0	0	0	0	0	0	0	0	0	0	0	10	0	0	0	0	548	0	0	0	1	0	2	0	12	0	0	0	0	0	0	0	0	0	0	0	0	0	0	0	0	0	0	0	0	0	0	0
New.53.CleanUp.ReferenceOTU24	k__Bacteria; p__Bacteroidetes; c__Cytophagia; o__Cytophagales; f__Cytophagaceae; g__Hymenobacter; s__	0	0	0	0	0	0	0	0	0	0	0	0	0	0	0	0	0	0	0	0	0	0	0	263	0	0	0	0	0	0	0	0	0	0	0	0	0	0	0	0	0	0	0	0	0	0	0	0
New.0.CleanUp.ReferenceOTU207	k__Bacteria; p__Bacteroidetes; c__Cytophagia; o__Cytophagales; f__Cytophagaceae; g__Pontibacter; s__	0	0	0	0	0	0	0	0	0	23	2	61	3	0	0	0	0	0	0	0	0	0	0	109	0	0	0	0	0	12	0	0	0	0	0	0	0	0	0	0	0	0	0	0	0	0	0	0
New.25.CleanUp.ReferenceOTU219	k__Bacteria; p__Bacteroidetes; c__Cytophagia; o__Cytophagales; f__Cytophagaceae; g__Pontibacter; s__	0	0	0	2	128	0	19	0	14	14	0	6	0	0	1	0	0	0	0	0	0	0	0	0	0	0	0	0	0	0	0	0	0	0	0	0	1	330	0	0	0	12	0	0	0	0	0	0
New.26.CleanUp.ReferenceOTU138	k__Bacteria; p__Bacteroidetes; c__Cytophagia; o__Cytophagales; f__Cytophagaceae; g__Pontibacter; s__	0	41	0	0	0	0	138	0	26	63	35	194	24	2	0	0	0	0	0	0	0	0	0	0	0	0	0	0	0	0	0	0	0	0	0	0	0	0	0	0	0	0	0	0	0	0	0	0
889286	k__Bacteria; p__Bacteroidetes; c__Cytophagia; o__Cytophagales; f__Cytophagaceae; g__Pontibacter; s__	0	0	0	0	0	0	49	1	0	16	0	71	7	293	1	0	0	0	0	0	0	0	0	0	0	0	0	0	0	0	0	0	0	0	0	0	0	0	0	0	0	0	0	0	0	0	0	0
New.28.CleanUp.ReferenceOTU378	k__Bacteria; p__Bacteroidetes; c__Cytophagia; o__Cytophagales; f__Cytophagaceae; g__Pontibacter; s__	0	0	0	0	0	0	12	0	0	92	0	0	6	0	0	0	0	0	0	0	6	0	0	0	60	0	0	0	0	0	0	0	0	0	0	0	0	0	0	0	0	0	0	0	0	0	0	0
New.28.CleanUp.ReferenceOTU630	k__Bacteria; p__Bacteroidetes; c__Cytophagia; o__Cytophagales; f__Cytophagaceae; g__Pontibacter; s__	0	0	0	0	0	0	67	6	64	76	42	186	9	233	2	0	0	0	0	0	0	0	0	0	0	0	0	0	0	0	0	0	0	0	0	0	0	0	0	0	0	0	0	0	0	0	0	0
New.32.CleanUp.ReferenceOTU193	k__Bacteria; p__Bacteroidetes; c__Cytophagia; o__Cytophagales; f__Cytophagaceae; g__Pontibacter; s__	0	0	0	0	0	0	0	0	48	36	105	106	13	30	1	0	0	0	0	0	0	0	0	0	0	0	0	0	0	0	0	0	0	0	0	0	0	42	0	0	0	0	0	0	0	0	0	0
New.32.CleanUp.ReferenceOTU365	k__Bacteria; p__Bacteroidetes; c__Cytophagia; o__Cytophagales; f__Cytophagaceae; g__Pontibacter; s__	0	0	0	0	0	0	0	0	3	7	0	1	3	0	0	0	0	0	0	0	0	0	0	0	0	0	0	0	0	0	0	0	0	0	0	0	0	203	0	0	0	0	0	0	0	0	0	0
New.34.CleanUp.ReferenceOTU792	k__Bacteria; p__Bacteroidetes; c__Cytophagia; o__Cytophagales; f__Cytophagaceae; g__Pontibacter; s__	0	0	0	0	0	0	0	20	2	153	0	153	0	214	1	0	0	0	0	0	0	0	0	0	0	0	0	0	0	0	0	0	0	0	0	0	0	0	0	0	0	0	0	0	0	0	0	0
New.34.CleanUp.ReferenceOTU1056	k__Bacteria; p__Bacteroidetes; c__Cytophagia; o__Cytophagales; f__Cytophagaceae; g__Pontibacter; s__	0	0	0	0	0	0	0	6	76	11	0	0	0	60	0	0	0	0	0	0	0	0	0	0	0	0	0	0	0	0	0	0	0	0	0	0	0	1	0	0	0	0	0	0	0	0	0	0
New.64.CleanUp.ReferenceOTU431	k__Bacteria; p__Bacteroidetes; c__Cytophagia; o__Cytophagales; f__Cytophagaceae; g__Pontibacter; s__	0	0	0	0	0	0	0	0	0	0	0	0	0	0	0	0	0	0	0	0	0	0	0	0	0	0	0	0	0	0	0	0	0	0	0	0	0	0	0	4	0	2	48	92	0	287	0	0
4295895	k__Bacteria; p__Bacteroidetes; c__Cytophagia; o__Cytophagales; f__Cytophagaceae; g__Rhodocytophaga; s__	0	7	0	0	0	0	44	16	72	34	39	14	10	0	2	0	0	0	0	0	9	0	0	0	0	0	0	0	0	3	0	0	0	0	0	0	0	0	0	1	0	41	0	0	0	35	0	0
New.8.CleanUp.ReferenceOTU314	k__Bacteria; p__Bacteroidetes; c__Cytophagia; o__Cytophagales; f__Cytophagaceae; g__Spirosoma; s__	0	0	0	0	0	0	0	0	0	0	0	0	0	0	0	0	0	0	0	0	0	0	0	0	78	0	0	0	0	0	0	0	0	0	0	0	0	0	0	0	0	0	0	0	0	0	0	0
New.10.CleanUp.ReferenceOTU3309	k__Bacteria; p__Bacteroidetes; c__Cytophagia; o__Cytophagales; f__Cytophagaceae; g__Spirosoma; s__	0	0	0	0	0	0	0	0	0	0	0	0	0	0	0	0	0	0	0	0	0	0	0	0	0	0	0	0	0	0	0	0	0	0	0	0	0	0	0	0	0	0	0	0	0	0	0	0
947115	k__Bacteria; p__Bacteroidetes; c__Cytophagia; o__Cytophagales; f__Cytophagaceae; g__Spirosoma; s__	0	0	0	0	0	0	0	0	0	0	0	0	0	0	0	0	0	0	0	0	0	0	0	0	0	0	0	0	0	0	0	0	0	0	0	0	0	0	0	2	111	0	0	0	0	0	0	0
4395068	k__Bacteria; p__Bacteroidetes; c__Flavobacteriia; o__Flavobacteriales; f__[Weeksellaceae]; g__; s__	86	18	6	17	0	28	518	379	0	4	0	0	0	0	0	0	0	0	0	0	0	0	0	0	2	0	0	0	1	0	0	170	110	910	13	0	92	0	1	155	0	28	74	1	25	0	0	8
4298633	k__Bacteria; p__Bacteroidetes; c__Flavobacteriia; o__Flavobacteriales; f__[Weeksellaceae]; g__; s__	4	2	0	14	0	0	0	0	0	0	0	0	0	0	0	0	0	0	0	0	0	0	0	0	0	0	1	134	0	0	0	0	0	0	0	0	0	0	0	0	0	0	0	0	0	0	0	0
89839	k__Bacteria; p__Bacteroidetes; c__Flavobacteriia; o__Flavobacteriales; f__[Weeksellaceae]; g__; s__	1102	132	285	111	6	3	271	220	16	19	10	0	2	0	0	0	0	0	19	8	1	0	0	18	4	28	0	13	7	1	1	121	28	38	1	0	6	0	0	384	19	46	23	13	124	11	0	239
New.0.CleanUp.ReferenceOTU398	k__Bacteria; p__Bacteroidetes; c__Flavobacteriia; o__Flavobacteriales; f__[Weeksellaceae]; g__; s__	727	72	205	67	8	1	131	40	1	0	6	0	0	0	0	0	0	0	8	1	0	0	0	33	2	7	0	10	3	1	0	151	27	38	3	0	4	0	2	341	24	70	16	12	158	15	0	84
New.0.CleanUp.ReferenceOTU862	k__Bacteria; p__Bacteroidetes; c__Flavobacteriia; o__Flavobacteriales; f__[Weeksellaceae]; g__; s__	15	12	0	2	0	3	30	110	0	1	0	0	0	0	0	0	0	0	0	0	0	0	0	0	0	0	0	0	81	4	0	9	1	116	0	0	1	0	0	110	0	39	5	0	12	0	0	0
New.3.CleanUp.ReferenceOTU715	k__Bacteria; p__Bacteroidetes; c__Flavobacteriia; o__Flavobacteriales; f__[Weeksellaceae]; g__; s__	111	41	25	14	0	0	14	22	2	3	5	0	0	0	0	0	0	0	8	0	0	0	0	36	1	11	0	6	2	3	0	26	10	10	7	0	0	0	0	240	1	39	15	11	53	1	2	144
New.5.CleanUp.ReferenceOTU470	k__Bacteria; p__Bacteroidetes; c__Flavobacteriia; o__Flavobacteriales; f__[Weeksellaceae]; g__; s__	971	174	230	82	12	2	76	65	22	17	58	0	0	0	0	0	0	0	6	0	1	0	0	38	0	10	0	0	0	3	0	27	9	6	3	0	1	0	0	263	20	73	36	4	118	0	2	12
New.5.CleanUp.ReferenceOTU1218	k__Bacteria; p__Bacteroidetes; c__Flavobacteriia; o__Flavobacteriales; f__[Weeksellaceae]; g__; s__	9	0	0	0	0	1	55	18	0	0	0	0	0	0	0	0	0	0	0	0	0	0	0	0	0	0	0	0	2	0	0	10	1	96	0	0	7	0	1	7	0	1	1	0	11	0	0	0
New.20.CleanUp.ReferenceOTU8	k__Bacteria; p__Bacteroidetes; c__Flavobacteriia; o__Flavobacteriales; f__[Weeksellaceae]; g__; s__	2324	166	561	133	23	4	233	1	0	0	0	0	0	0	0	0	0	0	0	0	0	0	0	0	0	0	0	0	0	0	0	1	0	0	0	0	0	0	0	14	13	10	1	2	53	0	0	187
New.26.CleanUp.ReferenceOTU49	k__Bacteria; p__Bacteroidetes; c__Flavobacteriia; o__Flavobacteriales; f__[Weeksellaceae]; g__; s__	1	1	4	0	0	0	22	6	0	0	0	0	0	0	0	0	0	0	0	0	0	0	0	0	1	0	0	0	3	1	0	10	0	100	0	0	11	0	0	2	0	2	2	0	5	0	0	0
268812	k__Bacteria; p__Bacteroidetes; c__Flavobacteriia; o__Flavobacteriales; f__[Weeksellaceae]; g__Chryseobacterium; s__	0	50	0	44	73	0	0	0	0	0	0	12	1	0	0	0	0	0	1	2	4	0	0	11	1	11	29	0	1	0	0	18	0	2	143	0	0	0	0	1	4	44	16	0	0	0	0	0
104243	k__Bacteria; p__Bacteroidetes; c__Flavobacteriia; o__Flavobacteriales; f__[Weeksellaceae]; g__Chryseobacterium; s__	0	0	0	3	55	0	0	5	0	5	0	0	2	0	0	0	0	0	9	0	0	0	0	0	21	211	0	0	9	13	1	0	0	0	0	0	0	0	0	0	0	0	0	0	75	0	0	0
1087966	k__Bacteria; p__Bacteroidetes; c__Flavobacteriia; o__Flavobacteriales; f__[Weeksellaceae]; g__Chryseobacterium; s__	0	0	0	0	0	0	0	4	0	0	0	41	1	0	0	0	0	0	0	0	2	0	0	0	0	5	88	0	2	13	0	1	0	0	0	0	0	0	0	0	0	0	0	0	0	0	0	0
447062	k__Bacteria; p__Bacteroidetes; c__Flavobacteriia; o__Flavobacteriales; f__[Weeksellaceae]; g__Chryseobacterium; s__	1	0	2	0	28	0	0	0	0	0	2	75	0	0	1	0	0	0	0	15	1	0	0	0	0	2	0	14	0	1	0	28	29	9	22	7	42	0	0	0	0	0	0	0	0	0	0	0
1010721	k__Bacteria; p__Bacteroidetes; c__Flavobacteriia; o__Flavobacteriales; f__[Weeksellaceae]; g__Chryseobacterium; s__	0	0	0	0	0	0	0	0	0	0	0	0	0	0	0	0	0	0	0	0	0	0	0	0	0	0	48	0	1	0	0	0	2	0	0	0	0	0	0	0	0	0	0	0	0	0	0	0
262464	k__Bacteria; p__Bacteroidetes; c__Flavobacteriia; o__Flavobacteriales; f__[Weeksellaceae]; g__Chryseobacterium; s__	0	0	0	0	0	0	0	110	12	12	30	6	2	41	0	0	0	0	0	0	2	0	0	0	16	44	0	0	0	7	0	0	0	0	0	0	0	0	0	0	4	44	1	0	0	0	0	0
New.9.CleanUp.ReferenceOTU1107	k__Bacteria; p__Bacteroidetes; c__Flavobacteriia; o__Flavobacteriales; f__[Weeksellaceae]; g__Chryseobacterium; s__	0	0	0	0	0	0	0	0	0	0	3	0	0	0	0	0	0	0	1	0	15	0	0	0	14	76	0	0	0	3	0	0	0	0	0	0	0	0	0	0	0	67	0	0	0	0	0	0
New.11.CleanUp.ReferenceOTU1192	k__Bacteria; p__Bacteroidetes; c__Flavobacteriia; o__Flavobacteriales; f__[Weeksellaceae]; g__Chryseobacterium; s__	21	0	0	0	0	0	0	0	0	2	0	2	0	0	0	0	0	0	0	0	0	1	0	0	0	41	29	0	0	2	0	0	0	0	0	5	0	0	0	0	0	180	0	0	0	0	0	0
106431	k__Bacteria; p__Bacteroidetes; c__Flavobacteriia; o__Flavobacteriales; f__[Weeksellaceae]; g__Chryseobacterium; s__	0	0	0	0	51	0	0	0	0	0	0	0	0	0	0	0	201	0	0	0	0	0	1	0	0	0	0	0	0	0	0	0	0	0	0	0	0	0	0	0	0	0	0	0	0	0	0	0
New.27.CleanUp.ReferenceOTU30	k__Bacteria; p__Bacteroidetes; c__Flavobacteriia; o__Flavobacteriales; f__[Weeksellaceae]; g__Chryseobacterium; s__	0	0	0	0	3	0	0	0	0	0	0	0	0	0	0	0	218	0	0	0	0	0	1	0	0	0	0	0	0	0	0	0	0	0	0	0	0	0	0	0	0	0	0	0	0	0	0	0
New.49.CleanUp.ReferenceOTU307	k__Bacteria; p__Bacteroidetes; c__Flavobacteriia; o__Flavobacteriales; f__[Weeksellaceae]; g__Chryseobacterium; s__	0	0	0	0	0	0	0	0	0	0	0	0	0	0	0	0	0	0	0	0	0	0	0	0	5	58	0	0	0	2	0	0	0	0	4	70	0	0	0	0	0	74	0	0	0	0	0	0
New.56.CleanUp.ReferenceOTU453	k__Bacteria; p__Bacteroidetes; c__Flavobacteriia; o__Flavobacteriales; f__[Weeksellaceae]; g__Chryseobacterium; s__	0	0	0	0	0	0	0	0	0	0	0	0	0	0	0	0	0	0	0	0	0	0	0	0	0	0	0	0	0	0	0	70	172	0	30	209	31	0	2	0	0	0	0	0	0	0	0	0
461998	k__Bacteria; p__Bacteroidetes; c__Flavobacteriia; o__Flavobacteriales; f__[Weeksellaceae]; g__Cloacibacterium; s__	0	0	0	0	0	0	0	0	0	6	0	0	0	0	0	0	0	0	0	6	17	8	2	14	0	0	0	0	0	22	0	2	12	0	2	0	0	0	0	0	3	0	24	1	0	250	0	0
396109	k__Bacteria; p__Bacteroidetes; c__Flavobacteriia; o__Flavobacteriales; f__[Weeksellaceae]; g__Cloacibacterium; s__	0	0	0	0	0	0	0	0	0	4	0	0	0	2	0	0	0	0	0	1	8	0	0	0	0	0	0	0	0	2	0	4	5	0	3	0	0	0	0	0	0	0	10	0	1	168	0	0
New.19.CleanUp.ReferenceOTU78	k__Bacteria; p__Bacteroidetes; c__Flavobacteriia; o__Flavobacteriales; f__[Weeksellaceae]; g__Riemerella; s__	0	0	0	0	0	0	0	0	0	0	0	0	0	0	0	0	0	0	0	0	0	0	0	0	0	53	0	0	78	6	0	0	0	0	0	0	0	0	0	0	0	0	0	0	0	0	0	0
New.48.CleanUp.ReferenceOTU720	k__Bacteria; p__Bacteroidetes; c__Flavobacteriia; o__Flavobacteriales; f__[Weeksellaceae]; g__Riemerella; s__	0	0	0	0	0	0	0	0	0	0	0	0	0	0	0	0	0	0	0	0	0	0	0	0	0	98	0	0	0	4	0	0	0	0	0	0	0	0	0	0	0	0	0	0	0	0	0	0
4331184	k__Bacteria; p__Bacteroidetes; c__Flavobacteriia; o__Flavobacteriales; f__[Weeksellaceae]; g__Wautersiella; s__	2	0	0	0	0	0	0	0	6	0	0	0	0	3	0	0	0	0	0	5	0	0	0	0	0	0	0	0	0	0	1	198	0	1	0	0	0	0	0	0	0	0	0	0	0	0	0	0
547181	k__Bacteria; p__Bacteroidetes; c__Flavobacteriia; o__Flavobacteriales; f__[Weeksellaceae]; g__Wautersiella; s__	9	0	0	3	0	0	8	4	42	0	0	0	0	57	0	0	0	0	0	93	0	0	1	1	0	0	0	0	0	0	0	18	0	1	0	0	0	0	0	0	0	0	2	0	0	0	0	0
New.8.CleanUp.ReferenceOTU1073	k__Bacteria; p__Bacteroidetes; c__Flavobacteriia; o__Flavobacteriales; f__[Weeksellaceae]; g__Wautersiella; s__	0	0	0	0	0	0	0	0	0	0	0	0	0	0	0	0	0	0	0	0	0	0	0	45	0	0	0	0	0	0	0	93	0	3	0	0	0	0	0	0	0	0	0	0	0	0	0	0
New.41.CleanUp.ReferenceOTU150	k__Bacteria; p__Bacteroidetes; c__Flavobacteriia; o__Flavobacteriales; f__[Weeksellaceae]; g__Wautersiella; s__	0	0	0	0	0	0	0	0	0	0	0	0	0	0	0	0	0	0	0	0	0	0	0	0	0	0	0	0	0	0	0	3090	2	277	1	0	0	1	8	0	0	0	0	0	0	0	0	0
New.53.CleanUp.ReferenceOTU319	k__Bacteria; p__Bacteroidetes; c__Flavobacteriia; o__Flavobacteriales; f__[Weeksellaceae]; g__Wautersiella; s__	0	0	0	0	0	0	0	0	0	0	0	0	0	0	0	0	0	0	0	0	0	0	0	2	0	0	0	0	0	0	0	143	0	19	0	0	0	0	0	0	0	0	0	0	0	0	0	0
884940	k__Bacteria; p__Bacteroidetes; c__Flavobacteriia; o__Flavobacteriales; f__Flavobacteriaceae; g__Capnocytophaga; s__	0	0	0	0	0	0	14	49	0	0	0	0	0	0	0	0	0	0	0	0	0	0	0	0	0	0	0	0	0	0	0	0	0	0	0	0	0	0	0	8	0	0	0	0	8	0	0	0
860508	k__Bacteria; p__Bacteroidetes; c__Flavobacteriia; o__Flavobacteriales; f__Flavobacteriaceae; g__Capnocytophaga; s__	0	0	0	0	0	0	0	17	0	0	0	0	0	0	0	0	0	0	0	0	0	0	0	0	0	0	0	0	0	0	0	78	2	26	0	0	11	0	0	0	0	0	0	0	0	0	0	0
95610	k__Bacteria; p__Bacteroidetes; c__Flavobacteriia; o__Flavobacteriales; f__Flavobacteriaceae; g__Capnocytophaga; s__	1076	62	678	2863	1	192	325	158	132	0	81	0	1	0	1	328	17	1	29	22	30	0	4	287	5	0	0	0	63	12	1	86	9	5	0	4	6	0	0	641	0	1	10	161	0	20	0	66
4468073	k__Bacteria; p__Bacteroidetes; c__Flavobacteriia; o__Flavobacteriales; f__Flavobacteriaceae; g__Capnocytophaga; s__	12	0	39	0	0	0	0	10	0	0	0	0	0	0	0	0	0	0	0	0	0	0	0	0	0	0	0	0	112	1	0	5	0	0	0	0	0	0	0	22	0	0	0	0	0	0	0	0
New.0.CleanUp.ReferenceOTU773	k__Bacteria; p__Bacteroidetes; c__Flavobacteriia; o__Flavobacteriales; f__Flavobacteriaceae; g__Capnocytophaga; s__	27	72	17	123	0	0	0	15	0	12	0	0	0	0	0	0	0	0	9	0	0	0	0	0	0	0	0	0	0	0	0	32	0	0	4	0	0	0	0	159	0	0	25	0	0	0	0	0
811516	k__Bacteria; p__Bacteroidetes; c__Flavobacteriia; o__Flavobacteriales; f__Flavobacteriaceae; g__Capnocytophaga; s__canimorsus	162	3	184	52	0	4	199	13	0	0	0	0	0	0	0	26	1	190	3	0	3	0	1	6	0	0	0	0	0	0	0	105	0	1	0	0	31	0	0	246	9	8	26	0	11	0	0	5
New.8.CleanUp.ReferenceOTU746	k__Bacteria; p__Bacteroidetes; c__Flavobacteriia; o__Flavobacteriales; f__Flavobacteriaceae; g__Capnocytophaga; s__canimorsus	0	0	0	0	0	0	0	0	0	0	0	0	0	0	0	0	0	0	0	0	0	0	0	0	0	0	0	0	0	0	0	0	0	0	0	0	0	0	0	61	0	1	198	54	1	1	0	0
919627	k__Bacteria; p__Bacteroidetes; c__Flavobacteriia; o__Flavobacteriales; f__Flavobacteriaceae; g__Flavobacterium; s__	0	0	0	0	0	0	0	0	0	0	0	0	0	0	0	0	0	0	0	0	0	0	0	0	0	0	0	0	0	0	0	0	0	0	0	0	5	0	0	0	0	0	0	0	0	0	0	0
919931	k__Bacteria; p__Bacteroidetes; c__Flavobacteriia; o__Flavobacteriales; f__Flavobacteriaceae; g__Flavobacterium; s__	0	0	0	0	0	0	0	0	0	0	0	0	0	0	0	0	0	0	0	0	0	0	0	0	0	0	0	0	0	0	0	0	0	0	0	0	0	0	0	0	0	16	0	0	0	0	0	0
922261	k__Bacteria; p__Bacteroidetes; c__Flavobacteriia; o__Flavobacteriales; f__Flavobacteriaceae; g__Flavobacterium; s__	0	12	0	0	0	0	17	0	0	1	0	0	3	0	0	0	0	0	0	0	0	0	0	0	2	0	0	0	0	36	0	0	9	0	0	1	0	13	0	1	0	3	5	0	0	0	0	0
1033754	k__Bacteria; p__Bacteroidetes; c__Flavobacteriia; o__Flavobacteriales; f__Flavobacteriaceae; g__Flavobacterium; s__	0	0	0	0	0	0	0	40	0	0	0	0	0	0	0	0	0	0	0	0	0	0	0	0	0	0	0	0	0	0	0	0	0	0	0	0	0	0	0	28	0	0	82	7	0	0	0	8
New.0.CleanUp.ReferenceOTU500	k__Bacteria; p__Bacteroidetes; c__Flavobacteriia; o__Flavobacteriales; f__Flavobacteriaceae; g__Flavobacterium; s__	0	0	0	0	0	0	0	0	0	0	0	20	0	0	0	0	0	0	0	0	0	0	0	0	0	0	0	0	0	0	0	0	9	0	0	0	11	0	0	0	1	240	0	0	0	0	0	0
New.0.CleanUp.ReferenceOTU588	k__Bacteria; p__Bacteroidetes; c__Flavobacteriia; o__Flavobacteriales; f__Flavobacteriaceae; g__Flavobacterium; s__	0	21	0	0	0	0	0	12	0	0	0	0	0	0	0	0	0	0	0	0	0	4	0	0	0	0	0	0	0	0	0	8	13	0	0	0	0	0	0	69	0	0	180	0	4	89	0	92
New.1.CleanUp.ReferenceOTU971	k__Bacteria; p__Bacteroidetes; c__Flavobacteriia; o__Flavobacteriales; f__Flavobacteriaceae; g__Flavobacterium; s__	0	0	0	0	0	0	0	0	0	0	0	0	0	0	0	5	0	0	0	0	0	0	0	0	0	0	0	0	4	4	0	0	0	0	0	0	0	6	0	1	0	1	0	0	0	2	0	0
219727	k__Bacteria; p__Bacteroidetes; c__Flavobacteriia; o__Flavobacteriales; f__Flavobacteriaceae; g__Flavobacterium; s__	0	0	0	0	0	0	0	0	0	0	6	0	0	0	0	0	0	0	0	0	0	0	0	0	174	0	0	0	30	0	0	0	0	0	0	0	0	0	0	3	0	25	0	0	0	0	0	0
579829	k__Bacteria; p__Bacteroidetes; c__Flavobacteriia; o__Flavobacteriales; f__Flavobacteriaceae; g__Flavobacterium; s__	0	0	0	0	0	0	0	0	18	0	2	28	0	261	1	0	0	0	0	0	0	0	0	0	0	0	0	0	0	3	0	0	0	0	0	0	3	0	0	0	0	0	0	0	0	3	0	0
248591	k__Bacteria; p__Bacteroidetes; c__Flavobacteriia; o__Flavobacteriales; f__Flavobacteriaceae; g__Flavobacterium; s__	0	0	0	0	0	0	0	0	0	0	0	0	0	0	0	0	0	0	70	0	0	0	0	0	0	0	0	0	0	0	0	0	0	0	0	10	5	0	0	0	0	1	0	0	0	0	0	0
253814	k__Bacteria; p__Bacteroidetes; c__Flavobacteriia; o__Flavobacteriales; f__Flavobacteriaceae; g__Flavobacterium; s__	0	0	0	0	0	0	0	0	0	0	0	0	0	53	0	0	0	0	0	0	0	0	0	0	0	0	0	0	0	0	0	0	0	0	0	0	0	0	0	0	0	0	0	1	0	115	0	0
New.44.CleanUp.ReferenceOTU309	k__Bacteria; p__Bacteroidetes; c__Flavobacteriia; o__Flavobacteriales; f__Flavobacteriaceae; g__Flavobacterium; s__	0	0	0	0	0	0	0	0	0	0	0	0	0	0	0	0	0	0	0	0	0	9	0	0	0	0	0	0	93	0	0	0	0	0	0	0	0	0	0	0	0	0	0	0	0	0	0	0
528590	k__Bacteria; p__Bacteroidetes; c__Flavobacteriia; o__Flavobacteriales; f__Flavobacteriaceae; g__Flavobacterium; s__	0	0	0	0	0	0	0	0	0	0	0	0	0	0	0	0	0	0	0	0	0	0	0	0	0	1	127	0	62	0	1	0	0	0	0	0	0	0	0	0	0	0	0	0	0	0	0	0
New.50.CleanUp.ReferenceOTU641	k__Bacteria; p__Bacteroidetes; c__Flavobacteriia; o__Flavobacteriales; f__Flavobacteriaceae; g__Flavobacterium; s__	0	0	0	0	0	0	0	0	0	0	0	0	0	0	0	0	0	0	0	0	0	0	0	0	1	103	0	0	0	0	0	0	0	0	0	0	0	0	0	0	0	0	0	0	0	0	0	0
New.66.CleanUp.ReferenceOTU93	k__Bacteria; p__Bacteroidetes; c__Flavobacteriia; o__Flavobacteriales; f__Flavobacteriaceae; g__Flavobacterium; s__	0	0	0	0	0	0	0	0	0	0	0	0	0	0	0	0	0	0	0	0	0	0	0	0	0	0	0	0	0	0	0	0	0	0	0	0	0	0	0	0	2	384	0	0	0	0	1	0
New.9.CleanUp.ReferenceOTU112	k__Bacteria; p__Bacteroidetes; c__Flavobacteriia; o__Flavobacteriales; f__Flavobacteriaceae; g__Flavobacterium; s__succinicans	0	0	0	0	0	0	0	0	0	0	0	0	0	0	0	0	0	0	0	0	0	0	0	0	3	0	0	0	2	36	0	0	0	0	0	0	0	0	0	0	87	0	0	0	0	0	0	0
1002245	k__Bacteria; p__Bacteroidetes; c__Flavobacteriia; o__Flavobacteriales; f__Flavobacteriaceae; g__Gillisia; s__	0	0	0	0	0	0	0	0	41	24	10	7	15	130	1	0	0	0	0	0	0	0	0	0	0	0	0	0	0	0	0	0	0	0	0	0	6	0	0	0	0	0	0	0	0	0	0	0
1096028	k__Bacteria; p__Bacteroidetes; c__Flavobacteriia; o__Flavobacteriales; f__Flavobacteriaceae; g__Gillisia; s__	0	0	0	2	145	0	36	28	1	246	141	520	40	937	2	0	0	0	0	0	0	0	0	0	0	0	0	0	0	13	7	1	3	0	0	1	1	0	0	3	0	0	0	0	0	0	0	0
New.28.CleanUp.ReferenceOTU253	k__Bacteria; p__Bacteroidetes; c__Flavobacteriia; o__Flavobacteriales; f__Flavobacteriaceae; g__Salinimicrobium; s__	0	0	0	0	0	0	11	0	0	20	0	15	5	0	0	0	0	0	0	0	0	0	0	0	8	0	0	0	0	56	0	0	0	0	0	0	0	0	0	0	20	0	0	0	0	0	0	0
New.8.CleanUp.ReferenceOTU2026	k__Bacteria; p__Bacteroidetes; c__Sphingobacteriia; o__Sphingobacteriales; f__Sphingobacteriaceae; g__; s__	0	0	0	6	0	0	2	4	0	0	0	0	1	2	0	0	0	0	0	0	0	0	0	0	0	0	0	0	0	9	0	0	11	0	0	0	1	221	0	0	0	0	0	0	0	0	0	0
106997	k__Bacteria; p__Bacteroidetes; c__Sphingobacteriia; o__Sphingobacteriales; f__Sphingobacteriaceae; g__; s__	0	0	0	0	0	0	0	0	0	0	0	0	0	0	0	0	0	0	0	0	0	0	0	0	0	0	0	0	0	0	0	0	0	0	0	0	0	0	0	2	6	0	4	97	0	0	0	0
564487	k__Bacteria; p__Bacteroidetes; c__Sphingobacteriia; o__Sphingobacteriales; f__Sphingobacteriaceae; g__Pedobacter; s__	0	0	0	0	0	0	0	0	0	0	0	0	0	0	0	0	0	0	0	0	0	0	0	0	0	0	0	0	0	0	0	4	4	0	0	0	2	0	0	0	25	378	0	0	0	3	0	0
570755	k__Bacteria; p__Bacteroidetes; c__Sphingobacteriia; o__Sphingobacteriales; f__Sphingobacteriaceae; g__Pedobacter; s__	0	0	0	0	0	0	0	0	0	0	0	0	0	0	0	0	0	0	0	0	0	0	0	0	5	0	0	256	0	0	0	0	0	0	0	10	0	0	0	0	0	24	0	0	0	0	0	0
New.0.CleanUp.ReferenceOTU15	k__Bacteria; p__Bacteroidetes; c__Sphingobacteriia; o__Sphingobacteriales; f__Sphingobacteriaceae; g__Pedobacter; s__	0	0	0	0	0	0	0	0	0	0	0	0	0	0	0	0	0	0	0	0	0	0	0	0	0	19	0	0	0	0	0	0	0	0	0	0	0	0	0	0	0	0	5	128	0	0	0	0
New.0.CleanUp.ReferenceOTU16	k__Bacteria; p__Bacteroidetes; c__Sphingobacteriia; o__Sphingobacteriales; f__Sphingobacteriaceae; g__Pedobacter; s__	0	0	0	0	0	0	0	0	0	0	0	0	0	0	0	0	0	0	0	0	0	0	0	5	0	261	0	0	0	0	2	0	0	0	0	0	0	0	0	0	0	85	1	66	0	0	0	0
New.0.CleanUp.ReferenceOTU520	k__Bacteria; p__Bacteroidetes; c__Sphingobacteriia; o__Sphingobacteriales; f__Sphingobacteriaceae; g__Pedobacter; s__	0	0	0	0	0	0	11	2	7	23	0	4	0	0	0	0	0	0	0	0	0	11	0	0	135	100	0	0	91	7	1	0	1	0	0	58	8	4	1	0	0	0	0	0	0	0	0	0
New.0.CleanUp.ReferenceOTU750	k__Bacteria; p__Bacteroidetes; c__Sphingobacteriia; o__Sphingobacteriales; f__Sphingobacteriaceae; g__Pedobacter; s__	0	0	0	0	0	0	0	0	0	0	45	0	0	0	0	0	0	0	0	0	0	0	0	0	0	105	0	0	0	0	0	0	0	0	0	0	0	0	0	0	0	0	0	0	0	0	0	0
New.0.CleanUp.ReferenceOTU919	k__Bacteria; p__Bacteroidetes; c__Sphingobacteriia; o__Sphingobacteriales; f__Sphingobacteriaceae; g__Pedobacter; s__	0	0	0	0	0	74	11	9	34	27	0	53	0	0	0	0	0	0	0	0	0	1	0	0	22	0	0	0	0	13	0	0	6	0	1	13	3	0	0	0	0	0	0	0	0	0	0	0
New.1.CleanUp.ReferenceOTU11	k__Bacteria; p__Bacteroidetes; c__Sphingobacteriia; o__Sphingobacteriales; f__Sphingobacteriaceae; g__Pedobacter; s__	0	0	0	0	0	0	0	16	0	29	0	0	0	0	0	0	0	0	5	0	23	0	0	2	22	453	0	19	25	7	0	0	9	0	1	64	0	0	0	6	0	1244	1	74	4	24	0	0
896276	k__Bacteria; p__Bacteroidetes; c__Sphingobacteriia; o__Sphingobacteriales; f__Sphingobacteriaceae; g__Pedobacter; s__	0	0	0	0	0	0	0	0	0	0	0	0	0	0	0	0	0	0	0	0	0	0	0	0	0	0	0	0	0	0	0	21	0	0	2	78	0	0	0	0	0	86	0	0	0	2	0	0
New.8.CleanUp.ReferenceOTU152	k__Bacteria; p__Bacteroidetes; c__Sphingobacteriia; o__Sphingobacteriales; f__Sphingobacteriaceae; g__Pedobacter; s__	0	0	0	0	0	0	0	1	0	8	16	21	0	0	0	0	0	0	7	0	0	9	0	0	2	9	0	0	0	0	0	0	0	0	0	1	2	0	0	0	7	23	0	13	1	5	0	0
New.9.CleanUp.ReferenceOTU378	k__Bacteria; p__Bacteroidetes; c__Sphingobacteriia; o__Sphingobacteriales; f__Sphingobacteriaceae; g__Pedobacter; s__	0	0	0	0	0	0	0	0	0	3	0	7	0	0	0	0	0	0	0	0	1	0	0	0	0	14	1	0	40	0	0	0	0	0	0	0	0	0	0	0	0	29	0	0	0	0	0	0
New.9.CleanUp.ReferenceOTU191	k__Bacteria; p__Bacteroidetes; c__Sphingobacteriia; o__Sphingobacteriales; f__Sphingobacteriaceae; g__Sphingobacterium; s__	0	0	0	0	0	0	0	0	0	0	0	0	0	0	0	0	0	0	0	0	0	0	0	0	0	0	43	0	0	0	0	0	0	0	0	0	0	0	0	0	0	0	0	0	0	0	0	0
99322	k__Bacteria; p__Bacteroidetes; c__Sphingobacteriia; o__Sphingobacteriales; f__Sphingobacteriaceae; g__Sphingobacterium; s__faecium	0	0	0	0	0	0	0	0	0	0	0	0	0	0	0	0	0	0	0	0	0	0	0	139	4	19	1	0	0	0	0	11	1	0	0	4	1	42	0	0	0	0	0	0	0	0	0	0
175904	k__Bacteria; p__Bacteroidetes; c__Sphingobacteriia; o__Sphingobacteriales; f__Sphingobacteriaceae; g__Sphingobacterium; s__faecium	0	0	0	4	0	0	0	0	0	0	0	0	0	0	0	0	0	0	3	0	0	0	0	145	9	360	2	29	0	0	4	28	41	8	27	9	31	3	1	0	0	0	0	0	0	0	0	0
New.0.CleanUp.ReferenceOTU800	k__Bacteria; p__Bacteroidetes; c__Sphingobacteriia; o__Sphingobacteriales; f__Sphingobacteriaceae; g__Sphingobacterium; s__faecium	0	0	0	0	0	0	0	0	0	0	0	0	0	0	0	0	0	0	0	0	0	0	0	23	0	84	0	0	0	0	1	0	3	0	4	5	1	0	0	0	0	0	0	0	0	0	0	0
New.3.CleanUp.ReferenceOTU270	k__Bacteria; p__Bacteroidetes; c__Sphingobacteriia; o__Sphingobacteriales; f__Sphingobacteriaceae; g__Sphingobacterium; s__faecium	0	0	0	0	0	0	0	0	0	0	0	0	0	0	0	0	0	0	0	0	0	0	0	7	3	23	2	7	0	0	0	13	11	1	8	0	9	0	0	0	0	0	0	0	0	0	0	0
New.6.CleanUp.ReferenceOTU727	k__Bacteria; p__Bacteroidetes; c__Sphingobacteriia; o__Sphingobacteriales; f__Sphingobacteriaceae; g__Sphingobacterium; s__faecium	0	0	0	0	0	0	0	0	0	0	0	0	0	0	0	0	0	0	0	0	0	0	0	28	2	94	0	0	0	0	0	1	7	0	0	0	0	0	0	0	0	0	0	0	0	0	0	0
New.53.CleanUp.ReferenceOTU347	k__Bacteria; p__Bacteroidetes; c__Sphingobacteriia; o__Sphingobacteriales; f__Sphingobacteriaceae; g__Sphingobacterium; s__faecium	0	0	0	0	0	0	0	0	0	0	0	0	0	0	0	0	0	0	0	0	0	0	0	0	0	115	0	0	0	0	3	26	24	3	15	5	19	0	0	0	0	0	0	0	0	0	0	0
594122	k__Bacteria; p__Bacteroidetes; c__Sphingobacteriia; o__Sphingobacteriales; f__Sphingobacteriaceae; g__Sphingobacterium; s__multivorum	0	0	0	0	0	0	0	0	0	0	0	0	0	0	0	0	0	0	0	0	0	0	0	0	0	183	0	0	0	0	0	0	0	0	0	0	0	0	0	0	0	0	0	0	0	0	0	0
New.24.CleanUp.ReferenceOTU28	k__Bacteria; p__Bacteroidetes; c__Sphingobacteriia; o__Sphingobacteriales; f__Sphingobacteriaceae; g__Sphingobacterium; s__multivorum	0	0	0	0	0	52	0	0	0	0	0	0	0	0	0	0	0	0	0	0	0	0	0	0	4	208	0	0	0	0	0	0	0	0	0	0	0	0	0	0	0	0	0	0	0	0	0	0
New.52.CleanUp.ReferenceOTU1058	k__Bacteria; p__BRC1; c__PRR-11; o__; f__; g__; s__	0	0	0	0	0	0	0	0	0	0	0	0	0	0	0	0	0	0	0	0	0	0	0	0	0	0	0	0	0	1	1	0	0	0	0	0	0	0	0	0	0	0	0	0	0	125	0	0
4472239	k__Bacteria; p__Chlorobi; c__OPB56; o__; f__; g__; s__	0	0	0	39	0	0	0	0	0	0	0	0	0	0	0	0	0	0	0	0	0	0	0	0	0	0	0	0	0	0	0	11	0	0	0	33	0	0	0	0	0	0	0	0	0	0	0	0
New.0.CleanUp.ReferenceOTU41	k__Bacteria; p__Chlorobi; c__OPB56; o__; f__; g__; s__	0	0	0	126	0	0	0	21	0	0	0	0	0	0	2	0	0	0	0	0	0	0	0	0	0	0	0	0	0	0	6	41	0	0	0	0	0	0	0	119	0	2	215	30	59	1	0	0
New.1.CleanUp.ReferenceOTU569	k__Bacteria; p__Chloroflexi; c__Anaerolineae; o__Caldilineales; f__Caldilineaceae; g__; s__	0	0	0	0	0	0	0	46	0	0	0	19	0	0	0	0	0	0	0	0	0	0	0	0	0	0	0	0	0	1	0	0	0	0	0	0	0	0	0	0	0	0	0	0	0	0	0	0
New.41.CleanUp.ReferenceOTU646	k__Bacteria; p__Chloroflexi; c__Anaerolineae; o__Caldilineales; f__Caldilineaceae; g__; s__	0	0	0	0	0	0	0	0	0	0	0	0	0	0	0	0	0	0	0	118	0	0	1	0	0	0	0	0	0	0	0	0	0	0	0	0	0	0	0	0	0	0	0	0	0	0	0	0
New.8.CleanUp.ReferenceOTU1512	k__Bacteria; p__Chloroflexi; c__Ellin6529; o__; f__; g__; s__	0	0	0	0	0	0	6	0	0	0	0	0	0	0	0	0	0	0	0	0	0	0	0	0	0	0	0	0	0	0	0	0	0	0	0	0	60	0	0	0	0	0	0	0	0	0	0	0
New.9.CleanUp.ReferenceOTU1095	k__Bacteria; p__Chloroflexi; c__Ellin6529; o__; f__; g__; s__	0	0	0	0	0	0	0	3	8	0	0	0	1	0	0	0	0	0	0	0	0	1	0	0	38	0	31	0	0	0	0	0	3	0	0	0	7	0	0	0	0	0	0	0	1	0	0	0
New.2.CleanUp.ReferenceOTU860	k__Bacteria; p__Chloroflexi; c__Gitt-GS-136; o__; f__; g__; s__	0	0	6	0	0	0	27	0	18	7	8	31	7	41	0	0	0	0	2	0	0	0	0	0	30	0	0	0	0	0	0	0	11	0	0	5	5	15	0	0	0	5	7	0	0	0	0	0
New.6.CleanUp.ReferenceOTU494	k__Bacteria; p__Chloroflexi; c__Gitt-GS-136; o__; f__; g__; s__	0	0	0	0	0	0	0	3	0	0	21	0	4	0	0	0	0	0	1	0	0	0	0	0	0	0	0	0	4	2	0	0	0	0	0	0	2	133	1	0	0	0	0	0	0	0	0	0
550937	k__Bacteria; p__Chloroflexi; c__Gitt-GS-136; o__; f__; g__; s__	2	0	0	0	0	0	2	3	16	1	14	3	2	0	0	0	175	0	3	2	0	4	0	0	0	0	0	0	1	0	0	0	0	0	0	0	0	0	0	0	0	0	3	0	1	0	0	0
New.8.CleanUp.ReferenceOTU2109	k__Bacteria; p__Chloroflexi; c__Gitt-GS-136; o__; f__; g__; s__	0	0	0	0	0	0	0	14	26	4	7	7	5	37	0	0	2	0	1	0	2	4	0	0	24	0	0	0	0	4	0	3	1	0	0	0	2	0	0	0	0	0	0	0	0	0	0	0
New.8.CleanUp.ReferenceOTU2147	k__Bacteria; p__Chloroflexi; c__S085; o__; f__; g__; s__	0	0	0	0	0	0	0	0	0	0	0	0	0	0	0	0	342	0	2	0	0	0	0	0	2	0	0	0	0	7	2	0	0	0	0	0	69	0	0	0	0	0	0	0	0	0	0	0
New.8.CleanUp.ReferenceOTU2119	k__Bacteria; p__Chloroflexi; c__Thermomicrobia; o__JG30-KF-CM45; f__; g__; s__	0	0	0	0	0	0	6	3	0	4	0	0	0	0	0	0	3	168	0	0	0	0	0	0	18	0	0	0	0	22	0	6	0	0	0	0	0	0	0	3	0	0	0	0	0	0	0	0
523561	k__Bacteria; p__Chloroflexi; c__Thermomicrobia; o__JG30-KF-CM45; f__; g__; s__	0	0	0	0	0	0	0	0	0	8	0	0	0	0	0	0	0	0	0	0	0	0	0	30	30	14	3	3	0	13	0	10	0	0	0	0	0	0	0	2	0	0	3	6	0	0	0	0
New.34.CleanUp.ReferenceOTU180	k__Bacteria; p__Chloroflexi; c__Thermomicrobia; o__JG30-KF-CM45; f__; g__; s__	0	0	0	0	0	0	0	0	0	22	0	0	0	0	0	0	0	0	0	0	0	0	0	0	0	0	0	0	0	0	0	0	0	0	0	0	0	0	0	8	47	0	0	14	7	64	0	0
New.42.CleanUp.ReferenceOTU201	k__Bacteria; p__Chloroflexi; c__Thermomicrobia; o__JG30-KF-CM45; f__; g__; s__	0	0	0	0	0	0	0	0	0	0	0	0	0	0	0	0	0	100	0	0	0	0	0	0	0	0	0	0	0	0	0	0	0	0	0	0	0	0	0	0	0	0	0	0	0	0	0	0
New.64.CleanUp.ReferenceOTU358	k__Bacteria; p__Chloroflexi; c__Thermomicrobia; o__JG30-KF-CM45; f__; g__; s__	0	0	0	0	0	0	0	0	0	0	0	0	0	0	0	0	0	0	0	0	0	0	0	0	0	0	0	0	0	0	0	0	0	0	0	0	0	0	0	2	0	1	11	83	10	8	0	0
113599	k__Bacteria; p__Chloroflexi; c__TK10; o__AKYG885; f__Dolo_23; g__; s__	0	0	0	0	0	0	0	0	34	0	0	0	0	0	0	0	0	0	0	0	0	0	0	0	64	0	0	0	0	0	0	0	0	0	0	0	0	0	0	0	0	9	4	74	0	4	0	0
New.0.CleanUp.ReferenceOTU264	k__Bacteria; p__Cyanobacteria	0	0	0	15	0	0	48	0	0	0	0	0	0	93	3	0	187	0	1	93	0	60	0	0	0	0	0	23	0	0	7	144	17	0	0	0	2	0	0	8	97	19	0	0	1	2	0	0
814425	k__Bacteria; p__Cyanobacteria	0	0	0	0	0	0	0	0	0	0	0	0	0	0	0	0	0	0	0	0	0	0	0	0	0	0	0	0	0	0	0	0	0	0	0	0	0	0	0	0	164	0	0	0	0	0	1	0
New.64.CleanUp.ReferenceOTU250	k__Bacteria; p__Cyanobacteria	0	0	0	0	0	0	0	0	0	0	0	0	0	0	0	0	0	0	0	0	0	0	0	0	0	0	0	0	0	0	0	0	0	0	0	0	0	0	0	0	0	75	0	0	92	0	0	0
New.65.CleanUp.ReferenceOTU329	k__Bacteria; p__Cyanobacteria	0	0	0	0	0	0	0	0	0	0	0	0	0	0	0	0	0	0	0	0	0	0	0	0	0	0	0	0	0	0	0	0	0	0	0	0	0	0	0	0	1	0	5	190	0	0	1	0
New.8.CleanUp.ReferenceOTU1630	k__Bacteria; p__Cyanobacteria; c__; o__; f__; g__; s__	0	0	0	0	0	0	0	0	0	0	0	0	0	0	0	0	0	0	0	0	0	0	0	0	0	0	0	0	0	0	0	0	0	0	0	0	0	0	0	0	0	0	0	0	0	0	0	0
820901	k__Bacteria; p__Cyanobacteria; c__4C0d-2; o__YS2; f__; g__; s__	0	0	0	0	0	0	0	0	0	0	0	0	0	0	0	52	129	0	11	7	0	0	1	0	0	0	0	0	0	2	0	0	0	0	0	0	31	0	0	0	0	0	45	0	0	1	0	0
569807	k__Bacteria; p__Cyanobacteria; c__4C0d-2; o__YS2; f__; g__; s__	0	0	0	0	0	0	0	0	0	0	0	0	0	0	0	90	0	0	7	0	0	11	0	0	0	0	0	0	0	96	0	0	0	0	0	0	1	61	0	0	0	0	0	0	0	0	0	0
4303423	k__Bacteria; p__Cyanobacteria; c__4C0d-2; o__YS2; f__; g__; s__	0	0	0	0	0	0	0	0	0	0	0	0	0	0	0	67	0	165	56	0	1	28	0	0	15	1	20	22	0	0	0	0	0	0	0	0	0	0	0	0	0	0	0	0	0	0	0	0
918242	k__Bacteria; p__Cyanobacteria; c__4C0d-2; o__YS2; f__; g__; s__	0	0	0	0	0	0	0	0	0	0	0	0	0	0	0	4	0	0	0	0	0	0	0	0	0	0	0	0	0	204	0	0	0	0	0	0	0	0	0	0	0	0	0	0	0	0	0	0
1131423	k__Bacteria; p__Cyanobacteria; c__Nostocophycideae; o__Nostocales; f__Nostocaceae	0	0	0	0	0	0	0	46	0	0	0	0	0	0	0	0	0	0	0	0	0	1	0	0	0	0	0	0	0	0	0	0	0	0	0	0	0	0	0	0	0	0	0	0	0	0	0	0
New.9.CleanUp.ReferenceOTU606	k__Bacteria; p__Cyanobacteria; c__Nostocophycideae; o__Nostocales; f__Nostocaceae	0	0	0	0	0	0	0	0	0	0	0	0	0	0	0	0	0	0	0	0	0	0	0	0	0	0	0	0	0	0	0	0	0	0	0	0	0	0	0	0	0	0	0	0	0	0	0	0
New.31.CleanUp.ReferenceOTU0	k__Bacteria; p__Cyanobacteria; c__Nostocophycideae; o__Nostocales; f__Nostocaceae	0	0	0	0	0	0	0	0	0	0	0	0	0	0	0	0	0	0	0	0	0	0	0	0	0	0	0	0	0	0	0	0	0	0	0	0	0	0	0	9	113	0	11	0	2	0	1	0
108003	k__Bacteria; p__Cyanobacteria; c__Nostocophycideae; o__Nostocales; f__Nostocaceae; g__; s__	0	0	0	0	0	0	0	0	0	0	0	0	0	0	0	0	0	0	0	0	0	0	0	0	0	0	0	0	0	0	0	0	0	0	0	0	0	0	0	0	2	490	0	0	0	45	1	0
813352	k__Bacteria; p__Cyanobacteria; c__Nostocophycideae; o__Nostocales; f__Nostocaceae; g__Nostoc; s__	0	0	0	0	0	0	0	0	0	0	0	0	0	0	0	0	0	0	0	0	0	0	0	0	0	0	0	0	0	0	0	0	0	0	0	0	0	0	0	22	0	2	7	173	0	0	0	0
New.8.CleanUp.ReferenceOTU96	k__Bacteria; p__Cyanobacteria; c__Nostocophycideae; o__Nostocales; f__Nostocaceae; g__Nostoc; s__	0	0	0	0	0	0	0	0	0	0	0	0	0	0	0	0	0	0	0	0	0	0	0	0	0	0	0	0	0	0	0	0	0	0	0	0	0	0	0	0	72	0	0	0	0	0	0	0
New.9.CleanUp.ReferenceOTU480	k__Bacteria; p__Cyanobacteria; c__Nostocophycideae; o__Nostocales; f__Nostocaceae; g__Nostoc; s__	0	0	0	0	0	0	1	0	0	0	0	0	0	0	0	0	0	0	0	0	0	0	0	0	0	0	0	0	0	0	0	0	0	0	0	0	0	0	0	13	2	0	0	0	0	1	0	0
New.13.CleanUp.ReferenceOTU339	k__Bacteria; p__Cyanobacteria; c__Nostocophycideae; o__Nostocales; f__Nostocaceae; g__Nostoc; s__	0	0	0	0	0	0	0	0	0	0	0	0	0	0	0	0	0	0	0	0	0	0	0	0	0	0	0	0	0	0	0	0	0	0	0	0	0	0	0	17	77	0	0	0	0	20	0	0
546107	k__Bacteria; p__Cyanobacteria; c__Nostocophycideae; o__Nostocales; f__Nostocaceae; g__Nostoc; s__	0	0	0	0	0	0	5	0	0	0	0	0	0	0	0	0	0	0	0	0	0	0	0	0	0	0	0	0	0	0	0	0	0	0	0	0	0	0	0	233	2	0	16	0	0	0	3	0
New.69.CleanUp.ReferenceOTU141	k__Bacteria; p__Cyanobacteria; c__Nostocophycideae; o__Nostocales; f__Nostocaceae; g__Nostoc; s__	0	0	0	0	0	0	0	0	0	0	0	0	0	0	0	0	0	0	0	0	0	0	0	0	0	0	0	0	0	0	0	0	0	0	0	0	0	0	0	205	0	0	0	0	0	0	0	0
1144223	k__Bacteria; p__Cyanobacteria; c__Nostocophycideae; o__Nostocales; f__Nostocaceae; g__Tolypothrix; s__distorta	0	0	0	0	0	0	0	0	0	0	0	0	0	0	0	0	0	0	0	0	0	0	0	0	0	0	0	0	0	0	0	0	94	0	0	0	0	0	0	0	0	0	0	0	0	0	0	0
New.22.CleanUp.ReferenceOTU108	k__Bacteria; p__Cyanobacteria; c__Oscillatoriophycideae; o__Chroococcales; f__Xenococcaceae	0	0	0	0	0	0	0	7	0	0	0	0	0	95	1	0	0	1	13	164	0	0	1	0	0	0	0	0	0	0	0	2	9	0	0	0	5	0	0	5	398	3	0	0	0	0	0	0
New.64.CleanUp.ReferenceOTU208	k__Bacteria; p__Cyanobacteria; c__Oscillatoriophycideae; o__Chroococcales; f__Xenococcaceae	0	0	0	0	0	0	0	0	0	0	0	0	0	0	0	0	0	0	0	0	0	0	0	0	0	0	0	0	0	0	0	0	0	0	0	0	0	0	0	48	0	137	0	0	0	0	0	0
505954	k__Bacteria; p__Cyanobacteria; c__Oscillatoriophycideae; o__Chroococcales; f__Xenococcaceae; g__; s__	0	0	0	0	0	0	0	0	0	0	0	0	0	0	0	0	0	0	0	1	0	0	0	0	0	0	0	0	0	0	0	0	0	0	0	0	0	0	0	0	4	0	0	0	0	0	0	0
819093	k__Bacteria; p__Cyanobacteria; c__Oscillatoriophycideae; o__Chroococcales; f__Xenococcaceae; g__; s__	0	96	0	0	0	0	0	161	0	0	0	0	0	4	0	0	201	0	0	0	0	0	1	0	4	240	1	332	0	17	11	0	1	0	0	0	0	0	0	5	0	0	0	0	0	0	0	0
71326	k__Bacteria; p__Cyanobacteria; c__Oscillatoriophycideae; o__Chroococcales; f__Xenococcaceae; g__; s__	0	0	0	0	0	0	0	0	0	0	0	0	0	0	0	0	0	2	0	0	0	69	0	0	2	65	0	23	0	110	0	40	0	0	0	0	0	0	0	0	0	0	0	0	0	0	0	0
New.0.CleanUp.ReferenceOTU436	k__Bacteria; p__Cyanobacteria; c__Oscillatoriophycideae; o__Chroococcales; f__Xenococcaceae; g__; s__	0	0	0	53	0	0	0	0	0	0	0	0	0	0	0	0	0	0	0	0	0	37	0	0	5	245	0	0	0	56	1	6	0	0	0	0	0	0	0	0	0	0	0	0	0	0	0	0
820345	k__Bacteria; p__Cyanobacteria; c__Oscillatoriophycideae; o__Chroococcales; f__Xenococcaceae; g__; s__	0	103	0	0	0	0	0	0	0	0	0	0	0	169	1	0	0	0	0	0	0	0	0	0	4	133	0	0	0	51	0	0	0	0	0	0	0	0	0	13	0	0	0	0	0	0	0	0
New.1.CleanUp.ReferenceOTU280	k__Bacteria; p__Cyanobacteria; c__Oscillatoriophycideae; o__Chroococcales; f__Xenococcaceae; g__; s__	0	0	0	0	0	0	0	0	0	0	0	0	0	3	0	0	0	14	0	0	0	20	0	0	0	15	0	7	1	31	0	15	0	0	0	10	0	0	0	0	1	0	0	0	0	0	0	0
808657	k__Bacteria; p__Cyanobacteria; c__Oscillatoriophycideae; o__Chroococcales; f__Xenococcaceae; g__; s__	0	3	0	0	0	0	0	3	0	0	0	0	0	3	0	0	439	0	0	0	0	0	0	0	0	0	0	7	0	0	0	0	0	0	0	0	0	0	0	0	0	0	0	0	0	0	0	0
141154	k__Bacteria; p__Cyanobacteria; c__Oscillatoriophycideae; o__Chroococcales; f__Xenococcaceae; g__; s__	0	0	0	0	0	0	0	1	0	0	0	20	2	100	0	0	0	1	5	35	0	27	15	19	30	0	0	0	2	13	0	0	0	0	0	0	0	0	0	1	0	0	0	0	0	0	0	0
New.4.CleanUp.ReferenceOTU221	k__Bacteria; p__Cyanobacteria; c__Oscillatoriophycideae; o__Chroococcales; f__Xenococcaceae; g__; s__	0	0	0	0	0	0	0	0	0	0	0	0	0	56	0	0	1	125	0	0	0	118	1	0	5	209	1	69	3	408	1	68	0	1	3	136	0	0	0	0	72	0	0	0	0	0	0	0
New.6.CleanUp.ReferenceOTU36	k__Bacteria; p__Cyanobacteria; c__Oscillatoriophycideae; o__Chroococcales; f__Xenococcaceae; g__; s__	0	0	0	0	0	0	0	30	0	0	0	0	0	24	0	0	177	0	0	0	0	0	0	0	0	6	0	0	0	1	0	0	0	0	0	0	0	0	0	0	0	0	0	0	0	0	0	0
New.15.CleanUp.ReferenceOTU1083	k__Bacteria; p__Cyanobacteria; c__Oscillatoriophycideae; o__Chroococcales; f__Xenococcaceae; g__; s__	0	0	0	0	0	0	0	0	0	0	0	22	2	0	0	1	116	0	0	0	0	0	0	1	139	208	69	0	0	4	20	6	1	0	0	0	0	0	0	0	0	0	0	0	0	0	0	0
New.36.CleanUp.ReferenceOTU437	k__Bacteria; p__Cyanobacteria; c__Oscillatoriophycideae; o__Chroococcales; f__Xenococcaceae; g__; s__	0	0	0	0	0	0	0	20	0	0	0	0	0	14	0	0	2	0	12	0	0	82	0	119	16	38	0	0	2	71	1	0	0	0	0	0	0	0	0	0	0	0	0	0	0	0	0	0
New.42.CleanUp.ReferenceOTU337	k__Bacteria; p__Cyanobacteria; c__Oscillatoriophycideae; o__Chroococcales; f__Xenococcaceae; g__; s__	0	0	0	0	0	0	0	0	0	0	0	0	0	0	0	0	123	0	0	0	0	0	0	0	0	0	0	0	0	0	0	0	0	0	0	0	0	0	0	0	0	0	0	0	0	0	0	0
New.46.CleanUp.ReferenceOTU178	k__Bacteria; p__Cyanobacteria; c__Oscillatoriophycideae; o__Chroococcales; f__Xenococcaceae; g__; s__	0	0	0	0	0	0	0	0	0	0	0	0	0	0	0	0	0	0	0	0	0	0	0	0	0	12	0	0	0	1	0	0	0	0	1	108	0	0	0	0	54	0	0	0	0	0	0	0
821509	k__Bacteria; p__Cyanobacteria; c__Oscillatoriophycideae; o__Chroococcales; f__Xenococcaceae; g__; s__	0	0	0	0	0	0	0	0	0	0	0	0	0	0	0	0	0	0	0	0	0	0	0	0	0	0	0	0	362	0	3	0	0	0	0	0	0	0	0	0	0	0	0	0	0	0	0	0
813107	k__Bacteria; p__Cyanobacteria; c__Oscillatoriophycideae; o__Chroococcales; f__Xenococcaceae; g__Chroococcidiopsis; s__	87	0	0	33	0	0	0	0	0	0	0	0	0	0	0	0	0	0	1	0	0	0	0	0	3	4	0	4	0	0	1	0	24	0	0	0	3	0	0	13	2	4	37	1142	0	0	2	0
2020092	k__Bacteria; p__Cyanobacteria; c__Oscillatoriophycideae; o__Chroococcales; f__Xenococcaceae; g__Chroococcidiopsis; s__	59	0	0	0	14	0	0	0	0	0	0	9	0	2	0	0	0	0	0	0	0	0	0	0	7	0	0	0	0	0	0	0	0	0	0	0	0	0	0	0	5	1	7	111	0	0	0	0
224486	k__Bacteria; p__Cyanobacteria; c__Oscillatoriophycideae; o__Chroococcales; f__Xenococcaceae; g__Chroococcidiopsis; s__	0	0	0	0	0	0	0	0	21	34	0	0	0	0	0	0	0	0	0	186	0	0	0	0	0	0	0	0	0	0	0	0	19	0	6	0	27	0	0	5	0	0	0	0	0	0	0	0
New.2.CleanUp.ReferenceOTU480	k__Bacteria; p__Cyanobacteria; c__Oscillatoriophycideae; o__Chroococcales; f__Xenococcaceae; g__Chroococcidiopsis; s__	134	0	3	832	0	0	0	0	0	0	0	66	0	106	0	0	4	0	13	0	0	0	0	0	43	96	0	20	0	0	19	8	48	0	0	1	92	0	0	5	98	7	80	823	0	1	1	0
818439	k__Bacteria; p__Cyanobacteria; c__Oscillatoriophycideae; o__Chroococcales; f__Xenococcaceae; g__Chroococcidiopsis; s__	0	0	0	0	0	0	0	0	0	0	0	0	0	0	0	0	435	0	0	0	0	0	0	0	1	7	5	566	0	42	3	0	0	0	0	0	0	0	0	6	0	0	0	0	0	0	0	0
649518	k__Bacteria; p__Cyanobacteria; c__Oscillatoriophycideae; o__Chroococcales; f__Xenococcaceae; g__Chroococcidiopsis; s__	0	0	0	26	0	0	0	0	0	0	0	0	0	0	0	0	0	1	1	128	0	0	4	1	13	0	4	354	0	0	0	5	0	0	0	0	13	0	0	0	0	0	0	0	0	0	0	0
New.23.CleanUp.ReferenceOTU106	k__Bacteria; p__Cyanobacteria; c__Oscillatoriophycideae; o__Chroococcales; f__Xenococcaceae; g__Chroococcidiopsis; s__	0	0	0	0	0	0	0	0	0	0	0	0	0	0	0	0	26	0	0	0	0	0	0	0	0	0	1	41	0	3	0	0	0	0	0	0	0	0	0	0	0	0	0	0	0	0	0	0
208315	k__Bacteria; p__Cyanobacteria; c__Oscillatoriophycideae; o__Oscillatoriales; f__Phormidiaceae; g__Phormidium; s__	0	2	0	8	2	0	11	10	0	10	0	0	0	0	0	0	0	0	0	0	0	0	0	0	13	0	0	0	0	1	0	20	0	0	0	0	5	0	0	0	0	47	1	0	0	0	0	0
4322321	k__Bacteria; p__Cyanobacteria; c__Oscillatoriophycideae; o__Oscillatoriales; f__Phormidiaceae; g__Phormidium; s__	8	0	0	61	0	0	165	88	0	5	0	0	0	0	2	0	0	0	2	0	3	0	0	0	0	0	0	0	109	0	0	1	0	0	0	0	7	0	0	0	5	9	16	239	0	8	0	0
824855	k__Bacteria; p__Cyanobacteria; c__Oscillatoriophycideae; o__Oscillatoriales; f__Phormidiaceae; g__Phormidium; s__	3	0	0	5	0	0	9	3	0	0	0	0	0	0	0	0	0	0	0	0	0	0	0	0	1	0	0	0	12	0	0	0	0	0	0	0	0	0	0	0	1	3	2	35	0	0	0	0
278371	k__Bacteria; p__Cyanobacteria; c__Oscillatoriophycideae; o__Oscillatoriales; f__Phormidiaceae; g__Phormidium; s__	0	19	0	0	0	0	0	0	0	0	0	0	0	0	0	0	2	399	0	0	0	0	0	0	0	0	0	0	0	0	0	0	8	0	0	1	0	0	0	20	7	24	0	0	0	0	0	0
New.8.CleanUp.ReferenceOTU1867	k__Bacteria; p__Cyanobacteria; c__Synechococcophycideae; o__Pseudanabaenales; f__Pseudanabaenaceae; g__Leptolyngbya	0	0	0	0	0	0	0	0	0	0	0	0	0	0	0	0	0	0	0	0	0	0	0	0	0	0	0	0	0	0	0	0	0	0	0	0	0	0	0	0	0	0	0	0	0	0	0	0
821158	k__Bacteria; p__Cyanobacteria; c__Synechococcophycideae; o__Pseudanabaenales; f__Pseudanabaenaceae; g__Leptolyngbya; s__	0	0	0	0	0	0	3	0	0	0	0	0	0	0	0	0	0	0	0	0	0	0	0	0	13	0	0	0	0	0	0	0	0	0	0	0	0	0	0	15	64	0	0	0	0	13	1	0
New.9.CleanUp.ReferenceOTU1315	k__Bacteria; p__Cyanobacteria; c__Synechococcophycideae; o__Pseudanabaenales; f__Pseudanabaenaceae; g__Leptolyngbya; s__	0	0	0	0	0	0	0	0	0	0	0	0	0	0	0	0	0	0	1	0	0	0	0	0	0	0	0	0	0	0	0	0	0	0	0	0	0	0	0	0	0	21	3	83	3	150	0	0
4439195	k__Bacteria; p__Cyanobacteria; c__Synechococcophycideae; o__Pseudanabaenales; f__Pseudanabaenaceae; g__Nodosilinea; s__nodulosa	0	0	0	0	0	0	0	0	0	0	0	0	0	0	0	0	0	0	0	0	0	0	0	0	0	0	0	0	0	0	0	0	0	0	3	0	9	0	0	0	74	2	56	3	0	0	0	0
New.30.CleanUp.ReferenceOTU75	k__Bacteria; p__Cyanobacteria; c__Synechococcophycideae; o__Pseudanabaenales; f__Pseudanabaenaceae; g__Nodosilinea; s__nodulosa	0	0	0	0	0	0	0	0	0	3	0	2	0	0	0	0	0	0	0	0	0	0	0	0	0	0	0	0	0	0	0	7	0	0	123	0	21	0	0	0	14	0	39	58	0	21	0	0
New.16.CleanUp.ReferenceOTU33	k__Bacteria; p__Firmicutes; c__Bacilli; o__Bacillales	23	9	4	55	125	197	10	0	0	0	0	0	0	0	0	0	0	0	0	0	0	0	4	0	0	0	0	0	0	0	0	0	0	0	0	0	0	0	0	0	0	0	0	0	0	0	0	2
New.33.CleanUp.ReferenceOTU309	k__Bacteria; p__Firmicutes; c__Bacilli; o__Bacillales	0	0	0	0	0	0	0	2	34	0	2	0	0	72	0	0	139	0	0	0	0	37	0	0	0	0	0	0	42	1	2	0	0	0	0	0	0	0	0	0	0	0	0	0	0	0	0	0
New.59.CleanUp.ReferenceOTU336	k__Bacteria; p__Firmicutes; c__Bacilli; o__Bacillales	0	0	0	0	0	0	0	0	0	0	0	0	0	0	0	0	0	0	0	0	0	0	0	0	0	0	0	0	0	0	0	0	0	0	0	0	0	216	0	0	0	0	0	0	0	0	0	0
676117	k__Bacteria; p__Firmicutes; c__Bacilli; o__Bacillales; f__; g__; s__	560	516	177	2253	6304	7595	677	4	25	35	0	15	0	67	0	0	0	0	0	0	0	6	95	0	0	9	0	56	1	20	0	0	18	0	0	0	38	0	0	0	0	0	0	0	0	0	0	60
4090933	k__Bacteria; p__Firmicutes; c__Bacilli; o__Bacillales; f__; g__; s__	0	3	0	0	0	0	13	1	5	0	4	16	0	52	0	0	12	0	0	0	0	6	0	47	95	0	0	0	0	9	1	0	12	0	0	2	0	4	0	3	1	0	1	0	0	0	0	0
New.25.CleanUp.ReferenceOTU129	k__Bacteria; p__Firmicutes; c__Bacilli; o__Bacillales; f__; g__; s__	0	0	0	4	0	0	4	1	0	0	10	3	0	0	0	0	0	0	0	0	0	0	0	0	1	0	69	0	0	0	0	0	0	0	0	0	0	0	0	0	0	0	0	0	0	0	0	0
968336	k__Bacteria; p__Firmicutes; c__Bacilli; o__Bacillales; f__Alicyclobacillaceae; g__Alicyclobacillus; s__	0	0	0	0	0	0	0	0	0	1	0	0	0	0	0	0	0	0	0	0	0	0	0	0	0	0	0	0	0	0	0	0	0	0	0	0	0	0	0	0	0	0	0	0	0	150	0	0
830173	k__Bacteria; p__Firmicutes; c__Bacilli; o__Bacillales; f__Alicyclobacillaceae; g__Alicyclobacillus; s__	0	0	0	0	0	0	0	0	0	8	0	4	1	0	0	0	0	0	0	0	0	0	0	0	1	0	0	0	0	0	0	0	0	0	0	0	0	0	0	2	0	0	2	0	0	903	2	0
New.2.CleanUp.ReferenceOTU1095	k__Bacteria; p__Firmicutes; c__Bacilli; o__Bacillales; f__Alicyclobacillaceae; g__Alicyclobacillus; s__	0	0	0	0	0	0	0	0	0	2	0	3	0	0	0	0	0	0	0	0	0	0	0	0	0	0	0	0	0	0	0	0	6	0	0	0	0	0	0	1	0	0	2	0	3	617	0	0
New.9.CleanUp.ReferenceOTU605	k__Bacteria; p__Firmicutes; c__Bacilli; o__Bacillales; f__Alicyclobacillaceae; g__Alicyclobacillus; s__	0	25	0	13	0	0	0	0	0	0	0	0	0	64	0	0	0	0	0	0	0	0	0	0	11	0	0	0	0	9	0	0	1	0	0	0	0	0	0	0	0	0	0	0	0	63	0	0
3991527	k__Bacteria; p__Firmicutes; c__Bacilli; o__Bacillales; f__Alicyclobacillaceae; g__Alicyclobacillus; s__	201	779	75	575	1620	1935	230	114	777	240	320	177	8	179	10	0	0	0	0	14	0	22	0	0	0	9	6	0	0	0	0	0	0	0	0	0	0	0	0	0	0	0	0	0	0	0	0	26
New.24.CleanUp.ReferenceOTU117	k__Bacteria; p__Firmicutes; c__Bacilli; o__Bacillales; f__Alicyclobacillaceae; g__Alicyclobacillus; s__	6	55	3	69	113	0	5	9	86	10	37	15	0	13	0	0	0	0	0	0	0	0	0	0	0	0	0	0	0	0	0	0	0	0	0	0	0	0	0	0	0	0	0	0	0	0	0	0
New.41.CleanUp.ReferenceOTU816	k__Bacteria; p__Firmicutes; c__Bacilli; o__Bacillales; f__Alicyclobacillaceae; g__Alicyclobacillus; s__	0	0	0	0	0	0	0	0	0	0	0	0	0	0	0	0	0	0	13	0	0	35	0	0	0	4	0	0	0	9	0	0	0	0	0	0	0	0	0	37	20	75	68	583	41	273	2	0
New.42.CleanUp.ReferenceOTU38	k__Bacteria; p__Firmicutes; c__Bacilli; o__Bacillales; f__Alicyclobacillaceae; g__Alicyclobacillus; s__	0	0	0	0	0	0	0	0	0	0	0	0	0	0	0	0	0	97	0	0	0	0	0	0	0	0	0	0	0	0	0	0	0	0	0	0	0	0	0	0	0	0	0	0	0	0	0	0
New.64.CleanUp.ReferenceOTU437	k__Bacteria; p__Firmicutes; c__Bacilli; o__Bacillales; f__Alicyclobacillaceae; g__Alicyclobacillus; s__	0	0	0	0	0	0	0	0	0	0	0	0	0	0	0	0	0	0	0	0	0	0	0	0	0	0	0	0	0	0	0	0	0	0	0	0	0	0	0	0	0	4	0	0	1	422	0	0
New.64.CleanUp.ReferenceOTU473	k__Bacteria; p__Firmicutes; c__Bacilli; o__Bacillales; f__Alicyclobacillaceae; g__Alicyclobacillus; s__	0	0	0	0	0	0	0	0	0	0	0	0	0	0	0	0	0	0	0	0	0	0	0	0	0	0	0	0	0	0	0	0	0	0	0	0	0	0	0	0	0	2	0	0	0	188	0	0
New.2.CleanUp.ReferenceOTU647	k__Bacteria; p__Firmicutes; c__Bacilli; o__Bacillales; f__Bacillaceae; g__Bacillus	0	0	0	0	0	0	18	0	12	0	0	0	0	0	0	0	12	0	16	0	0	23	0	0	0	1	0	0	0	8	0	0	0	0	0	0	3	7	0	0	0	0	0	0	0	0	0	0
New.3.CleanUp.ReferenceOTU395	k__Bacteria; p__Firmicutes; c__Bacilli; o__Bacillales; f__Bacillaceae; g__Bacillus	0	0	0	3	0	0	12	0	3	0	0	0	2	21	0	0	39	22	31	23	5	78	0	0	28	1	0	0	192	109	0	6	6	0	0	0	0	0	0	0	0	0	0	0	0	3	0	0
2429421	k__Bacteria; p__Firmicutes; c__Bacilli; o__Bacillales; f__Bacillaceae; g__Bacillus	0	13	0	0	0	0	3	0	26	0	0	0	1	4	0	0	0	0	4	0	0	3	0	1	39	42	0	0	1	5	0	0	0	0	0	0	0	0	0	0	0	0	0	0	0	0	0	0
289883	k__Bacteria; p__Firmicutes; c__Bacilli; o__Bacillales; f__Bacillaceae; g__Bacillus	0	0	0	0	0	0	0	0	0	0	0	0	0	0	0	0	0	0	0	0	0	0	0	93	44	22	0	0	0	23	0	0	0	0	0	0	0	0	0	0	0	0	0	0	0	0	0	0
830397	k__Bacteria; p__Firmicutes; c__Bacilli; o__Bacillales; f__Bacillaceae; g__Bacillus	0	0	0	0	0	11	0	0	0	0	0	0	0	0	0	0	44	0	3	7	0	75	0	0	0	0	0	0	0	0	0	0	0	0	0	0	0	1	0	0	0	0	0	0	0	0	0	0
New.41.CleanUp.ReferenceOTU90	k__Bacteria; p__Firmicutes; c__Bacilli; o__Bacillales; f__Bacillaceae; g__Bacillus	0	0	0	0	0	0	0	0	0	0	0	0	0	0	0	0	81	0	3	0	0	0	0	0	3	0	0	0	0	0	0	0	0	0	0	0	0	0	0	0	0	0	0	0	0	0	0	0
540946	k__Bacteria; p__Firmicutes; c__Bacilli; o__Bacillales; f__Bacillaceae; g__Bacillus; s__	0	3	0	7	0	0	44	3	25	0	0	2	3	10	0	0	121	0	18	0	3	43	4	8	109	163	1	162	100	76	1	6	4	0	0	0	0	6	0	0	6	7	0	0	0	0	0	0
New.2.CleanUp.ReferenceOTU422	k__Bacteria; p__Firmicutes; c__Bacilli; o__Bacillales; f__Bacillaceae; g__Bacillus; s__	0	0	0	3	0	0	39	3	0	0	0	0	0	8	0	0	0	0	4	0	1	30	0	18	12	2	0	12	0	5	3	0	0	0	0	0	40	0	0	0	2	1	0	0	0	4	0	0
151393	k__Bacteria; p__Firmicutes; c__Bacilli; o__Bacillales; f__Bacillaceae; g__Bacillus; s__	0	0	0	0	0	0	1	0	1	0	0	0	0	0	0	0	112	0	0	0	0	0	0	1	0	0	0	0	0	5	0	0	0	0	0	0	0	0	0	0	0	0	0	0	0	0	0	0
179393	k__Bacteria; p__Firmicutes; c__Bacilli; o__Bacillales; f__Bacillaceae; g__Bacillus; s__	0	0	0	8	0	0	4	1	79	9	32	0	3	24	0	0	0	9	9	15	0	17	0	0	4	0	0	0	0	2	0	1	51	0	0	2	12	20	0	0	0	0	0	0	0	0	0	0
172063	k__Bacteria; p__Firmicutes; c__Bacilli; o__Bacillales; f__Bacillaceae; g__Bacillus; s__	0	0	0	0	0	0	40	0	8	0	0	0	0	0	1	0	54	33	0	0	0	0	0	3	0	4	0	0	25	0	0	0	0	0	0	0	0	0	0	0	0	0	0	0	0	0	0	0
4329988	k__Bacteria; p__Firmicutes; c__Bacilli; o__Bacillales; f__Bacillaceae; g__Bacillus; s__	0	0	0	0	0	0	11	0	2	0	0	0	0	0	0	0	182	113	0	0	0	0	1	6	0	1	0	0	82	0	0	0	0	0	0	0	0	0	0	0	0	0	0	0	0	0	0	0
New.6.CleanUp.ReferenceOTU421	k__Bacteria; p__Firmicutes; c__Bacilli; o__Bacillales; f__Bacillaceae; g__Bacillus; s__	0	0	0	0	0	0	0	0	1	0	0	0	0	0	0	0	71	0	0	0	0	0	0	0	0	0	0	0	0	0	0	0	0	0	0	0	0	0	0	0	0	0	0	0	0	0	0	0
916108	k__Bacteria; p__Firmicutes; c__Bacilli; o__Bacillales; f__Bacillaceae; g__Bacillus; s__	0	0	0	0	0	0	7	5	6	0	13	0	2	19	0	0	53	0	0	0	0	1	0	64	36	7	0	0	7	8	3	0	0	0	0	0	2	0	0	24	0	5	0	0	2	23	0	0
New.8.CleanUp.ReferenceOTU1919	k__Bacteria; p__Firmicutes; c__Bacilli; o__Bacillales; f__Bacillaceae; g__Bacillus; s__	0	0	0	0	0	0	0	0	0	0	0	0	0	8	0	0	0	0	0	0	8	0	0	0	28	1	2	146	0	1	0	0	0	0	0	0	0	0	0	2	0	9	8	0	21	33	0	0
250722	k__Bacteria; p__Firmicutes; c__Bacilli; o__Bacillales; f__Bacillaceae; g__Bacillus; s__	0	0	0	0	0	0	0	0	0	0	0	0	0	0	0	0	0	0	0	0	0	0	0	0	5	128	0	0	0	34	0	1	0	0	0	0	0	26	0	0	0	0	0	0	0	0	0	0
New.28.CleanUp.ReferenceOTU645	k__Bacteria; p__Firmicutes; c__Bacilli; o__Bacillales; f__Bacillaceae; g__Bacillus; s__	0	0	0	0	0	0	6	0	0	0	0	0	0	5	0	0	0	0	4	0	0	1	0	0	20	5	2	113	0	0	0	0	0	0	0	0	0	0	0	0	25	6	0	0	0	0	0	0
New.42.CleanUp.ReferenceOTU53	k__Bacteria; p__Firmicutes; c__Bacilli; o__Bacillales; f__Bacillaceae; g__Bacillus; s__	0	0	0	0	0	0	0	0	0	0	0	0	0	0	0	0	175	0	0	0	0	0	1	0	0	0	0	0	0	0	0	0	0	0	0	0	0	0	0	0	0	0	0	0	0	158	0	0
1051517	k__Bacteria; p__Firmicutes; c__Bacilli; o__Bacillales; f__Bacillaceae; g__Bacillus; s__asahii	0	0	0	1	0	0	9	0	3	0	0	0	0	2	0	0	3	4	7	1	1	4	0	21	9	0	0	0	15	8	0	2	3	0	0	0	5	0	0	0	0	0	0	0	0	0	0	0
439908	k__Bacteria; p__Firmicutes; c__Bacilli; o__Bacillales; f__Bacillaceae; g__Bacillus; s__cereus	0	0	0	0	0	0	1	0	13	0	0	0	0	0	0	0	185	0	0	0	3	0	1	0	94	37	0	10	2	11	1	0	0	0	2	0	12	102	0	0	6	0	0	0	0	9	0	0
697578	k__Bacteria; p__Firmicutes; c__Bacilli; o__Bacillales; f__Bacillaceae; g__Bacillus; s__cereus	0	0	0	0	0	0	0	0	0	0	0	0	0	0	0	0	0	0	0	0	9	0	0	0	4	0	0	137	0	13	1	0	0	0	0	0	13	7	0	0	0	0	0	0	0	41	0	0
819676	k__Bacteria; p__Firmicutes; c__Bacilli; o__Bacillales; f__Bacillaceae; g__Bacillus; s__coagulans	0	0	0	0	0	0	0	0	0	0	12	0	0	0	0	0	0	0	0	0	2	0	0	0	5	0	0	0	1	0	0	26	63	6	35	71	167	8	143	0	0	0	0	0	0	4	0	0
New.56.CleanUp.ReferenceOTU176	k__Bacteria; p__Firmicutes; c__Bacilli; o__Bacillales; f__Bacillaceae; g__Bacillus; s__coagulans	0	0	0	0	0	0	0	0	0	0	0	0	0	0	0	0	0	0	0	0	0	0	0	0	0	0	0	0	0	0	0	8	19	3	15	36	19	3	69	0	0	0	0	0	0	0	0	0
510857	k__Bacteria; p__Firmicutes; c__Bacilli; o__Bacillales; f__Bacillaceae; g__Bacillus; s__firmus	0	0	0	0	0	0	19	0	23	0	0	0	5	2	0	0	48	1	5	0	0	53	0	0	22	0	0	0	68	37	0	0	63	0	0	3	6	0	0	0	16	0	0	0	0	0	0	0
New.28.CleanUp.ReferenceOTU341	k__Bacteria; p__Firmicutes; c__Bacilli; o__Bacillales; f__Bacillaceae; g__Bacillus; s__firmus	0	0	0	0	0	0	8	0	13	0	0	0	0	0	0	0	79	0	0	0	0	0	0	0	0	0	0	0	0	0	0	0	8	0	0	0	0	0	0	0	0	0	0	0	0	0	0	0
1140833	k__Bacteria; p__Firmicutes; c__Bacilli; o__Bacillales; f__Bacillaceae; g__Bacillus; s__flexus	0	13	4	0	0	0	15	10	41	6	0	0	4	35	0	1	147	58	5	0	0	55	1	0	64	89	0	0	60	34	8	6	7	0	0	0	18	2	0	11	0	0	0	0	0	6	0	0
1098655	k__Bacteria; p__Firmicutes; c__Bacilli; o__Bacillales; f__Bacillaceae; g__Bacillus; s__safensis	0	0	0	0	0	0	0	0	26	0	6	0	2	0	0	0	0	0	0	0	0	0	0	0	2	0	24	0	0	0	0	0	9	0	0	0	1	73	0	0	0	0	6	0	0	0	0	0
239695	k__Bacteria; p__Firmicutes; c__Bacilli; o__Bacillales; f__Bacillaceae; g__Bacillus; s__safensis	0	0	0	0	0	0	0	0	17	0	7	0	0	0	0	0	0	0	0	0	0	0	0	0	11	1	89	0	0	0	0	2	6	0	0	0	4	115	1	0	0	0	38	0	0	0	0	0
553653	k__Bacteria; p__Firmicutes; c__Bacilli; o__Bacillales; f__Bacillaceae; g__Bacillus; s__selenatarsenatis	0	6	0	2	0	0	26	4	0	0	13	0	0	46	0	198	63	0	8	0	0	13	0	78	0	0	0	0	3	67	2	2	0	0	0	0	0	0	0	0	0	2	1	48	0	0	0	0
183571	k__Bacteria; p__Firmicutes; c__Bacilli; o__Bacillales; f__Bacillaceae; g__Bacillus; s__thuringiensis	0	0	0	0	0	0	0	0	0	0	0	0	0	0	0	0	2	0	1	0	0	6	0	0	8	14	0	0	0	4	0	1	0	0	0	0	0	0	0	3	2	0	0	0	0	2	0	0
421722	k__Bacteria; p__Firmicutes; c__Bacilli; o__Bacillales; f__Bacillaceae; g__Geobacillus; s__	0	0	0	0	0	0	4	8	79	5	34	0	2	75	0	6	1	1	1	0	0	0	0	0	12	0	0	0	0	0	3	0	0	0	0	0	0	37	0	0	0	0	0	0	0	0	0	0
106843	k__Bacteria; p__Firmicutes; c__Bacilli; o__Bacillales; f__Bacillaceae; g__Geobacillus; s__	0	1	0	16	0	0	49	30	189	69	136	61	25	263	1	8	147	0	4	5	0	32	0	2	11	0	0	0	0	9	0	0	25	0	0	0	13	127	0	0	0	0	0	0	22	0	0	0
14535	k__Bacteria; p__Firmicutes; c__Bacilli; o__Bacillales; f__Bacillaceae; g__Geobacillus; s__thermodenitrificans	0	7	0	26	0	2	8	7	81	15	67	8	6	88	0	4	77	0	4	14	0	17	0	0	0	0	0	0	0	0	0	0	0	0	0	0	1	21	0	0	0	0	0	0	0	1	0	0
2356817	k__Bacteria; p__Firmicutes; c__Bacilli; o__Bacillales; f__Bacillaceae; g__Geobacillus; s__thermodenitrificans	0	4	0	5	0	1	14	6	157	1	114	0	12	142	0	1	57	1	18	20	1	25	0	0	0	0	0	0	0	0	0	0	0	0	0	0	0	17	0	0	0	0	0	0	0	1	0	0
New.25.CleanUp.ReferenceOTU23	k__Bacteria; p__Firmicutes; c__Bacilli; o__Bacillales; f__Bacillaceae; g__Geobacillus; s__thermodenitrificans	0	1	0	4	0	0	8	0	22	4	16	9	0	20	0	0	26	0	1	4	0	2	0	0	0	0	0	0	0	0	0	0	4	0	0	0	3	3	0	0	0	0	0	0	9	0	0	0
1016369	k__Bacteria; p__Firmicutes; c__Bacilli; o__Bacillales; f__Listeriaceae; g__Brochothrix; s__	7	15	0	8	0	33	12	0	0	0	0	0	0	0	0	0	0	0	0	0	3	0	0	0	1	0	0	0	22	0	0	859	1136	78	3050	2958	1616	342	25	0	175	0	0	5	0	0	1	4
1005773	k__Bacteria; p__Firmicutes; c__Bacilli; o__Bacillales; f__Listeriaceae; g__Brochothrix; s__	21	15	0	15	0	45	29	0	0	0	0	0	0	0	0	0	0	0	0	0	18	0	0	0	8	0	0	0	116	0	1	2626	4024	239	11618	8811	4050	1208	100	0	761	0	8	10	0	1	0	7
New.56.CleanUp.ReferenceOTU72	k__Bacteria; p__Firmicutes; c__Bacilli; o__Bacillales; f__Listeriaceae; g__Brochothrix; s__	0	0	0	0	0	0	0	0	0	0	0	0	0	0	0	0	0	0	0	0	0	0	0	0	0	0	0	0	0	0	0	222	262	22	761	814	0	89	9	0	38	0	0	1	0	0	0	0
New.57.CleanUp.ReferenceOTU232	k__Bacteria; p__Firmicutes; c__Bacilli; o__Bacillales; f__Listeriaceae; g__Brochothrix; s__	0	0	0	0	0	0	0	0	0	0	0	0	0	0	0	0	0	0	0	0	0	0	0	0	0	0	0	0	0	0	0	21	29	1	1	97	0	11	0	0	2	0	0	0	0	0	0	0
New.34.CleanUp.ReferenceOTU420	k__Bacteria; p__Firmicutes; c__Bacilli; o__Bacillales; f__Paenibacillaceae; g__; s__	0	0	0	0	0	0	0	2	14	25	0	0	0	0	0	0	44	0	0	0	0	0	0	0	0	0	0	0	0	0	0	0	0	0	0	0	0	0	0	0	0	0	0	0	0	0	0	0
New.32.CleanUp.ReferenceOTU520	k__Bacteria; p__Firmicutes; c__Bacilli; o__Bacillales; f__Paenibacillaceae; g__Ammoniphilus	0	0	0	0	0	0	0	0	0	0	0	0	1	0	0	0	1	0	0	0	0	3	0	43	9	9	0	0	8	0	0	0	0	0	0	0	0	52	0	0	0	0	0	0	4	8	0	0
71833	k__Bacteria; p__Firmicutes; c__Bacilli; o__Bacillales; f__Paenibacillaceae; g__Brevibacillus; s__thermoruber	0	0	0	0	0	0	0	0	0	0	0	0	0	21	0	0	99	0	6	0	0	0	0	0	0	0	0	0	0	0	0	1	0	0	0	0	0	5	0	0	0	0	0	5	0	0	0	0
New.8.CleanUp.ReferenceOTU1124	k__Bacteria; p__Firmicutes; c__Bacilli; o__Bacillales; f__Paenibacillaceae; g__Paenibacillus; s__	0	0	0	0	0	0	0	0	7	0	0	0	0	39	0	0	0	0	0	0	0	0	0	0	10	73	0	0	8	0	0	0	0	0	0	0	0	0	0	0	0	0	0	0	0	0	0	0
New.12.CleanUp.ReferenceOTU270	k__Bacteria; p__Firmicutes; c__Bacilli; o__Bacillales; f__Planococcaceae	0	0	0	0	0	0	0	0	12	0	0	0	3	0	0	0	125	0	0	0	0	0	0	0	3	34	7	0	0	0	0	0	0	0	0	0	0	0	0	11	23	56	84	33	14	156	1	0
New.42.CleanUp.ReferenceOTU246	k__Bacteria; p__Firmicutes; c__Bacilli; o__Bacillales; f__Planococcaceae; g__; s__	0	0	0	0	0	0	0	0	0	0	0	0	0	0	0	0	92	0	0	0	0	0	0	0	0	0	0	0	0	0	0	0	0	0	0	0	0	0	0	0	0	0	0	0	0	0	0	0
New.3.CleanUp.ReferenceOTU904	k__Bacteria; p__Firmicutes; c__Bacilli; o__Bacillales; f__Planococcaceae; g__Lysinibacillus; s__massiliensis	0	0	0	4	0	0	4	3	6	2	0	4	2	0	0	0	203	0	15	0	0	14	1	0	1	0	0	0	0	0	0	0	28	0	0	10	0	3	0	0	0	0	0	0	0	0	0	0
4412229	k__Bacteria; p__Firmicutes; c__Bacilli; o__Bacillales; f__Planococcaceae; g__Paenisporosarcina; s__	0	0	0	0	0	0	0	0	0	0	0	0	0	0	0	0	0	61	8	0	0	0	0	7	0	0	0	0	0	42	0	0	0	0	0	0	0	0	0	0	0	0	0	0	0	65	0	0
New.0.CleanUp.ReferenceOTU106	k__Bacteria; p__Firmicutes; c__Bacilli; o__Bacillales; f__Planococcaceae; g__Planomicrobium; s__	0	0	0	0	0	0	0	3	0	9	6	5	1	6	0	0	0	0	0	0	0	0	0	20	18	1	0	0	0	0	0	0	3	0	0	0	0	0	0	3	0	0	18	0	0	6	0	0
New.0.CleanUp.ReferenceOTU358	k__Bacteria; p__Firmicutes; c__Bacilli; o__Bacillales; f__Planococcaceae; g__Planomicrobium; s__	0	0	0	0	9	0	0	0	0	0	4	0	0	4	0	0	0	0	0	0	0	0	0	0	15	13	0	0	0	33	0	0	0	0	0	0	0	0	0	0	1	0	0	0	0	3	0	0
91369	k__Bacteria; p__Firmicutes; c__Bacilli; o__Bacillales; f__Planococcaceae; g__Planomicrobium; s__	0	0	0	20	0	0	78	10	14	10	28	38	3	152	0	0	0	0	0	0	0	0	0	1	19	0	0	0	0	0	2	2	10	0	0	0	3	3	0	1	1	15	3	0	3	0	0	0
906051	k__Bacteria; p__Firmicutes; c__Bacilli; o__Bacillales; f__Planococcaceae; g__Rummeliibacillus; s__	0	0	0	0	0	0	0	0	0	0	0	0	0	0	0	0	0	0	0	0	0	0	0	0	118	59	0	0	43	243	2	0	0	0	0	0	0	0	0	0	0	0	0	0	0	0	0	0
New.4.CleanUp.ReferenceOTU8	k__Bacteria; p__Firmicutes; c__Bacilli; o__Bacillales; f__Planococcaceae; g__Sporosarcina	0	0	0	0	0	0	0	0	0	0	0	3	0	3	0	0	0	28	0	0	0	6	0	0	100	34	0	0	4	21	2	0	1	0	0	0	16	1	0	16	3	14	2	0	12	29	0	0
1073431	k__Bacteria; p__Firmicutes; c__Bacilli; o__Bacillales; f__Planococcaceae; g__Sporosarcina; s__	0	17	0	35	0	0	78	0	27	33	0	0	2	208	0	0	25	0	0	6	0	41	0	29	129	1	0	3	10	4	0	3	4	0	0	0	1	0	0	107	33	46	309	1	210	134	0	0
New.0.CleanUp.ReferenceOTU825	k__Bacteria; p__Firmicutes; c__Bacilli; o__Bacillales; f__Planococcaceae; g__Sporosarcina; s__	0	0	0	0	0	0	7	16	33	8	30	33	6	40	0	0	0	0	0	0	0	0	0	7	154	61	6	115	86	27	3	0	8	0	0	0	0	0	0	79	26	3	68	0	47	249	0	0
New.1.CleanUp.ReferenceOTU706	k__Bacteria; p__Firmicutes; c__Bacilli; o__Bacillales; f__Planococcaceae; g__Sporosarcina; s__	0	0	0	0	0	0	0	1	0	0	0	0	0	0	0	0	0	0	0	0	0	0	0	43	11	0	0	1	0	1	0	0	0	0	0	0	0	0	0	3	35	1	60	0	2	3	0	0
New.2.CleanUp.ReferenceOTU389	k__Bacteria; p__Firmicutes; c__Bacilli; o__Bacillales; f__Planococcaceae; g__Sporosarcina; s__	0	0	0	1	0	0	19	4	0	3	0	16	1	29	0	0	10	0	0	17	0	29	0	3	9	6	0	0	0	7	0	0	0	0	0	0	0	0	0	28	2	22	2	0	10	29	0	0
New.2.CleanUp.ReferenceOTU633	k__Bacteria; p__Firmicutes; c__Bacilli; o__Bacillales; f__Planococcaceae; g__Sporosarcina; s__	0	0	0	0	0	0	7	1	9	9	2	34	2	24	1	0	13	5	0	0	0	2	0	0	27	61	0	0	1	32	3	0	0	0	0	0	4	0	0	29	8	15	1	0	44	76	0	0
New.6.CleanUp.ReferenceOTU12	k__Bacteria; p__Firmicutes; c__Bacilli; o__Bacillales; f__Planococcaceae; g__Sporosarcina; s__	2	0	0	0	0	1	0	0	0	1	10	0	0	5	0	0	0	0	1	0	0	0	0	1	18	68	0	0	2	29	0	0	2	0	0	0	0	0	0	2	0	14	9	7	2	64	0	0
New.8.CleanUp.ReferenceOTU439	k__Bacteria; p__Firmicutes; c__Bacilli; o__Bacillales; f__Planococcaceae; g__Sporosarcina; s__	0	0	0	0	0	0	10	2	0	9	0	2	0	16	0	0	0	0	0	0	0	7	0	0	37	7	1	0	0	25	0	0	0	0	0	0	0	0	0	11	1	12	5	0	85	14	1	0
New.8.CleanUp.ReferenceOTU738	k__Bacteria; p__Firmicutes; c__Bacilli; o__Bacillales; f__Planococcaceae; g__Sporosarcina; s__	0	0	0	14	0	10	0	0	0	0	0	0	0	44	0	0	0	0	0	0	0	1	0	159	27	0	0	0	0	0	0	0	0	0	0	0	0	2	0	10	1	40	1	0	2	2	0	0
New.8.CleanUp.ReferenceOTU1249	k__Bacteria; p__Firmicutes; c__Bacilli; o__Bacillales; f__Planococcaceae; g__Sporosarcina; s__	0	0	2	0	0	0	20	7	0	0	0	18	0	16	0	0	0	0	0	0	0	0	0	4	21	0	0	0	25	0	0	1	0	0	0	0	1	0	0	17	1	25	60	0	8	29	0	0
New.8.CleanUp.ReferenceOTU1520	k__Bacteria; p__Firmicutes; c__Bacilli; o__Bacillales; f__Planococcaceae; g__Sporosarcina; s__	0	0	0	3	0	0	18	1	0	41	0	1	4	34	0	0	129	0	0	0	0	9	0	17	31	31	0	0	3	5	0	0	0	0	0	0	7	0	0	4	0	43	77	2	39	69	0	0
New.9.CleanUp.ReferenceOTU409	k__Bacteria; p__Firmicutes; c__Bacilli; o__Bacillales; f__Planococcaceae; g__Sporosarcina; s__	0	0	0	0	0	0	0	0	1	1	0	0	0	7	0	0	6	16	0	0	0	6	0	0	48	1	0	0	2	8	0	0	0	0	0	0	1	4	0	7	1	3	0	0	23	3	0	0
New.18.CleanUp.ReferenceOTU314	k__Bacteria; p__Firmicutes; c__Bacilli; o__Bacillales; f__Planococcaceae; g__Sporosarcina; s__	0	0	0	11	0	0	0	0	0	0	0	0	0	0	0	0	10	0	0	0	0	0	0	36	5	31	0	7	0	0	0	0	0	0	0	0	0	0	0	6	0	14	9	0	0	19	0	0
New.18.CleanUp.ReferenceOTU390	k__Bacteria; p__Firmicutes; c__Bacilli; o__Bacillales; f__Planococcaceae; g__Sporosarcina; s__	0	0	0	0	0	0	0	0	0	0	0	0	0	2	0	0	0	0	0	0	0	0	0	11	22	0	0	0	0	0	0	0	0	0	0	0	0	0	0	0	0	5	128	0	0	5	0	0
New.25.CleanUp.ReferenceOTU122	k__Bacteria; p__Firmicutes; c__Bacilli; o__Bacillales; f__Planococcaceae; g__Sporosarcina; s__	0	0	0	2	0	0	5	2	0	8	0	0	0	0	0	0	2	0	0	0	0	0	0	0	19	0	0	0	55	0	0	0	0	0	0	0	0	0	0	20	0	19	58	0	27	20	0	0
New.25.CleanUp.ReferenceOTU248	k__Bacteria; p__Firmicutes; c__Bacilli; o__Bacillales; f__Planococcaceae; g__Sporosarcina; s__	4	0	1	80	0	0	0	0	0	0	0	0	0	0	0	0	1	0	0	0	0	0	0	0	11	21	0	0	0	0	0	0	0	0	0	0	0	0	0	25	8	27	0	20	151	60	0	0
New.36.CleanUp.ReferenceOTU187	k__Bacteria; p__Firmicutes; c__Bacilli; o__Bacillales; f__Planococcaceae; g__Sporosarcina; s__	0	0	0	0	0	0	0	0	0	0	0	0	0	27	0	0	0	0	0	0	0	0	0	3	0	0	0	0	0	1	0	0	0	0	0	0	0	0	0	2	15	2	114	39	0	8	0	0
New.64.CleanUp.ReferenceOTU264	k__Bacteria; p__Firmicutes; c__Bacilli; o__Bacillales; f__Planococcaceae; g__Sporosarcina; s__	0	0	0	0	0	0	0	0	0	0	0	0	0	0	0	0	0	0	0	0	0	0	0	0	0	0	0	0	0	0	0	0	0	0	0	0	0	0	0	28	14	14	85	0	3	61	0	0
15001	k__Bacteria; p__Firmicutes; c__Bacilli; o__Bacillales; f__Planococcaceae; g__Ureibacillus; s__	0	0	0	0	0	0	0	1	0	0	3	0	2	0	0	4	7	2	9	31	0	3	0	0	0	0	0	0	0	0	0	0	0	0	0	0	0	0	0	0	0	0	0	0	0	0	0	0
904452	k__Bacteria; p__Firmicutes; c__Bacilli; o__Bacillales; f__Staphylococcaceae; g__; s__	0	40	0	0	0	0	0	0	31	0	0	2	0	0	0	0	72	0	1	0	0	4	0	11	13	6	0	0	18	4	0	0	0	0	0	1	0	0	0	0	0	1	0	0	2	6	0	0
4404401	k__Bacteria; p__Firmicutes; c__Bacilli; o__Bacillales; f__Staphylococcaceae; g__Jeotgalicoccus; s__psychrophilus	0	0	0	0	0	0	0	0	0	0	0	0	0	0	0	0	0	0	0	0	0	0	3	0	25	0	0	0	9	8	0	7	109	0	41	12	20	116	4	0	0	0	0	11	0	0	0	0
336703	k__Bacteria; p__Firmicutes; c__Bacilli; o__Bacillales; f__Staphylococcaceae; g__Jeotgalicoccus; s__psychrophilus	0	0	0	0	0	0	0	0	0	0	0	0	0	0	0	0	0	0	0	0	0	0	4	6	53	0	0	0	1	1	0	12	72	2	44	22	19	139	4	0	0	0	0	8	0	0	0	0
New.3.CleanUp.ReferenceOTU625	k__Bacteria; p__Firmicutes; c__Bacilli; o__Bacillales; f__Staphylococcaceae; g__Jeotgalicoccus; s__psychrophilus	0	0	0	3	0	0	0	0	0	0	0	0	0	0	0	45	0	0	10	0	0	0	0	0	6	0	0	0	0	4	2	2	10	0	19	1	13	0	0	1	0	0	0	0	0	0	0	0
262857	k__Bacteria; p__Firmicutes; c__Bacilli; o__Bacillales; f__Staphylococcaceae; g__Macrococcus; s__brunensis	0	0	0	0	0	104	0	0	0	0	0	0	0	0	0	0	0	0	0	0	0	0	0	0	0	0	0	0	52	0	0	1	2	0	3	10	2	0	0	1	60	0	10	122	0	0	0	0
New.3.CleanUp.ReferenceOTU667	k__Bacteria; p__Firmicutes; c__Bacilli; o__Bacillales; f__Staphylococcaceae; g__Staphylococcus	382	121	4881	215	72	135	293	1298	404	2492	35	40	2	28	28	872	339	4289	256	509	120	450	11	522	145	437	0	0	303	99	10	20	47	0	0	7	17	0	63	670	107	747	291	512	13928	15	474	1
614083	k__Bacteria; p__Firmicutes; c__Bacilli; o__Bacillales; f__Staphylococcaceae; g__Staphylococcus; s__	7	1	84	4	1	1	4	14	5	34	0	2	0	0	1	11	3	47	3	5	0	5	0	8	0	10	0	0	3	1	0	0	0	0	0	0	0	0	1	8	0	10	2	4	158	0	4	0
372213	k__Bacteria; p__Firmicutes; c__Bacilli; o__Bacillales; f__Staphylococcaceae; g__Staphylococcus; s__	7	3	7	13	4	0	2	9	28	1	15	7	1	0	0	4	0	0	15	0	18	0	0	0	5	1	0	0	11	12	0	7	93	1	154	3	10	31	1	0	41	11	58	36	32	1	0	2
388506	k__Bacteria; p__Firmicutes; c__Bacilli; o__Bacillales; f__Staphylococcaceae; g__Staphylococcus; s__	10	11	105	14	5	12	22	21	6	47	2	0	0	0	0	43	4	30	3	5	1	6	0	4	1	3	0	0	3	1	0	0	19	0	0	0	0	0	2	16	1	10	4	10	249	0	5	0
New.0.CleanUp.ReferenceOTU372	k__Bacteria; p__Firmicutes; c__Bacilli; o__Bacillales; f__Staphylococcaceae; g__Staphylococcus; s__	64	23	719	30	16	19	48	114	31	178	4	4	0	1	6	46	23	255	18	37	5	30	1	34	8	24	0	0	21	3	0	2	3	0	0	0	0	0	7	27	8	36	16	41	922	0	22	0
New.1.CleanUp.ReferenceOTU483	k__Bacteria; p__Firmicutes; c__Bacilli; o__Bacillales; f__Staphylococcaceae; g__Staphylococcus; s__	2	1	46	1	0	3	3	14	2	16	0	0	0	0	0	2	1	11	0	0	0	2	0	2	0	1	0	0	0	2	0	0	0	0	0	0	0	0	0	0	0	1	1	3	38	0	1	0
New.2.CleanUp.ReferenceOTU959	k__Bacteria; p__Firmicutes; c__Bacilli; o__Bacillales; f__Staphylococcaceae; g__Staphylococcus; s__	415	107	5146	216	74	126	257	853	222	1770	28	20	2	18	23	14	7	115	3	11	0	6	1	14	4	11	0	0	4	2	0	1	1	0	0	0	0	0	4	19	3	19	6	7	435	0	6	2
New.9.CleanUp.ReferenceOTU1174	k__Bacteria; p__Firmicutes; c__Bacilli; o__Bacillales; f__Staphylococcaceae; g__Staphylococcus; s__	0	0	0	0	0	0	0	0	0	0	0	0	0	0	0	0	0	0	0	49	20	0	0	0	0	0	0	3	23	0	0	0	0	0	0	0	0	0	0	0	0	0	0	0	0	0	0	0
New.10.CleanUp.ReferenceOTU1334	k__Bacteria; p__Firmicutes; c__Bacilli; o__Bacillales; f__Staphylococcaceae; g__Staphylococcus; s__	1	0	36	2	0	0	2	6	1	14	0	0	0	0	0	1	0	33	0	3	0	0	0	0	0	1	0	0	0	0	0	0	0	0	0	0	0	0	0	0	0	1	0	2	22	0	1	0
New.13.CleanUp.ReferenceOTU737	k__Bacteria; p__Firmicutes; c__Bacilli; o__Bacillales; f__Staphylococcaceae; g__Staphylococcus; s__	7	2	85	3	0	0	2	2	2	12	0	0	0	0	0	3	1	7	1	1	0	1	0	1	1	0	0	0	0	0	0	0	2	0	0	0	0	0	0	5	0	5	2	2	40	0	2	0
New.13.CleanUp.ReferenceOTU802	k__Bacteria; p__Firmicutes; c__Bacilli; o__Bacillales; f__Staphylococcaceae; g__Staphylococcus; s__	83	22	916	46	22	22	60	290	96	633	6	13	0	10	10	38	13	237	8	17	8	15	0	12	3	10	0	0	13	0	0	0	4	0	0	0	0	0	1	23	2	22	8	16	357	0	10	0
New.18.CleanUp.ReferenceOTU319	k__Bacteria; p__Firmicutes; c__Bacilli; o__Bacillales; f__Staphylococcaceae; g__Staphylococcus; s__	35	8	442	13	2	0	10	13	6	29	0	2	0	0	0	0	0	0	0	0	0	0	0	0	0	0	0	0	0	0	0	0	0	0	0	0	0	0	0	0	0	0	0	0	0	0	0	0
New.28.CleanUp.ReferenceOTU762	k__Bacteria; p__Firmicutes; c__Bacilli; o__Bacillales; f__Staphylococcaceae; g__Staphylococcus; s__	34	0	439	0	0	0	2	46	20	91	2	3	0	2	4	0	0	0	0	0	0	0	0	0	0	0	0	0	0	0	0	0	0	0	0	0	0	0	0	0	0	0	0	0	0	0	0	0
New.37.CleanUp.ReferenceOTU27	k__Bacteria; p__Firmicutes; c__Bacilli; o__Bacillales; f__Staphylococcaceae; g__Staphylococcus; s__	0	0	0	0	0	0	0	2	0	1	0	0	0	0	0	1	0	0	1	0	0	0	0	45	2	40	0	0	4	0	3	0	0	0	0	0	0	0	0	0	0	0	0	1	10	0	1	0
New.46.CleanUp.ReferenceOTU59	k__Bacteria; p__Firmicutes; c__Bacilli; o__Bacillales; f__Staphylococcaceae; g__Staphylococcus; s__	0	0	0	0	0	0	0	0	0	0	0	0	0	0	0	0	0	0	0	0	0	0	0	7	2	10	0	0	4	2	0	0	2	0	0	0	0	0	1	20	2	19	11	14	397	0	12	0
1059772	k__Bacteria; p__Firmicutes; c__Bacilli; o__Bacillales; f__Staphylococcaceae; g__Staphylococcus; s__epidermidis	2	13	1	17	10	1	0	0	2	0	0	0	0	0	0	0	16	36	0	337	101	107	4	3	14	26	44	752	349	76	5	4	30	2	67	13	3	1	0	0	46	6	38	14	3	6	1	0
1078527	k__Bacteria; p__Firmicutes; c__Bacilli; o__Bacillales; f__Staphylococcaceae; g__Staphylococcus; s__epidermidis	48	219	4	185	149	68	8	2	14	3	9	7	0	14	1	1	72	97	14	1281	400	428	14	16	38	107	223	2677	1185	267	16	6	76	5	175	24	10	15	1	6	97	29	164	43	6	10	0	2
949789	k__Bacteria; p__Firmicutes; c__Bacilli; o__Bacillales; f__Staphylococcaceae; g__Staphylococcus; s__epidermidis	4	18	23	53	14	11	1	2	0	0	2	0	0	0	0	0	0	0	7	11	1	1	0	0	11	6	11	50	4	0	0	2	6	2	7	6	1	17	0	0	2	0	3	0	2	0	0	0
934488	k__Bacteria; p__Firmicutes; c__Bacilli; o__Bacillales; f__Staphylococcaceae; g__Staphylococcus; s__epidermidis	0	14	0	0	0	0	2	0	2	0	0	0	0	0	0	0	0	18	1	354	99	87	1	0	0	2	2	502	200	42	3	0	11	0	0	0	0	0	0	0	15	3	21	0	0	7	0	0
1056626	k__Bacteria; p__Firmicutes; c__Bacilli; o__Bacillales; f__Staphylococcaceae; g__Staphylococcus; s__epidermidis	2	15	0	17	18	5	0	0	2	0	0	0	0	2	0	0	4	6	0	43	9	8	2	2	2	9	8	133	30	7	0	0	6	0	12	0	1	0	0	0	3	2	7	4	0	0	0	0
1098410	k__Bacteria; p__Firmicutes; c__Bacilli; o__Bacillales; f__Staphylococcaceae; g__Staphylococcus; s__epidermidis	0	1	0	1	0	0	0	0	0	0	0	0	0	0	0	0	1	1	1	38	10	7	0	0	0	0	0	37	20	13	0	0	0	0	0	0	0	0	0	0	0	0	0	0	0	0	0	0
1056769	k__Bacteria; p__Firmicutes; c__Bacilli; o__Bacillales; f__Staphylococcaceae; g__Staphylococcus; s__epidermidis	15	32	4	46	23	6	3	0	2	0	4	0	0	0	0	0	0	1	0	11	5	4	1	0	0	1	4	20	9	0	0	0	2	0	2	0	0	0	0	0	0	0	2	0	0	0	0	0
1070584	k__Bacteria; p__Firmicutes; c__Bacilli; o__Bacillales; f__Staphylococcaceae; g__Staphylococcus; s__epidermidis	0	9	0	2	0	0	0	0	0	0	0	0	0	0	0	0	15	27	4	274	82	121	6	5	5	25	56	595	315	64	3	2	28	0	36	6	0	2	0	0	24	8	35	11	0	1	0	0
908900	k__Bacteria; p__Firmicutes; c__Bacilli; o__Bacillales; f__Staphylococcaceae; g__Staphylococcus; s__equorum	0	0	0	4	0	9	0	0	2	0	0	0	0	0	0	9	6	12	10	4	4	12	0	3	26	7	12	2	17	12	2	1	17	0	11	5	14	12	0	0	0	0	10	4	0	0	0	0
1020410	k__Bacteria; p__Firmicutes; c__Bacilli; o__Bacillales; f__Staphylococcaceae; g__Staphylococcus; s__haemolyticus	18	34	1	42	24	16	18	2	0	0	0	3	0	0	0	37	60	124	22	37	10	11	1	2	37	60	26	30	6	1	1	13	243	1	11	0	28	5	0	2	94	7	19	73	33	0	0	3
801995	k__Bacteria; p__Firmicutes; c__Bacilli; o__Bacillales; f__Staphylococcaceae; g__Staphylococcus; s__haemolyticus	92	36	1	15	0	1	0	0	1	0	17	0	0	0	0	31	76	548	284	103	21	109	2	64	83	52	0	0	44	67	2	13	104	0	3	24	20	1	0	2	0	0	0	0	0	0	0	0
1073436	k__Bacteria; p__Firmicutes; c__Bacilli; o__Bacillales; f__Staphylococcaceae; g__Staphylococcus; s__pettenkoferi	0	0	0	0	0	0	0	0	3	0	0	0	0	0	0	0	0	0	0	14	0	0	1	0	2	1	3	101	3	3	0	0	0	0	0	0	0	0	0	0	0	0	0	0	0	0	0	0
New.3.CleanUp.ReferenceOTU478	k__Bacteria; p__Firmicutes; c__Bacilli; o__Bacillales; f__Staphylococcaceae; g__Staphylococcus; s__sciuri	39	0	0	4	0	0	0	0	0	0	0	0	0	0	0	0	0	7	1	0	0	14	0	0	0	0	0	0	0	0	0	4	0	0	25	0	0	0	0	0	0	0	0	0	0	0	0	0
1099674	k__Bacteria; p__Firmicutes; c__Bacilli; o__Bacillales; f__Staphylococcaceae; g__Staphylococcus; s__succinus	8	1	0	25	24	125	0	0	1	0	0	0	1	0	0	0	1	7	6	2	3	5	2	1	8	4	2	312	2	2	0	0	5	0	2	16	0	0	0	11	0	0	0	0	0	0	0	0
New.42.CleanUp.ReferenceOTU144	k__Bacteria; p__Firmicutes; c__Bacilli; o__Bacillales; f__Thermoactinomycetaceae	0	0	0	0	0	0	0	0	0	0	0	0	0	0	0	0	104	0	0	0	0	0	0	0	0	0	0	0	0	0	0	0	0	0	0	0	0	0	0	0	0	0	0	0	0	0	0	0
939545	k__Bacteria; p__Firmicutes; c__Bacilli; o__Bacillales; f__Thermoactinomycetaceae; g__Planifilum; s__	3	2	0	0	0	0	32	18	73	8	38	14	4	22	0	2	139	0	6	0	0	11	0	0	2	2	0	0	0	7	0	0	7	0	0	0	9	2	0	0	0	0	0	0	0	0	0	0
New.2.CleanUp.ReferenceOTU129	k__Bacteria; p__Firmicutes; c__Bacilli; o__Bacillales; f__Thermoactinomycetaceae; g__Planifilum; s__	0	0	0	0	0	0	0	2	14	0	0	0	2	27	0	0	0	0	0	0	0	0	0	50	6	0	0	0	0	0	0	0	0	0	0	0	0	0	0	0	0	0	0	0	0	0	0	0
New.8.CleanUp.ReferenceOTU1456	k__Bacteria; p__Firmicutes; c__Bacilli; o__Bacillales; f__Thermoactinomycetaceae; g__Thermoactinomyces	0	0	0	0	0	0	0	8	0	0	0	0	1	0	0	0	0	0	1	25	0	0	0	0	0	0	10	0	0	0	0	0	0	0	0	5	0	100	0	0	0	0	0	0	0	0	0	0
New.11.CleanUp.ReferenceOTU444	k__Bacteria; p__Firmicutes; c__Bacilli; o__Bacillales; f__Thermoactinomycetaceae; g__Thermoactinomyces; s__	0	0	0	0	0	0	4	6	91	31	19	0	10	192	0	0	4	0	0	0	0	0	0	0	0	0	0	0	0	0	0	0	0	0	0	0	0	0	0	0	0	0	0	0	0	0	0	0
959973	k__Bacteria; p__Firmicutes; c__Bacilli; o__Gemellales; f__; g__; s__	0	2	0	1	1	2	1	0	0	0	0	0	0	0	0	1	10	7	1	7	1	14	1	0	2	0	10	17	1	0	0	4	28	1	0	1	1	3	0	0	34	3	1	21	0	0	0	0
377874	k__Bacteria; p__Firmicutes; c__Bacilli; o__Gemellales; f__; g__; s__	0	1	0	0	0	3	5	0	0	0	0	0	0	0	0	28	54	102	11	52	14	68	5	2	10	2	105	66	5	8	0	5	104	2	0	3	7	14	0	3	191	9	3	132	0	0	2	0
922239	k__Bacteria; p__Firmicutes; c__Bacilli; o__Gemellales; f__; g__; s__	0	0	0	0	0	3	4	0	0	0	0	0	0	0	0	0	0	0	0	1	0	28	0	0	0	0	0	38	0	0	0	0	40	0	0	0	0	0	0	4	19	17	0	0	0	0	0	0
894969	k__Bacteria; p__Firmicutes; c__Bacilli; o__Gemellales; f__Gemellaceae; g__; s__	0	10	0	51	1	167	0	0	1	0	28	0	0	0	0	0	0	0	0	1	1	0	0	0	0	0	0	0	0	4	0	0	0	1	0	0	0	0	0	0	0	0	33	0	1	0	0	0
1065569	k__Bacteria; p__Firmicutes; c__Bacilli; o__Gemellales; f__Gemellaceae; g__; s__	6	0	0	32	0	0	0	0	0	0	0	0	0	0	0	0	0	1	0	16	5	0	2	0	1	1	2	121	103	0	1	1	0	0	0	0	3	15	0	8	0	8	101	22	49	29	1	0
1036749	k__Bacteria; p__Firmicutes; c__Bacilli; o__Gemellales; f__Gemellaceae; g__; s__	8	7	4	3	0	0	0	1	0	0	0	0	0	0	0	34	0	1	9	4	3	0	3	0	0	0	1	107	139	0	1	6	0	0	0	14	0	19	0	13	11	28	169	33	35	4	0	0
925707	k__Bacteria; p__Firmicutes; c__Bacilli; o__Gemellales; f__Gemellaceae; g__; s__	4	21	2	4	0	0	0	0	0	0	0	0	0	0	0	18	0	2	0	1	5	0	0	0	0	0	0	10	14	0	0	1	0	0	0	5	0	2	0	9	5	6	54	8	5	1	0	0
36255	k__Bacteria; p__Firmicutes; c__Bacilli; o__Gemellales; f__Gemellaceae; g__Gemella; s__	8	31	2	12	0	36	46	388	282	176	851	89	656	120	6	0	0	44	7	0	0	31	0	78	17	10	62	2	26	9	2	141	170	456	4	24	95	0	3	31	24	13	3	10	15	0	0	2
New.5.CleanUp.ReferenceOTU146	k__Bacteria; p__Firmicutes; c__Bacilli; o__Lactobacillales; f__Aerococcaceae	5	0	1	2	0	2	5	24	4	1	0	0	0	0	0	0	0	0	0	0	0	0	0	0	3	0	0	0	6	0	0	25	21	63	10	0	4	0	0	11	1	2	20	11	2	0	0	0
New.26.CleanUp.ReferenceOTU160	k__Bacteria; p__Firmicutes; c__Bacilli; o__Lactobacillales; f__Aerococcaceae	60	1	1	0	0	0	120	66	10	6	3	0	0	0	0	0	0	0	0	0	0	0	0	2	2	0	0	0	7	6	0	14	11	41	6	0	10	0	0	3	0	0	7	0	0	0	0	0
1033182	k__Bacteria; p__Firmicutes; c__Bacilli; o__Lactobacillales; f__Aerococcaceae; g__; s__	41	0	0	13	0	41	20	35	6	0	3	0	2	0	2	0	0	0	0	0	0	0	0	2	7	4	0	0	26	18	0	38	38	145	0	2	29	0	2	5	3	7	3	0	14	0	0	1
New.0.CleanUp.ReferenceOTU547	k__Bacteria; p__Firmicutes; c__Bacilli; o__Lactobacillales; f__Aerococcaceae; g__; s__	544	35	14	219	5	460	1041	351	81	14	14	4	3	0	0	0	0	0	0	0	0	5	0	22	51	14	0	1	229	158	4	349	294	1181	68	12	234	0	11	97	35	58	126	18	64	0	0	1
69980	k__Bacteria; p__Firmicutes; c__Bacilli; o__Lactobacillales; f__Aerococcaceae; g__; s__	0	0	1	0	0	23	0	0	19	4	5	2	0	0	0	82	0	0	0	0	0	0	0	46	5	0	0	0	0	0	0	0	0	0	0	0	0	0	0	0	0	0	0	0	0	0	0	0
530966	k__Bacteria; p__Firmicutes; c__Bacilli; o__Lactobacillales; f__Aerococcaceae; g__; s__	0	0	0	0	0	0	0	0	8	3	0	0	0	0	0	1	0	0	0	0	0	0	0	13	3	0	0	0	0	0	0	0	0	0	0	0	1	114	0	0	0	0	0	0	0	0	0	0
864021	k__Bacteria; p__Firmicutes; c__Bacilli; o__Lactobacillales; f__Aerococcaceae; g__Abiotrophia; s__	0	9	0	0	16	0	0	0	23	5	0	0	0	0	0	0	0	1	6	15	0	0	0	0	0	0	0	0	5	1	1	0	0	0	0	0	0	0	0	1	6	8	0	14	0	0	0	0
257492	k__Bacteria; p__Firmicutes; c__Bacilli; o__Lactobacillales; f__Aerococcaceae; g__Abiotrophia; s__	0	0	0	0	16	0	0	0	2	0	0	0	0	0	0	0	0	0	3	18	0	0	0	0	0	0	0	0	78	0	0	0	0	0	0	0	0	0	0	0	0	0	0	1	0	0	0	0
248902	k__Bacteria; p__Firmicutes; c__Bacilli; o__Lactobacillales; f__Aerococcaceae; g__Aerococcus; s__	4	1	0	17	0	56	0	0	9	0	0	0	0	0	0	0	5	0	0	0	0	0	0	4	1	1	19	0	26	0	4	1	3	0	0	5	2	0	0	0	0	0	0	0	0	0	0	0
808202	k__Bacteria; p__Firmicutes; c__Bacilli; o__Lactobacillales; f__Aerococcaceae; g__Aerococcus; s__	2	4	0	15	0	27	0	0	4	0	0	0	0	0	0	1	5	0	0	0	0	0	0	5	15	0	23	2	12	1	4	4	0	0	0	8	0	0	0	2	5	0	0	0	0	0	0	0
894560	k__Bacteria; p__Firmicutes; c__Bacilli; o__Lactobacillales; f__Aerococcaceae; g__Facklamia; s__	0	0	0	6	9	0	0	3	4	0	0	0	0	0	0	0	0	0	0	0	0	0	0	7	0	35	0	0	0	0	0	29	18	3	54	11	54	0	0	52	1	8	19	0	19	0	0	0
521370	k__Bacteria; p__Firmicutes; c__Bacilli; o__Lactobacillales; f__Aerococcaceae; g__Facklamia; s__	0	0	0	0	5	0	0	0	0	0	0	0	0	0	0	0	0	0	0	0	0	0	0	0	19	0	0	0	33	38	13	7	0	2	0	22	0	0	0	0	0	10	0	0	0	0	0	0
New.49.CleanUp.ReferenceOTU29	k__Bacteria; p__Firmicutes; c__Bacilli; o__Lactobacillales; f__Aerococcaceae; g__Facklamia; s__	0	0	0	0	0	0	0	0	0	0	0	0	0	0	0	0	0	0	0	0	0	0	0	0	3	1	58	0	0	0	4	0	0	0	0	0	0	0	0	0	0	0	0	0	0	0	0	0
2510538	k__Bacteria; p__Firmicutes; c__Bacilli; o__Lactobacillales; f__Carnobacteriaceae; g__; s__	0	49	0	0	0	13	0	34	12	0	0	0	0	0	0	0	0	0	0	0	0	0	0	0	0	0	0	0	0	0	0	137	8	77	0	0	5	0	0	79	0	17	4	22	0	0	0	0
686789	k__Bacteria; p__Firmicutes; c__Bacilli; o__Lactobacillales; f__Carnobacteriaceae; g__; s__	32	86	0	2	218	0	11	0	7	17	0	0	0	0	0	0	0	0	0	0	0	0	0	0	0	0	0	0	0	0	0	68	0	0	0	0	0	0	0	0	0	0	0	0	0	0	0	4
527065	k__Bacteria; p__Firmicutes; c__Bacilli; o__Lactobacillales; f__Carnobacteriaceae; g__Desemzia; s__	1	0	0	0	0	0	0	0	0	0	0	0	0	0	0	0	0	0	0	0	0	0	0	53	15	0	0	0	6	0	1	0	0	0	0	0	2	0	0	0	0	0	19	1	0	4	0	0
1090059	k__Bacteria; p__Firmicutes; c__Bacilli; o__Lactobacillales; f__Carnobacteriaceae; g__Granulicatella; s__	17	62	5	31	53	0	5	0	13	0	0	0	0	0	0	5	79	153	1	0	3	0	0	0	8	0	0	0	57	0	0	8	0	15	0	1	9	0	0	5	71	114	231	116	51	61	1	0
1059729	k__Bacteria; p__Firmicutes; c__Bacilli; o__Lactobacillales; f__Carnobacteriaceae; g__Granulicatella; s__	60	148	13	57	111	0	0	0	0	0	0	13	0	0	0	65	0	256	3	191	0	2	1	0	0	0	0	0	0	69	0	17	5	0	0	0	0	1	0	0	4	3	0	0	0	0	0	0
993647	k__Bacteria; p__Firmicutes; c__Bacilli; o__Lactobacillales; f__Carnobacteriaceae; g__Granulicatella; s__	2	0	0	14	82	0	0	0	0	0	0	0	0	0	0	0	1	1	1	0	1	0	0	0	0	0	0	0	0	0	0	0	0	0	0	1	0	0	0	0	33	65	74	1	12	0	0	0
528909	k__Bacteria; p__Firmicutes; c__Bacilli; o__Lactobacillales; f__Carnobacteriaceae; g__Trichococcus; s__	0	0	0	0	0	0	0	0	0	0	0	0	0	0	0	0	0	0	0	0	0	0	0	0	0	0	0	0	48	52	0	0	0	0	0	0	0	0	0	0	0	0	0	0	0	0	0	0
4387208	k__Bacteria; p__Firmicutes; c__Bacilli; o__Lactobacillales; f__Enterococcaceae; g__Enterococcus; s__	10	17	0	58	9	11	3	0	0	0	0	0	0	4	26	0	47	0	13	0	0	0	0	0	0	0	0	0	3	4	2	0	0	0	0	0	0	4	38	0	0	1	22	0	0	0	5	0
289627	k__Bacteria; p__Firmicutes; c__Bacilli; o__Lactobacillales; f__Lactobacillaceae; g__Lactobacillus; s__	0	0	0	0	0	0	0	1	0	0	0	0	0	0	0	26	0	0	42	1	140	9	1	0	12	0	17	0	34	5	0	0	6	0	21	4	0	0	0	0	0	0	0	0	0	0	0	0
463794	k__Bacteria; p__Firmicutes; c__Bacilli; o__Lactobacillales; f__Lactobacillaceae; g__Lactobacillus; s__	0	0	0	0	0	0	0	0	0	0	0	0	0	0	0	13	0	0	9	0	58	2	0	0	7	0	3	0	19	1	0	0	1	1	8	210	100	0	1	0	0	0	0	0	0	0	0	0
463361	k__Bacteria; p__Firmicutes; c__Bacilli; o__Lactobacillales; f__Lactobacillaceae; g__Lactobacillus; s__	15	0	0	6	0	0	0	0	0	0	28	0	0	0	0	0	0	0	49	11	0	0	0	48	5	0	0	0	0	0	0	234	192	114	162	56	362	16	505	0	0	0	0	0	0	0	4	0
549756	k__Bacteria; p__Firmicutes; c__Bacilli; o__Lactobacillales; f__Lactobacillaceae; g__Lactobacillus; s__	0	0	0	0	0	0	0	0	1	0	0	0	0	0	0	81	28	24	0	14	23	10	8	9	12	0	50	18	22	11	1	3	1	1	2	5	8	1	4	0	0	4	0	0	0	0	0	0
333726	k__Bacteria; p__Firmicutes; c__Bacilli; o__Lactobacillales; f__Lactobacillaceae; g__Lactobacillus; s__	0	4	0	0	0	0	0	0	0	0	0	0	0	0	0	0	0	0	0	0	0	53	0	0	0	0	0	0	0	65	1	146	0	0	0	0	0	0	0	0	0	0	0	0	0	0	0	0
586141	k__Bacteria; p__Firmicutes; c__Bacilli; o__Lactobacillales; f__Lactobacillaceae; g__Lactobacillus; s__delbrueckii	0	0	0	0	0	0	0	0	0	0	42	3	0	0	0	0	0	0	0	0	0	0	0	0	0	0	0	0	0	0	0	266	397	183	344	294	756	4	292	0	0	0	5	0	0	0	0	0
584571	k__Bacteria; p__Firmicutes; c__Bacilli; o__Lactobacillales; f__Lactobacillaceae; g__Lactobacillus; s__delbrueckii	0	0	0	0	0	0	0	0	0	0	0	9	0	0	0	0	0	0	0	0	0	0	0	0	0	0	0	0	0	0	0	49	114	13	90	132	160	1	61	0	0	0	7	0	0	0	0	0
New.57.CleanUp.ReferenceOTU125	k__Bacteria; p__Firmicutes; c__Bacilli; o__Lactobacillales; f__Lactobacillaceae; g__Lactobacillus; s__delbrueckii	0	0	0	0	0	0	0	0	0	0	0	0	0	0	0	0	0	0	0	0	0	0	0	0	0	0	0	0	0	0	0	29	50	11	0	27	0	1	24	0	0	0	0	0	0	0	0	0
589114	k__Bacteria; p__Firmicutes; c__Bacilli; o__Lactobacillales; f__Lactobacillaceae; g__Lactobacillus; s__helveticus	4	6	0	0	0	0	0	0	0	0	0	0	0	0	0	0	0	0	0	1	0	0	0	9	11	9	0	0	0	0	1	46	39	41	26	7	62	3	83	0	0	0	0	0	0	0	0	0
236308	k__Bacteria; p__Firmicutes; c__Bacilli; o__Lactobacillales; f__Lactobacillaceae; g__Lactobacillus; s__iners	0	0	0	0	0	0	0	0	0	0	0	0	0	0	0	0	1	125	47	2	8	9	0	0	0	0	1	66	22	0	0	5	0	0	0	0	0	26	2	0	4	0	0	0	4	0	4	4
433676	k__Bacteria; p__Firmicutes; c__Bacilli; o__Lactobacillales; f__Lactobacillaceae; g__Lactobacillus; s__reuteri	0	0	0	0	0	0	0	0	0	0	0	0	0	0	0	1	2	72	7	0	8	1	1	1	0	0	0	0	1	2	0	4	5	1	0	0	8	3	5	1	0	0	2	0	0	0	0	0
292057	k__Bacteria; p__Firmicutes; c__Bacilli; o__Lactobacillales; f__Lactobacillaceae; g__Lactobacillus; s__salivarius	0	0	0	0	0	0	0	0	0	0	0	0	0	0	0	0	0	0	0	0	0	0	0	48	30	0	0	0	0	0	0	40	83	50	54	16	112	0	81	0	1	0	0	0	0	0	0	0
315506	k__Bacteria; p__Firmicutes; c__Bacilli; o__Lactobacillales; f__Leuconostocaceae; g__Leuconostoc; s__	0	0	0	112	0	0	0	2	9	0	0	2	0	0	0	0	73	0	1	0	0	41	2	16	2	35	0	0	61	2	2	655	28	96	12	55	44	0	3	0	0	0	0	0	0	0	0	0
236684	k__Bacteria; p__Firmicutes; c__Bacilli; o__Lactobacillales; f__Leuconostocaceae; g__Leuconostoc; s__	0	0	0	10	0	0	0	0	2	0	0	0	0	0	0	0	3	0	0	0	0	8	0	1	0	8	0	0	15	7	0	168	0	28	4	3	1	0	0	0	0	0	0	0	0	0	0	0
354494	k__Bacteria; p__Firmicutes; c__Bacilli; o__Lactobacillales; f__Leuconostocaceae; g__Weissella; s__cibaria	0	0	0	0	0	0	0	888	19	13	7	0	0	0	1	2	0	0	0	0	0	0	0	0	0	0	0	0	0	0	0	5	0	0	0	0	0	0	0	0	0	0	0	0	0	0	0	0
New.1.CleanUp.ReferenceOTU429	k__Bacteria; p__Firmicutes; c__Bacilli; o__Lactobacillales; f__Streptococcaceae; g__Streptococcus	0	0	0	0	0	0	0	0	0	0	0	0	0	0	0	0	0	0	0	0	0	0	0	0	0	0	0	0	0	0	0	0	0	0	0	0	0	0	0	0	0	0	2	0	0	0	0	0
1078207	k__Bacteria; p__Firmicutes; c__Bacilli; o__Lactobacillales; f__Streptococcaceae; g__Streptococcus; s__	74	16	0	20	44	5	0	0	0	0	0	0	0	0	0	1	0	11	8	64	26	4	0	0	0	36	6	84	15	2	0	0	9	0	0	0	2	0	0	1	60	80	300	227	36	36	0	4
669486	k__Bacteria; p__Firmicutes; c__Bacilli; o__Lactobacillales; f__Streptococcaceae; g__Streptococcus; s__	3	2	11	33	0	0	0	187	0	0	0	0	0	0	20	0	1	0	7	49	0	0	0	0	0	0	0	0	0	0	24	70	4	0	0	0	7	0	0	1	50	2	163	53	48	53	424	0
955003	k__Bacteria; p__Firmicutes; c__Bacilli; o__Lactobacillales; f__Streptococcaceae; g__Streptococcus; s__	3	24	1	1	0	23	0	0	1	0	0	0	0	0	0	10	12	1	0	11	0	4	0	1	0	8	3	2	11	0	0	0	2	0	0	3	0	0	0	1	16	14	46	17	1	5	0	0
967427	k__Bacteria; p__Firmicutes; c__Bacilli; o__Lactobacillales; f__Streptococcaceae; g__Streptococcus; s__	6	7	1	5	15	10	7	0	3	0	3	0	0	0	0	0	0	27	0	6	3	1	0	2	0	2	1	9	6	2	0	0	10	0	0	1	1	0	0	2	11	5	22	18	0	4	0	0
1033473	k__Bacteria; p__Firmicutes; c__Bacilli; o__Lactobacillales; f__Streptococcaceae; g__Streptococcus; s__	204	86	13	167	67	685	834	3186	325	104	105	16	8	42	3	23	0	0	10	0	3	3	2	135	101	30	291	15	134	43	2	461	424	3176	33	15	436	1	9	348	186	14	44	97	128	21	3	3
New.0.CleanUp.ReferenceOTU411	k__Bacteria; p__Firmicutes; c__Bacilli; o__Lactobacillales; f__Streptococcaceae; g__Streptococcus; s__	0	0	0	0	0	0	0	0	0	0	0	0	0	0	0	0	0	0	0	0	0	0	0	0	0	0	0	0	0	0	0	0	0	0	0	0	0	0	0	0	0	0	0	0	0	0	1	0
New.0.CleanUp.ReferenceOTU507	k__Bacteria; p__Firmicutes; c__Bacilli; o__Lactobacillales; f__Streptococcaceae; g__Streptococcus; s__	0	0	0	0	0	0	0	1	0	0	0	0	0	0	0	0	0	0	0	0	0	0	0	0	0	0	0	0	0	0	0	0	0	0	0	0	0	0	0	0	0	0	1	0	0	0	1	0
New.0.CleanUp.ReferenceOTU730	k__Bacteria; p__Firmicutes; c__Bacilli; o__Lactobacillales; f__Streptococcaceae; g__Streptococcus; s__	0	0	0	0	0	0	0	0	0	0	0	0	0	0	0	0	0	0	0	0	0	0	0	0	0	0	0	0	0	0	0	3	0	0	0	0	0	0	0	0	1	0	3	1	2	0	10	0
New.0.CleanUp.ReferenceOTU883	k__Bacteria; p__Firmicutes; c__Bacilli; o__Lactobacillales; f__Streptococcaceae; g__Streptococcus; s__	26	5	3	15	0	69	36	409	30	23	12	0	0	7	0	5	0	0	4	0	3	1	0	24	42	6	5	2	25	10	0	113	90	1372	2	38	85	0	1	148	6	19	8	167	58	3	0	4
1080874	k__Bacteria; p__Firmicutes; c__Bacilli; o__Lactobacillales; f__Streptococcaceae; g__Streptococcus; s__	2	7	0	2	0	3	0	0	0	0	0	0	0	0	0	5	5	0	0	9	1	2	0	0	0	5	1	0	2	0	0	0	0	1	0	0	0	0	0	0	14	11	53	20	2	7	0	0
New.1.CleanUp.ReferenceOTU145	k__Bacteria; p__Firmicutes; c__Bacilli; o__Lactobacillales; f__Streptococcaceae; g__Streptococcus; s__	0	0	0	0	0	0	0	0	0	0	0	0	0	0	0	0	0	0	0	0	0	0	0	0	0	0	0	0	0	0	0	0	0	0	0	0	0	0	0	0	0	0	0	0	0	0	0	0
New.2.CleanUp.ReferenceOTU487	k__Bacteria; p__Firmicutes; c__Bacilli; o__Lactobacillales; f__Streptococcaceae; g__Streptococcus; s__	0	0	1	9	0	0	0	44	0	0	0	0	0	0	1	0	0	0	0	1	0	0	0	0	0	0	0	0	0	0	0	0	0	0	0	0	0	0	0	0	0	0	0	0	0	1	2	0
1040009	k__Bacteria; p__Firmicutes; c__Bacilli; o__Lactobacillales; f__Streptococcaceae; g__Streptococcus; s__	10	25	0	3	3	0	0	0	0	0	3	0	0	0	0	1	0	0	1	27	0	1	0	0	1	1	1	2	4	1	0	0	3	0	0	0	0	0	0	0	6	9	27	5	0	1	0	0
989579	k__Bacteria; p__Firmicutes; c__Bacilli; o__Lactobacillales; f__Streptococcaceae; g__Streptococcus; s__	0	0	0	0	0	0	0	0	0	0	0	0	0	0	0	0	0	0	0	0	0	5	0	14	0	1	78	0	0	4	1	0	0	2	0	1	0	0	0	0	2	5	4	0	0	0	0	0
New.17.CleanUp.ReferenceOTU100	k__Bacteria; p__Firmicutes; c__Bacilli; o__Lactobacillales; f__Streptococcaceae; g__Streptococcus; s__	15	5	1	3	3	71	36	146	25	9	13	0	0	3	1	0	0	0	0	0	0	0	0	0	0	0	0	0	0	0	0	0	0	0	0	0	0	0	0	0	0	0	0	0	0	0	0	0
241368	k__Bacteria; p__Firmicutes; c__Bacilli; o__Lactobacillales; f__Streptococcaceae; g__Streptococcus; s__	0	0	0	0	0	0	0	199	5	11	0	0	0	0	0	0	0	0	0	0	0	0	0	0	5	0	0	0	0	0	0	0	0	0	0	0	0	0	0	0	0	0	0	0	0	0	0	0
870724	k__Bacteria; p__Firmicutes; c__Bacilli; o__Lactobacillales; f__Streptococcaceae; g__Streptococcus; s__	0	0	0	0	0	0	0	226	3	19	0	0	0	0	0	0	0	0	0	0	0	0	0	0	4	0	0	0	0	0	0	0	0	0	0	0	0	0	0	0	0	0	0	0	0	0	0	0
291195	k__Bacteria; p__Firmicutes; c__Bacilli; o__Lactobacillales; f__Streptococcaceae; g__Streptococcus; s__alactolyticus	0	0	0	0	0	24	0	0	4	0	0	0	0	0	0	53	32	10	0	0	27	12	1	0	23	0	0	119	2	52	6	1	33	0	0	0	1	0	0	0	0	0	15	0	0	0	0	0
255359	k__Bacteria; p__Firmicutes; c__Bacilli; o__Lactobacillales; f__Streptococcaceae; g__Streptococcus; s__alactolyticus	0	0	0	0	0	31	0	0	3	0	0	0	0	0	0	76	49	18	0	0	32	24	0	1	37	0	6	197	4	77	8	1	27	0	0	0	5	0	0	0	1	2	28	0	0	0	0	0
591583	k__Bacteria; p__Firmicutes; c__Bacilli; o__Lactobacillales; f__Streptococcaceae; g__Streptococcus; s__anginosus	376	0	4	0	0	0	4	0	0	0	0	0	0	0	0	0	0	0	0	0	0	0	0	0	0	0	0	0	16	0	0	0	0	0	14	0	0	0	0	11	0	0	0	0	0	0	0	0
345575	k__Bacteria; p__Firmicutes; c__Bacilli; o__Lactobacillales; f__Streptococcaceae; g__Streptococcus; s__luteciae	2	7	1	15	36	12	0	0	0	0	0	0	0	0	0	20	10	28	39	44	12	728	117	0	6	4	6	2	3	6	21	0	0	0	1	0	4	5	0	0	0	0	0	0	0	0	0	0
533277	k__Bacteria; p__Firmicutes; c__Bacilli; o__Lactobacillales; f__Streptococcaceae; g__Streptococcus; s__minor	299	88	86	44	13	65	102	30	0	0	0	17	0	0	1	313	0	1	56	61	0	48	1	0	23	88	0	0	0	0	0	84	47	43	0	0	43	0	0	48	0	0	0	0	2	0	0	8
214919	k__Bacteria; p__Firmicutes; c__Bacilli; o__Turicibacterales; f__Turicibacteraceae; g__Turicibacter; s__	17	0	0	0	0	0	0	0	0	0	0	11	0	2	12	3	573	1	36	59	24	1	2	0	28	6	0	3	252	4	0	0	35	0	0	0	4	3	1	1	2	7	0	0	0	0	5	0
368490	k__Bacteria; p__Firmicutes; c__Bacilli; o__Turicibacterales; f__Turicibacteraceae; g__Turicibacter; s__	0	73	0	0	0	0	0	8	113	25	86	0	8	191	18	82	34	224	0	135	9	0	0	79	203	157	13	585	155	147	95	8	134	3	69	0	6	207	3	8	138	22	10	18	135	8	1	0
341322	k__Bacteria; p__Firmicutes; c__Bacilli; o__Turicibacterales; f__Turicibacteraceae; g__Turicibacter; s__	0	0	0	0	0	0	0	0	0	0	0	0	0	0	0	0	1	0	0	0	0	0	0	0	2	0	0	1	0	12	107	0	18	0	0	0	0	0	0	0	0	0	0	0	0	1	3	0
New.2.CleanUp.ReferenceOTU739	k__Bacteria; p__Firmicutes; c__Bacilli; o__Turicibacterales; f__Turicibacteraceae; g__Turicibacter; s__	0	0	0	0	0	0	0	0	0	0	0	0	0	0	0	181	0	0	0	0	0	0	0	182	383	155	2	1	0	41	46	0	0	0	0	0	0	0	0	0	0	0	59	0	0	0	0	0
875224	k__Bacteria; p__Firmicutes; c__Clostridia; o__Clostridiales	0	0	0	0	0	0	0	0	0	0	0	0	0	0	0	0	0	0	0	0	0	0	0	39	0	0	0	0	0	0	0	18	0	0	0	0	0	0	0	78	0	0	0	0	0	0	1	0
New.0.CleanUp.ReferenceOTU562	k__Bacteria; p__Firmicutes; c__Clostridia; o__Clostridiales	0	0	0	0	0	0	0	0	15	0	0	0	1	0	0	0	0	0	0	0	0	0	0	0	0	0	0	0	0	0	0	5	0	82	0	0	7	0	0	0	0	0	0	0	0	0	0	0
New.0.CleanUp.ReferenceOTU917	k__Bacteria; p__Firmicutes; c__Clostridia; o__Clostridiales	0	0	0	0	0	0	0	0	0	0	0	16	0	0	0	0	0	0	0	0	0	0	0	0	0	0	0	0	0	0	0	66	0	0	0	0	0	0	0	0	0	0	0	0	0	0	0	0
New.32.CleanUp.ReferenceOTU776	k__Bacteria; p__Firmicutes; c__Clostridia; o__Clostridiales	0	0	0	0	0	0	0	205	509	450	476	173	1901	3	15	0	0	0	0	0	0	0	0	0	0	0	0	0	0	0	0	0	0	0	0	0	0	0	0	0	0	0	0	0	0	0	0	0
New.44.CleanUp.ReferenceOTU194	k__Bacteria; p__Firmicutes; c__Clostridia; o__Clostridiales	0	0	0	0	0	0	0	0	0	0	0	0	0	0	0	152	0	0	0	0	0	30	0	0	0	0	0	0	0	0	0	0	0	0	0	0	0	0	0	0	0	0	0	0	0	0	0	0
New.46.CleanUp.ReferenceOTU117	k__Bacteria; p__Firmicutes; c__Clostridia; o__Clostridiales	0	0	0	0	0	0	0	0	0	0	0	0	0	0	0	0	0	57	0	0	0	0	1	11	0	0	0	0	0	40	0	0	0	0	0	0	0	0	0	0	0	0	0	0	0	0	0	0
New.49.CleanUp.ReferenceOTU257	k__Bacteria; p__Firmicutes; c__Clostridia; o__Clostridiales	0	0	0	0	0	0	0	0	0	0	0	0	0	0	0	0	0	0	0	0	0	0	0	0	0	0	97	0	0	0	0	0	0	0	0	0	0	0	0	0	0	0	0	0	0	0	0	0
New.66.CleanUp.ReferenceOTU274	k__Bacteria; p__Firmicutes; c__Clostridia; o__Clostridiales	0	0	0	0	0	0	0	0	0	0	0	0	0	0	0	0	0	0	0	0	0	0	0	0	0	0	0	0	0	0	0	0	0	0	0	0	0	0	0	0	219	0	0	0	0	0	0	0
3452788	k__Bacteria; p__Firmicutes; c__Clostridia; o__Clostridiales; f__; g__; s__	0	0	0	2	0	0	0	179	20	21	0	0	0	0	0	0	0	0	0	0	0	0	0	0	0	0	0	0	0	0	0	10	0	0	0	0	0	0	0	0	0	0	0	0	0	0	0	0
3466726	k__Bacteria; p__Firmicutes; c__Clostridia; o__Clostridiales; f__; g__; s__	0	68	0	19	0	0	0	4	0	0	0	0	0	0	0	0	0	0	0	0	0	0	0	0	0	0	0	0	0	0	0	0	0	0	0	0	0	0	0	1	0	0	7	0	0	0	0	13
New.0.CleanUp.ReferenceOTU951	k__Bacteria; p__Firmicutes; c__Clostridia; o__Clostridiales; f__; g__; s__	0	0	0	0	0	0	0	6	0	0	0	0	0	0	0	153	0	0	0	0	0	0	0	0	0	0	0	0	0	0	0	0	0	0	0	0	0	0	0	0	0	0	0	0	0	0	0	0
New.3.CleanUp.ReferenceOTU101	k__Bacteria; p__Firmicutes; c__Clostridia; o__Clostridiales; f__; g__; s__	0	0	0	0	0	0	0	0	0	0	0	0	0	0	5	0	0	0	0	0	0	0	0	0	0	0	0	0	0	0	0	0	0	0	0	0	0	0	0	0	0	1	30	129	0	1	9	0
581003	k__Bacteria; p__Firmicutes; c__Clostridia; o__Clostridiales; f__; g__; s__	0	0	0	0	0	0	0	0	0	0	0	0	0	0	0	0	0	0	0	0	0	0	0	97	0	37	0	0	0	21	1	0	0	0	0	0	0	0	0	0	0	0	0	0	0	0	0	0
177704	k__Bacteria; p__Firmicutes; c__Clostridia; o__Clostridiales; f__; g__; s__	0	0	0	0	0	0	0	0	0	0	0	0	0	0	0	0	0	0	3	87	0	0	0	0	0	0	0	0	0	2	0	0	0	0	0	0	0	0	0	0	0	0	0	0	0	4	0	0
567595	k__Bacteria; p__Firmicutes; c__Clostridia; o__Clostridiales; f__; g__; s__	0	0	0	0	0	0	0	0	0	0	0	0	0	0	0	0	12	0	0	0	0	0	0	0	0	0	0	0	0	115	0	0	0	0	0	0	0	0	0	0	0	0	75	0	0	0	0	0
4379140	k__Bacteria; p__Firmicutes; c__Clostridia; o__Clostridiales; f__[Acidaminobacteraceae]; g__Fusibacter; s__	0	0	0	0	0	0	0	31	0	0	0	0	0	0	0	0	0	0	12	0	0	0	0	0	0	0	0	0	0	0	0	5	0	0	7	0	0	0	0	2	0	0	0	0	0	0	0	0
2510539	k__Bacteria; p__Firmicutes; c__Clostridia; o__Clostridiales; f__[Acidaminobacteraceae]; g__Fusibacter; s__	0	0	5	12	0	0	0	35	1	0	0	0	2	0	0	0	0	0	0	0	0	0	0	0	0	0	0	0	0	0	0	85	8	96	0	0	0	0	0	25	0	0	0	0	1	0	0	14
New.17.CleanUp.ReferenceOTU137	k__Bacteria; p__Firmicutes; c__Clostridia; o__Clostridiales; f__[Acidaminobacteraceae]; g__Fusibacter; s__	0	0	13	0	0	0	0	14	7	0	0	0	0	0	0	0	0	0	0	0	0	0	0	0	0	6	0	0	0	0	0	11	0	2	0	0	0	0	0	58	0	0	0	0	0	0	0	7
4335578	k__Bacteria; p__Firmicutes; c__Clostridia; o__Clostridiales; f__[Mogibacteriaceae]; g__; s__	0	0	0	0	0	0	0	0	0	0	0	0	0	0	0	0	1	144	0	0	0	0	0	0	0	0	0	0	0	0	0	0	0	0	0	0	0	0	0	8	0	0	0	0	0	0	0	0
4425649	k__Bacteria; p__Firmicutes; c__Clostridia; o__Clostridiales; f__[Mogibacteriaceae]; g__; s__	0	0	0	16	0	0	0	27	0	0	0	13	0	0	0	0	0	0	0	0	0	0	0	0	0	0	0	0	0	0	0	0	0	0	0	0	0	0	0	0	0	2	0	0	0	0	0	8
337327	k__Bacteria; p__Firmicutes; c__Clostridia; o__Clostridiales; f__[Mogibacteriaceae]; g__; s__	0	0	0	0	0	0	0	0	0	0	0	0	0	0	0	0	0	0	0	0	0	0	0	0	0	0	0	0	2	0	86	3	0	0	0	1	0	0	2	0	0	0	0	0	0	0	0	0
New.40.CleanUp.ReferenceOTU388	k__Bacteria; p__Firmicutes; c__Clostridia; o__Clostridiales; f__[Mogibacteriaceae]; g__; s__	0	0	0	0	0	0	0	0	0	0	0	0	0	0	0	141	2	0	66	205	52	752	157	0	0	0	0	0	0	0	0	0	0	0	0	0	0	0	0	0	0	0	0	0	0	0	0	0
207340	k__Bacteria; p__Firmicutes; c__Clostridia; o__Clostridiales; f__[Mogibacteriaceae]; g__; s__	0	0	0	0	0	0	0	0	0	0	0	0	0	0	0	64	0	0	14	6	0	0	11	0	0	0	0	0	4	0	50	0	0	0	0	0	0	0	0	0	0	0	0	0	0	0	0	0
New.45.CleanUp.ReferenceOTU122	k__Bacteria; p__Firmicutes; c__Clostridia; o__Clostridiales; f__[Tissierellaceae]	0	0	0	0	0	0	0	0	0	0	0	0	0	0	0	230	0	0	0	0	0	0	0	0	0	0	0	0	0	0	0	0	0	0	0	0	0	0	0	0	0	0	0	0	0	0	0	0
3466729	k__Bacteria; p__Firmicutes; c__Clostridia; o__Clostridiales; f__[Tissierellaceae]; g__; s__	0	18	0	0	31	0	0	22	0	0	0	0	2	0	0	14	0	0	3	0	0	0	0	17	0	0	0	0	0	0	1	22	0	3	0	0	0	0	1	0	0	0	4	0	0	0	0	1
505549	k__Bacteria; p__Firmicutes; c__Clostridia; o__Clostridiales; f__[Tissierellaceae]; g__1-68; s__	0	0	0	0	0	0	0	0	0	0	0	0	0	0	0	0	0	0	3	0	0	0	0	0	0	0	0	0	0	0	0	0	0	0	0	0	0	0	0	0	0	0	0	0	0	0	0	0
930873	k__Bacteria; p__Firmicutes; c__Clostridia; o__Clostridiales; f__[Tissierellaceae]; g__Anaerococcus; s__	0	0	0	0	0	0	0	3	0	0	13	0	0	0	0	0	0	0	0	0	3	1	0	0	0	0	0	0	0	0	0	0	21	0	0	0	0	0	0	0	38	0	0	0	0	0	0	0
New.56.CleanUp.ReferenceOTU303	k__Bacteria; p__Firmicutes; c__Clostridia; o__Clostridiales; f__[Tissierellaceae]; g__Anaerococcus; s__	0	0	0	0	0	0	0	0	0	0	0	0	0	0	0	0	0	0	0	0	0	0	0	0	0	0	0	0	0	0	0	0	0	0	3	0	25	5	438	0	0	0	0	0	0	0	0	0
1024093	k__Bacteria; p__Firmicutes; c__Clostridia; o__Clostridiales; f__[Tissierellaceae]; g__Finegoldia; s__	4	0	0	1	0	0	0	7	16	0	0	4	0	0	0	0	0	0	0	158	5	0	0	0	0	6	0	10	0	5	0	5	2	0	2	0	1	0	60	4	0	0	0	0	0	0	0	0
505587	k__Bacteria; p__Firmicutes; c__Clostridia; o__Clostridiales; f__[Tissierellaceae]; g__Finegoldia; s__	0	0	0	3	0	0	0	2	1	1	0	2	0	0	0	0	0	0	0	40	3	0	0	0	0	1	0	17	0	9	0	3	3	0	4	1	2	0	21	2	0	0	0	3	0	0	0	0
New.12.CleanUp.ReferenceOTU217	k__Bacteria; p__Firmicutes; c__Clostridia; o__Clostridiales; f__[Tissierellaceae]; g__Finegoldia; s__	9	0	0	10	0	0	0	3	0	5	0	0	0	0	0	0	0	0	0	65	6	0	2	0	0	5	0	61	0	8	0	9	3	0	0	2	4	0	0	0	0	0	0	0	0	0	0	0
New.41.CleanUp.ReferenceOTU871	k__Bacteria; p__Firmicutes; c__Clostridia; o__Clostridiales; f__[Tissierellaceae]; g__Gallicola; s__	0	0	0	0	0	0	0	0	0	0	0	0	0	0	0	0	0	0	1	82	0	0	0	0	0	0	0	0	0	0	0	0	0	0	3	0	0	0	0	2	0	0	0	0	0	0	0	0
270724	k__Bacteria; p__Firmicutes; c__Clostridia; o__Clostridiales; f__[Tissierellaceae]; g__Gallicola; s__	0	0	0	0	0	0	0	0	0	0	0	0	0	0	0	0	0	0	0	0	0	0	0	0	226	0	0	15	0	21	4	0	0	0	0	0	0	0	0	0	0	0	0	0	0	0	0	0
4425650	k__Bacteria; p__Firmicutes; c__Clostridia; o__Clostridiales; f__[Tissierellaceae]; g__Helcococcus; s__	42	32	25	92	0	156	19	56	0	0	0	0	0	0	1	697	0	0	2	21	0	0	2	0	0	0	0	0	0	0	0	5	0	0	0	0	5	0	0	10	0	0	0	0	0	0	0	89
3452790	k__Bacteria; p__Firmicutes; c__Clostridia; o__Clostridiales; f__[Tissierellaceae]; g__Parvimonas; s__	6	19	0	0	0	0	0	26	7	1	0	0	0	0	0	0	0	0	0	0	4	0	0	27	0	0	0	0	8	2	0	7	4	41	0	0	1	0	0	8	1	1	0	14	0	0	0	0
New.2.CleanUp.ReferenceOTU40	k__Bacteria; p__Firmicutes; c__Clostridia; o__Clostridiales; f__[Tissierellaceae]; g__Parvimonas; s__	0	2	0	0	0	0	0	7	0	0	0	0	0	0	0	0	0	0	0	0	1	0	0	18	0	0	0	0	10	4	0	6	5	53	0	0	0	0	0	7	0	0	0	4	0	0	0	0
92840	k__Bacteria; p__Firmicutes; c__Clostridia; o__Clostridiales; f__[Tissierellaceae]; g__Parvimonas; s__	0	0	0	0	0	0	0	39	32	22	35	12	1682	2	0	0	0	0	0	0	0	0	0	0	0	0	0	0	0	0	0	0	0	0	0	0	0	0	0	0	0	0	0	0	0	0	0	0
New.32.CleanUp.ReferenceOTU194	k__Bacteria; p__Firmicutes; c__Clostridia; o__Clostridiales; f__[Tissierellaceae]; g__Parvimonas; s__	0	0	0	0	0	0	0	50	68	45	59	14	7	8	3	0	0	0	0	0	0	0	0	0	0	0	0	0	0	0	0	0	0	0	0	0	0	0	0	0	0	0	0	0	0	0	0	0
New.32.CleanUp.ReferenceOTU728	k__Bacteria; p__Firmicutes; c__Clostridia; o__Clostridiales; f__[Tissierellaceae]; g__Parvimonas; s__	0	0	0	0	0	0	0	1538	1210	1108	2005	503	1047	177	39	0	0	0	0	0	0	0	0	0	0	0	0	0	0	0	0	0	0	0	0	0	0	0	0	0	0	0	0	0	0	0	0	0
1053898	k__Bacteria; p__Firmicutes; c__Clostridia; o__Clostridiales; f__[Tissierellaceae]; g__Peptoniphilus; s__	0	0	0	0	0	0	0	0	0	0	0	0	0	0	0	0	0	0	0	0	0	0	0	0	0	0	0	42	0	0	0	2	0	0	0	0	0	0	0	15	0	0	0	0	0	0	0	0
1025861	k__Bacteria; p__Firmicutes; c__Clostridia; o__Clostridiales; f__[Tissierellaceae]; g__Peptoniphilus; s__	0	0	0	0	0	0	0	0	0	0	0	0	0	0	0	0	0	0	0	6	0	0	0	0	0	0	0	59	0	0	0	0	8	0	0	0	0	0	0	0	0	0	0	0	0	0	0	0
New.1.CleanUp.ReferenceOTU478	k__Bacteria; p__Firmicutes; c__Clostridia; o__Clostridiales; f__[Tissierellaceae]; g__Peptoniphilus; s__	0	0	0	0	0	0	0	0	0	0	0	0	0	0	0	0	0	0	0	0	0	0	0	0	0	0	0	0	0	0	0	0	0	0	0	0	0	0	0	0	0	36	0	0	0	0	0	0
1064036	k__Bacteria; p__Firmicutes; c__Clostridia; o__Clostridiales; f__[Tissierellaceae]; g__Peptoniphilus; s__	0	0	0	0	0	81	0	0	0	0	0	0	0	0	0	0	0	0	0	0	0	0	0	0	0	0	0	58	0	0	0	0	0	0	0	0	0	0	0	0	0	0	0	0	0	0	0	0
New.3.CleanUp.ReferenceOTU269	k__Bacteria; p__Firmicutes; c__Clostridia; o__Clostridiales; f__[Tissierellaceae]; g__Peptoniphilus; s__	0	0	0	0	0	0	0	1	0	0	10	0	0	0	0	0	0	0	0	0	0	0	0	0	0	0	3	184	0	0	1	0	0	0	0	0	0	0	0	0	3	0	0	0	0	0	0	0
New.8.CleanUp.ReferenceOTU1543	k__Bacteria; p__Firmicutes; c__Clostridia; o__Clostridiales; f__[Tissierellaceae]; g__Peptoniphilus; s__	0	0	0	0	0	0	0	0	0	0	0	0	0	0	0	0	0	0	0	0	0	0	0	0	0	0	0	0	0	0	0	0	0	0	2	57	10	3	660	0	0	0	0	0	0	0	0	0
New.0.CleanUp.ReferenceOTU342	k__Bacteria; p__Firmicutes; c__Clostridia; o__Clostridiales; f__[Tissierellaceae]; g__WAL_1855D; s__	12	0	0	0	0	0	0	0	0	0	0	0	0	0	0	0	0	0	0	0	0	0	0	0	0	0	0	0	0	0	0	0	0	0	0	0	0	0	0	1	0	0	5	0	0	0	0	0
718381	k__Bacteria; p__Firmicutes; c__Clostridia; o__Clostridiales; f__Caldicoprobacteraceae; g__Caldicoprobacter; s__	0	0	0	0	0	0	17	0	0	0	0	0	0	0	0	0	0	0	0	0	0	42	0	0	0	0	0	0	0	0	0	0	0	0	0	0	0	0	0	0	0	0	0	0	0	0	0	0
211947	k__Bacteria; p__Firmicutes; c__Clostridia; o__Clostridiales; f__Clostridiaceae	0	0	0	0	0	0	0	0	0	0	0	0	0	0	0	0	61	0	0	4	0	0	0	0	0	0	0	0	0	0	0	0	0	0	0	0	0	0	0	0	0	0	0	0	0	0	0	0
342666	k__Bacteria; p__Firmicutes; c__Clostridia; o__Clostridiales; f__Clostridiaceae; g__02d06; s__	0	0	0	8	0	0	0	0	5	0	0	0	0	0	5	25	25	0	4	3	2	106	6	26	45	23	4	0	58	84	34	9	26	0	10	15	1	30	0	17	32	0	1	0	6	4	2	0
329073	k__Bacteria; p__Firmicutes; c__Clostridia; o__Clostridiales; f__Clostridiaceae; g__02d06; s__	0	0	0	0	0	0	0	0	0	0	0	0	0	0	0	13	31	0	2	25	0	57	9	0	7	7	0	0	0	0	12	2	0	0	0	0	0	9	0	0	0	0	0	0	0	0	0	0
780650	k__Bacteria; p__Firmicutes; c__Clostridia; o__Clostridiales; f__Clostridiaceae; g__02d06; s__	0	0	0	0	0	0	0	0	8	0	11	0	0	0	0	51	3	15	7	166	19	0	0	3	23	121	5	13	61	151	1	2	19	0	0	4	6	39	0	3	113	0	1	10	12	61	0	0
538837	k__Bacteria; p__Firmicutes; c__Clostridia; o__Clostridiales; f__Clostridiaceae; g__02d06; s__	1	0	3	25	0	0	0	0	7	0	0	0	0	0	1	2	3	0	2	5	2	35	0	2	5	4	0	0	4	9	10	3	1	0	1	2	0	9	0	2	7	0	0	0	0	1	0	0
325326	k__Bacteria; p__Firmicutes; c__Clostridia; o__Clostridiales; f__Clostridiaceae; g__02d06; s__	0	0	0	0	0	0	0	0	0	0	0	0	0	0	0	15	37	0	7	22	0	82	14	0	10	8	0	0	0	0	3	0	0	0	0	0	0	10	0	0	0	0	0	0	0	0	0	0
557627	k__Bacteria; p__Firmicutes; c__Clostridia; o__Clostridiales; f__Clostridiaceae; g__02d06; s__	0	0	0	0	4	0	1	0	0	0	0	0	0	0	0	49	99	0	8	29	3	173	41	0	28	11	36	0	1	0	8	0	0	0	0	0	0	21	0	1	0	0	0	0	0	0	0	0
181342	k__Bacteria; p__Firmicutes; c__Clostridia; o__Clostridiales; f__Clostridiaceae; g__02d06; s__	0	0	0	0	0	0	0	0	0	0	0	0	0	0	0	1	0	0	0	27	0	0	0	1	1	130	61	0	0	19	2	2	8	0	0	0	0	0	0	0	46	0	0	1	3	0	0	0
1024529	k__Bacteria; p__Firmicutes; c__Clostridia; o__Clostridiales; f__Clostridiaceae; g__02d06; s__	0	0	0	0	0	0	0	0	0	0	0	0	0	0	0	2	0	0	0	0	0	282	9	0	23	0	0	0	0	2	0	0	0	0	0	0	0	0	0	0	0	0	0	0	0	0	0	0
330714	k__Bacteria; p__Firmicutes; c__Clostridia; o__Clostridiales; f__Clostridiaceae; g__Clostridium	0	0	3	0	0	0	0	0	0	0	0	0	0	0	0	8	0	0	0	0	0	53	10	0	0	0	0	0	0	0	2	0	0	0	0	0	0	0	0	0	7	0	0	30	0	0	0	0
1870447	k__Bacteria; p__Firmicutes; c__Clostridia; o__Clostridiales; f__Clostridiaceae; g__Clostridium; s__	0	0	0	48	0	0	0	64	0	0	0	0	0	0	0	0	0	0	0	0	0	0	0	0	0	0	0	0	30	0	0	617	159	73	44	161	171	11	2	413	0	0	14	2	0	0	1	0
New.3.CleanUp.ReferenceOTU682	k__Bacteria; p__Firmicutes; c__Clostridia; o__Clostridiales; f__Clostridiaceae; g__Clostridium; s__acidurici	0	0	0	0	0	0	0	0	0	0	0	0	0	0	0	0	0	0	0	0	0	0	0	0	18	0	0	0	104	2	0	0	0	0	0	0	0	0	0	0	0	0	0	0	0	0	0	0
New.48.CleanUp.ReferenceOTU165	k__Bacteria; p__Firmicutes; c__Clostridia; o__Clostridiales; f__Clostridiaceae; g__Clostridium; s__acidurici	0	0	0	0	0	0	0	0	0	0	0	0	0	0	0	0	0	0	0	0	0	0	0	0	84	50	0	0	1	6	1	0	0	0	0	0	0	0	0	0	0	0	0	0	0	0	0	0
303809	k__Bacteria; p__Firmicutes; c__Clostridia; o__Clostridiales; f__Clostridiaceae; g__Clostridium; s__butyricum	0	0	0	0	0	0	0	0	0	0	0	0	0	0	0	38	0	0	0	0	0	1	0	0	0	0	0	0	0	0	0	0	0	0	36	0	0	0	0	0	1	0	0	0	0	0	0	0
529116	k__Bacteria; p__Firmicutes; c__Clostridia; o__Clostridiales; f__Clostridiaceae; g__Clostridium; s__butyricum	0	0	0	0	0	0	0	0	0	0	0	0	0	0	0	1	0	0	0	0	0	57	30	0	6	0	0	0	0	1	0	0	0	0	0	17	0	0	0	0	0	0	0	0	0	1	0	0
356255	k__Bacteria; p__Firmicutes; c__Clostridia; o__Clostridiales; f__Clostridiaceae; g__Clostridium; s__hiranonis	0	0	0	26	0	0	0	2	0	5	3	4	0	5	248	447	55	276	274	241	263	4267	2021	1	18	7	18	0	5	2	202	10	1	0	17	15	24	0	7	4	3	4	81	15	2	0	86	0
355002	k__Bacteria; p__Firmicutes; c__Clostridia; o__Clostridiales; f__Clostridiaceae; g__Clostridium; s__hiranonis	0	0	0	1	0	0	0	2	0	0	0	0	1	3	180	3	5	0	41	34	8	143	13	0	5	0	0	0	8	0	41	1	0	0	0	4	8	0	6	0	0	0	27	16	4	1	19	0
328836	k__Bacteria; p__Firmicutes; c__Clostridia; o__Clostridiales; f__Clostridiaceae; g__Clostridium; s__hiranonis	0	0	0	0	0	0	0	0	0	0	0	0	0	0	0	0	0	0	0	0	0	0	0	0	0	0	0	0	0	0	0	0	0	0	0	0	0	0	0	0	0	0	0	0	0	0	0	0
321560	k__Bacteria; p__Firmicutes; c__Clostridia; o__Clostridiales; f__Clostridiaceae; g__Clostridium; s__perfringens	0	0	0	0	0	0	0	0	0	0	0	4	0	2	4	134	81	44	4	49	2	526	76	2	1	4	0	0	2	8	32	0	0	0	0	0	0	1	0	1	0	0	0	1	0	0	0	0
351084	k__Bacteria; p__Firmicutes; c__Clostridia; o__Clostridiales; f__Clostridiaceae; g__Clostridium; s__perfringens	0	0	0	0	0	0	0	3	10	1	0	0	1	2	1	38	15	8	4	21	3	439	68	1	7	7	2	0	48	32	244	0	0	0	0	0	0	0	0	5	11	0	24	13	28	0	0	0
354798	k__Bacteria; p__Firmicutes; c__Clostridia; o__Clostridiales; f__Clostridiaceae; g__Clostridium; s__perfringens	0	0	0	0	0	0	0	0	5	0	0	0	0	0	1	71	14	10	1	51	4	794	137	3	4	2	0	0	25	10	52	0	0	0	0	0	0	0	0	6	5	1	25	8	3	0	0	0
347451	k__Bacteria; p__Firmicutes; c__Clostridia; o__Clostridiales; f__Clostridiaceae; g__Clostridium; s__perfringens	0	0	0	0	0	0	0	1	0	0	0	0	0	24	2	5	2	1	3	19	1	527	31	1	0	0	0	0	47	14	85	0	0	0	0	0	0	0	0	2	0	0	2	0	0	0	0	0
396697	k__Bacteria; p__Firmicutes; c__Clostridia; o__Clostridiales; f__Clostridiaceae; g__Clostridium; s__perfringens	60	64	167	128	9	44	1	1	9	0	0	0	1	0	6	0	0	0	0	0	0	0	0	0	3	0	0	0	0	0	56	0	0	0	0	0	0	0	0	17	4	0	28	6	90	28	6	0
New.4.CleanUp.ReferenceOTU161	k__Bacteria; p__Firmicutes; c__Clostridia; o__Clostridiales; f__Clostridiaceae; g__Clostridium; s__perfringens	0	0	0	0	0	0	0	0	0	0	0	0	0	0	0	0	0	0	0	0	0	0	0	0	0	0	44	0	0	0	0	0	0	0	0	0	0	0	0	0	61	0	0	0	0	0	0	0
331865	k__Bacteria; p__Firmicutes; c__Clostridia; o__Clostridiales; f__Clostridiaceae; g__Clostridium; s__perfringens	0	0	0	0	0	0	6	0	0	0	0	0	0	0	0	0	0	0	0	0	0	16	1	0	2	0	0	0	59	3	31	0	0	0	0	0	0	0	0	0	0	0	16	1	0	0	0	0
New.7.CleanUp.ReferenceOTU257	k__Bacteria; p__Firmicutes; c__Clostridia; o__Clostridiales; f__Clostridiaceae; g__Clostridium; s__perfringens	0	0	0	0	0	0	0	0	2	0	0	0	0	0	0	12	0	1	1	4	0	55	7	0	0	0	0	0	14	2	11	0	0	0	0	0	0	0	0	0	3	0	4	2	0	0	0	0
519353	k__Bacteria; p__Firmicutes; c__Clostridia; o__Clostridiales; f__Clostridiaceae; g__Proteiniclasticum; s__	0	0	0	0	0	0	0	0	0	0	0	6	0	0	0	0	0	0	0	0	0	0	0	15	0	0	0	0	1	36	0	0	0	0	0	0	59	0	0	0	0	0	0	0	0	0	0	0
514988	k__Bacteria; p__Firmicutes; c__Clostridia; o__Clostridiales; f__Clostridiaceae; g__SMB53; s__	0	0	0	0	0	0	0	0	9	0	0	0	0	0	0	24	0	0	15	5	0	107	0	0	7	0	0	5	0	9	2	8	0	0	0	0	0	0	0	0	28	19	2	1	8	11	11	0
555945	k__Bacteria; p__Firmicutes; c__Clostridia; o__Clostridiales; f__Clostridiaceae; g__SMB53; s__	0	0	0	9	0	0	0	0	0	0	0	6	0	0	0	3	0	0	17	115	0	46	0	21	139	58	4	76	126	75	0	2	57	0	0	0	2	0	0	4	12	8	0	0	3	6	17	0
306704	k__Bacteria; p__Firmicutes; c__Clostridia; o__Clostridiales; f__Clostridiaceae; g__SMB53; s__	0	7	0	0	0	0	0	2	22	0	0	0	0	0	10	1	55	1	9	3	3	152	18	0	9	0	0	0	7	11	28	0	21	0	1	0	1	0	0	2	20	7	3	0	35	13	14	0
345454	k__Bacteria; p__Firmicutes; c__Clostridia; o__Clostridiales; f__Clostridiaceae; g__SMB53; s__	0	0	0	0	0	0	0	0	13	0	0	0	0	0	0	2	0	0	1	121	0	0	1	0	5	4	0	0	11	1	0	0	0	0	0	0	0	0	0	11	3	6	2	0	0	1	6	0
548233	k__Bacteria; p__Firmicutes; c__Clostridia; o__Clostridiales; f__Clostridiaceae; g__SMB53; s__	1	0	0	0	0	0	0	0	0	0	0	0	0	0	0	0	1	0	0	6	2	0	0	45	229	129	3	128	119	121	2	2	5	0	2	0	0	0	0	3	9	5	0	0	3	12	10	0
336325	k__Bacteria; p__Firmicutes; c__Clostridia; o__Clostridiales; f__Clostridiaceae; g__SMB53; s__	0	0	0	125	0	0	0	0	0	0	0	0	0	0	0	0	281	1	7	225	1	634	100	0	1	2	0	0	1	0	4	0	1	0	0	0	100	151	0	0	1	0	1	0	0	0	3	0
799573	k__Bacteria; p__Firmicutes; c__Clostridia; o__Clostridiales; f__Clostridiaceae; g__SMB53; s__	3	0	0	0	0	0	0	2	6	0	0	0	0	0	0	0	5	0	4	29	0	1	0	73	594	456	29	505	400	410	5	3	9	0	0	3	12	0	3	2	14	2	0	0	12	16	12	0
345322	k__Bacteria; p__Firmicutes; c__Clostridia; o__Clostridiales; f__Clostridiaceae; g__SMB53; s__	0	2	0	3	0	69	0	0	30	0	0	0	0	24	0	338	35	1	19	81	17	190	25	108	2	213	22	0	6	620	5	1	138	0	2	1	28	449	1	0	82	0	24	1	33	0	0	0
308707	k__Bacteria; p__Firmicutes; c__Clostridia; o__Clostridiales; f__Clostridiaceae; g__SMB53; s__	0	0	0	0	0	0	0	5	29	0	0	0	0	0	5	0	0	0	1	0	0	3	0	0	120	2	97	0	0	2	15	3	0	3	0	0	0	0	1	1	100	14	1	0	14	7	18	0
712677	k__Bacteria; p__Firmicutes; c__Clostridia; o__Clostridiales; f__Clostridiaceae; g__SMB53; s__	0	0	0	4	0	14	0	0	7	0	0	0	0	2	0	8	0	0	1	5	3	3	2	4	0	13	3	0	2	21	0	0	10	0	0	0	1	25	0	0	33	0	0	0	0	0	0	0
New.0.CleanUp.ReferenceOTU222	k__Bacteria; p__Firmicutes; c__Clostridia; o__Clostridiales; f__Clostridiaceae; g__SMB53; s__	0	0	0	0	0	0	0	0	3	0	0	0	0	0	6	0	0	0	0	1	0	2	0	0	91	2	1	0	36	1	7	0	0	0	0	0	4	0	0	0	12	0	0	0	1	0	5	0
New.1.CleanUp.ReferenceOTU488	k__Bacteria; p__Firmicutes; c__Clostridia; o__Clostridiales; f__Clostridiaceae; g__SMB53; s__	0	0	0	0	0	0	0	0	0	0	0	0	0	0	0	0	0	0	1	0	0	122	0	0	0	0	0	0	0	1	18	2	12	0	0	0	0	0	1	2	0	41	0	0	2	2	11	0
341134	k__Bacteria; p__Firmicutes; c__Clostridia; o__Clostridiales; f__Clostridiaceae; g__SMB53; s__	0	0	0	0	0	1	0	0	2	0	0	0	0	0	0	11	0	0	1	1	1	7	0	3	0	36	0	0	2	23	0	0	8	0	0	0	1	8	0	0	6	0	0	0	1	0	0	0
178640	k__Bacteria; p__Firmicutes; c__Clostridia; o__Clostridiales; f__Clostridiaceae; g__SMB53; s__	0	0	0	0	0	0	0	0	0	0	0	0	0	0	0	0	0	0	0	0	11	0	3	26	4	146	0	0	11	12	1	0	0	0	0	0	0	0	0	0	17	0	0	0	0	0	0	0
350697	k__Bacteria; p__Firmicutes; c__Clostridia; o__Clostridiales; f__Clostridiaceae; g__SMB53; s__	0	0	0	0	0	0	0	0	0	0	0	0	0	13	0	0	0	0	0	0	0	0	0	33	13	9	42	0	98	66	76	0	0	0	0	0	0	0	0	0	0	0	0	0	0	0	0	0
New.2.CleanUp.ReferenceOTU774	k__Bacteria; p__Firmicutes; c__Clostridia; o__Clostridiales; f__Clostridiaceae; g__SMB53; s__	0	0	0	0	0	0	0	2	13	0	0	0	0	0	9	0	0	0	0	0	0	0	0	0	20	0	17	0	0	1	11	0	0	0	0	0	0	0	1	0	23	0	15	0	16	2	5	0
New.2.CleanUp.ReferenceOTU1181	k__Bacteria; p__Firmicutes; c__Clostridia; o__Clostridiales; f__Clostridiaceae; g__SMB53; s__	0	0	0	0	0	0	0	4	17	7	0	0	1	0	22	0	0	0	10	0	0	2	0	260	249	0	22	19	122	6	147	0	3	0	0	0	24	1	4	30	516	101	2	0	118	0	39	0
322798	k__Bacteria; p__Firmicutes; c__Clostridia; o__Clostridiales; f__Clostridiaceae; g__SMB53; s__	0	0	0	13	0	0	0	0	0	0	0	0	0	0	0	0	26	0	4	18	0	129	15	0	0	0	0	0	0	0	0	0	0	0	0	14	1	0	0	0	0	0	0	0	0	0	0	0
New.7.CleanUp.ReferenceOTU96	k__Bacteria; p__Firmicutes; c__Clostridia; o__Clostridiales; f__Clostridiaceae; g__SMB53; s__	0	0	0	9	0	0	0	0	0	0	0	0	0	0	3	0	26	0	15	5	60	39	7	0	0	0	0	0	0	0	0	2	0	0	0	3	3	0	0	0	0	0	0	0	0	0	0	0
344844	k__Bacteria; p__Firmicutes; c__Clostridia; o__Clostridiales; f__Clostridiaceae; g__SMB53; s__	0	0	0	0	0	0	0	0	0	0	0	0	0	0	0	0	0	0	0	0	8	0	0	38	54	0	0	0	0	74	1	0	2	0	0	61	9	0	0	0	8	0	0	0	0	0	0	0
198209	k__Bacteria; p__Firmicutes; c__Clostridia; o__Clostridiales; f__Clostridiaceae; g__SMB53; s__	8	0	0	0	0	0	0	0	0	0	0	0	0	0	0	0	0	0	0	0	0	0	0	0	20	6	0	0	47	39	1	0	0	0	0	0	0	0	0	0	0	0	0	0	0	0	0	0
328955	k__Bacteria; p__Firmicutes; c__Clostridia; o__Clostridiales; f__Clostridiaceae; g__SMB53; s__	0	0	0	0	0	0	0	0	0	0	0	0	0	6	0	0	0	0	0	0	0	0	0	2	0	1	15	0	5	15	48	0	0	0	0	0	0	0	0	0	0	0	0	0	0	0	0	0
New.52.CleanUp.ReferenceOTU1045	k__Bacteria; p__Firmicutes; c__Clostridia; o__Clostridiales; f__Clostridiaceae; g__SMB53; s__	0	0	0	0	0	0	0	0	0	0	0	0	0	0	0	0	0	0	0	0	0	0	0	0	0	0	0	0	0	127	0	0	0	0	0	0	0	0	0	0	0	0	0	0	0	0	0	0
363692	k__Bacteria; p__Firmicutes; c__Clostridia; o__Clostridiales; f__Lachnospiraceae	3	0	0	7	0	0	0	0	0	0	2	0	0	0	30	3	1	46	5	6	14	89	71	0	2	0	7	0	0	0	0	0	2	0	0	0	1	0	0	0	8	0	6	2	0	0	1	0
2293557	k__Bacteria; p__Firmicutes; c__Clostridia; o__Clostridiales; f__Lachnospiraceae	0	0	0	0	0	0	0	2	9	0	9	0	0	0	0	0	0	0	0	0	0	0	0	0	0	0	0	0	0	0	0	6	0	19	0	0	33	0	0	0	0	0	0	0	0	0	0	0
409786	k__Bacteria; p__Firmicutes; c__Clostridia; o__Clostridiales; f__Lachnospiraceae	0	0	0	0	0	0	0	0	0	0	0	0	0	0	0	32	27	0	0	0	0	6	17	25	0	0	0	0	5	56	0	0	0	3	0	0	0	0	0	0	0	0	0	0	0	0	0	0
New.0.CleanUp.ReferenceOTU383	k__Bacteria; p__Firmicutes; c__Clostridia; o__Clostridiales; f__Lachnospiraceae	0	0	0	0	0	0	0	0	0	0	0	0	0	0	0	0	0	0	0	0	6	0	0	0	0	0	0	0	0	1	25	0	0	0	0	0	32	0	6	2	2	0	8	0	0	0	12	0
New.0.CleanUp.ReferenceOTU931	k__Bacteria; p__Firmicutes; c__Clostridia; o__Clostridiales; f__Lachnospiraceae	0	0	0	0	0	0	0	1	0	0	0	0	0	0	0	0	0	0	0	0	0	0	0	0	0	0	0	0	0	0	0	67	0	110	0	0	11	0	0	0	0	0	0	0	0	0	0	0
364175	k__Bacteria; p__Firmicutes; c__Clostridia; o__Clostridiales; f__Lachnospiraceae	0	0	0	0	0	0	1	0	0	0	0	0	0	0	10	0	2	41	45	7	25	10	231	0	0	0	0	0	0	0	0	0	0	0	0	0	2	0	1	0	3	0	57	2	0	5	30	0
199643	k__Bacteria; p__Firmicutes; c__Clostridia; o__Clostridiales; f__Lachnospiraceae	0	0	0	0	0	0	0	0	0	0	0	0	0	0	25	2	1	50	48	4	32	4	228	0	0	0	0	0	0	0	3	0	0	0	0	0	0	0	1	1	1	2	82	5	0	8	79	0
34139	k__Bacteria; p__Firmicutes; c__Clostridia; o__Clostridiales; f__Lachnospiraceae	0	0	0	0	0	0	0	0	0	0	0	0	0	0	0	118	0	19	0	20	5	4	2	0	15	69	51	0	0	58	0	0	0	0	2	22	0	0	0	0	16	0	0	1	0	8	0	0
334340	k__Bacteria; p__Firmicutes; c__Clostridia; o__Clostridiales; f__Lachnospiraceae	0	0	0	0	0	0	0	0	0	0	0	0	0	0	0	65	0	0	1	0	9	0	0	0	0	0	0	0	0	3	0	3	0	0	19	0	0	22	0	0	1	0	0	4	0	8	0	0
302960	k__Bacteria; p__Firmicutes; c__Clostridia; o__Clostridiales; f__Lachnospiraceae	0	0	0	0	0	0	0	0	0	0	0	0	0	0	4	1	0	0	8	1	5	840	122	0	0	0	0	0	0	0	0	0	0	0	0	0	0	0	0	0	0	0	0	0	0	0	0	0
322505	k__Bacteria; p__Firmicutes; c__Clostridia; o__Clostridiales; f__Lachnospiraceae	0	0	0	0	0	0	0	0	0	0	0	0	0	0	0	119	0	0	0	33	2	0	0	5	0	0	0	0	0	22	0	0	0	0	0	0	0	0	0	0	0	0	0	0	0	0	0	0
New.40.CleanUp.ReferenceOTU98	k__Bacteria; p__Firmicutes; c__Clostridia; o__Clostridiales; f__Lachnospiraceae	0	0	0	0	0	0	0	0	0	0	0	0	0	0	0	0	3	24	6	8	33	35	30	0	0	0	0	0	0	0	0	0	0	0	0	0	0	0	0	0	0	0	0	1	0	0	2	0
New.44.CleanUp.ReferenceOTU528	k__Bacteria; p__Firmicutes; c__Clostridia; o__Clostridiales; f__Lachnospiraceae	0	0	0	0	0	0	0	0	0	0	0	0	0	0	0	0	0	0	0	0	0	142	0	0	0	0	0	0	0	0	0	0	0	0	0	0	0	0	0	0	0	0	0	0	0	0	0	0
New.47.CleanUp.ReferenceOTU77	k__Bacteria; p__Firmicutes; c__Clostridia; o__Clostridiales; f__Lachnospiraceae	0	0	0	0	0	0	0	0	0	0	0	0	0	0	0	0	0	0	0	0	0	0	134	0	0	0	0	0	0	0	0	0	0	0	0	0	0	0	0	0	0	0	0	0	0	0	0	0
New.48.CleanUp.ReferenceOTU284	k__Bacteria; p__Firmicutes; c__Clostridia; o__Clostridiales; f__Lachnospiraceae	0	0	0	0	0	0	0	0	0	0	0	0	0	0	0	0	0	0	0	0	0	0	0	0	119	107	0	1	103	201	3	0	0	0	0	0	0	0	0	0	0	0	0	0	0	0	0	0
4402624	k__Bacteria; p__Firmicutes; c__Clostridia; o__Clostridiales; f__Lachnospiraceae	0	0	0	0	0	0	0	0	0	0	0	0	0	0	0	0	0	0	0	0	0	0	0	0	16	0	3	283	0	10	1	0	0	0	0	0	0	0	0	0	0	0	0	0	0	0	0	0
157999	k__Bacteria; p__Firmicutes; c__Clostridia; o__Clostridiales; f__Lachnospiraceae	0	0	0	0	0	0	0	0	0	0	0	0	0	0	0	0	0	0	0	0	0	0	0	0	6	2	47	9	0	0	0	0	0	0	0	0	0	0	0	0	0	0	0	0	0	0	0	0
845273	k__Bacteria; p__Firmicutes; c__Clostridia; o__Clostridiales; f__Lachnospiraceae; g__; s__	0	0	0	0	0	0	0	0	0	0	0	0	0	0	20	0	0	0	17	0	35	0	9	0	0	0	0	0	0	0	6	0	0	0	0	0	0	0	0	0	0	1	5	0	0	0	1	0
205148	k__Bacteria; p__Firmicutes; c__Clostridia; o__Clostridiales; f__Lachnospiraceae; g__; s__	0	0	0	0	0	0	0	0	0	0	0	0	0	0	0	0	0	0	0	0	0	0	0	0	0	0	0	0	2	67	0	17	0	0	0	0	0	0	0	0	0	0	0	1	72	0	1	0
336232	k__Bacteria; p__Firmicutes; c__Clostridia; o__Clostridiales; f__Lachnospiraceae; g__; s__	0	0	0	0	0	0	0	0	0	0	0	0	0	0	0	0	0	0	0	0	46	0	2	0	0	0	21	0	0	0	0	0	0	0	0	0	0	0	0	0	0	0	0	0	0	0	0	0
22371	k__Bacteria; p__Firmicutes; c__Clostridia; o__Clostridiales; f__Lachnospiraceae; g__; s__	0	0	0	0	0	0	0	0	0	0	0	0	0	0	0	0	89	0	0	0	3	0	2	0	0	0	0	0	38	5	0	5	0	3	0	0	1	0	0	0	0	0	0	0	0	0	0	0
40649	k__Bacteria; p__Firmicutes; c__Clostridia; o__Clostridiales; f__Lachnospiraceae; g__; s__	0	0	0	0	0	0	0	0	0	0	0	0	0	0	0	0	0	0	0	56	0	2	0	0	0	0	0	0	54	136	0	0	0	21	0	0	0	0	0	0	0	0	0	0	0	0	0	0
263933	k__Bacteria; p__Firmicutes; c__Clostridia; o__Clostridiales; f__Lachnospiraceae; g__; s__	0	0	0	0	0	0	0	0	0	0	0	0	0	0	0	0	0	0	0	0	0	0	0	0	0	0	0	0	0	0	0	0	0	0	1	96	3	0	1	0	0	0	0	0	0	0	0	0
344118	k__Bacteria; p__Firmicutes; c__Clostridia; o__Clostridiales; f__Lachnospiraceae; g__[Ruminococcus]; s__	0	0	0	0	0	0	0	0	0	0	0	0	0	0	0	3	0	0	0	0	34	0	9	0	0	0	6	0	0	0	13	0	10	0	0	2	2	0	8	0	0	0	0	0	0	0	4	0
352529	k__Bacteria; p__Firmicutes; c__Clostridia; o__Clostridiales; f__Lachnospiraceae; g__[Ruminococcus]; s__	0	0	0	0	0	0	0	0	0	0	0	0	0	0	0	16	0	2	1	0	2	0	29	0	2	0	20	0	0	1	87	0	2	0	11	0	11	0	5	0	0	0	58	0	0	0	8	0
196082	k__Bacteria; p__Firmicutes; c__Clostridia; o__Clostridiales; f__Lachnospiraceae; g__[Ruminococcus]; s__	0	0	0	0	0	0	0	0	0	0	0	0	0	0	7	0	3	57	47	7	45	7	235	0	0	0	0	0	0	0	4	1	0	0	0	0	1	0	1	0	2	0	78	3	0	9	67	0
586271	k__Bacteria; p__Firmicutes; c__Clostridia; o__Clostridiales; f__Lachnospiraceae; g__[Ruminococcus]; s__	0	0	0	0	0	0	0	0	0	0	0	0	0	0	2	5	0	0	16	0	4	28	89	0	0	0	0	0	0	0	0	0	0	0	0	0	0	0	0	0	0	0	0	0	0	0	1	0
194112	k__Bacteria; p__Firmicutes; c__Clostridia; o__Clostridiales; f__Lachnospiraceae; g__[Ruminococcus]; s__	0	0	0	0	0	0	0	0	0	0	0	0	0	0	0	67	3	3	41	47	12	88	264	0	0	0	0	0	0	0	0	0	0	0	0	0	0	0	0	0	0	0	0	0	0	0	1	0
New.7.CleanUp.ReferenceOTU26	k__Bacteria; p__Firmicutes; c__Clostridia; o__Clostridiales; f__Lachnospiraceae; g__[Ruminococcus]; s__	0	0	0	2	0	0	0	0	0	0	0	0	0	0	1	5	0	3	20	0	34	64	163	0	0	0	1	0	0	0	0	0	0	0	0	0	0	0	0	0	0	0	0	0	0	0	1	0
197435	k__Bacteria; p__Firmicutes; c__Clostridia; o__Clostridiales; f__Lachnospiraceae; g__[Ruminococcus]; s__gnavus	3	0	0	0	0	2	0	0	0	0	1	0	0	0	3	0	0	9	1	2	5	19	15	0	0	0	4	0	0	1	0	0	1	0	0	1	7	0	0	0	0	0	3	0	0	0	2	0
130214	k__Bacteria; p__Firmicutes; c__Clostridia; o__Clostridiales; f__Lachnospiraceae; g__[Ruminococcus]; s__gnavus	0	0	0	0	0	0	0	0	0	0	0	0	0	0	0	0	66	0	0	0	0	0	0	0	0	0	0	0	0	0	0	0	0	0	0	0	0	0	0	0	0	0	0	0	0	0	0	0
335449	k__Bacteria; p__Firmicutes; c__Clostridia; o__Clostridiales; f__Lachnospiraceae; g__Blautia; s__	0	0	0	0	0	0	0	0	0	0	0	0	0	0	4	3	0	1	29	9	24	469	384	0	0	0	0	0	0	0	6	0	0	0	0	0	0	0	0	0	0	0	2	7	1	0	26	0
588277	k__Bacteria; p__Firmicutes; c__Clostridia; o__Clostridiales; f__Lachnospiraceae; g__Blautia; s__	6	0	0	3	0	0	2	0	0	0	0	0	0	0	3	60	0	0	5	0	26	151	238	0	0	0	0	0	0	0	6	12	0	0	0	0	1	0	3	0	1	0	3	0	0	0	32	0
594227	k__Bacteria; p__Firmicutes; c__Clostridia; o__Clostridiales; f__Lachnospiraceae; g__Blautia; s__	0	0	0	0	0	0	0	0	0	0	0	6	0	0	33	79	179	55	59	52	30	1300	517	0	26	0	6	5	1	5	124	2	0	0	0	0	28	0	10	0	0	0	99	14	5	0	43	0
592170	k__Bacteria; p__Firmicutes; c__Clostridia; o__Clostridiales; f__Lachnospiraceae; g__Blautia; s__	0	0	0	0	0	0	0	0	0	0	0	0	0	0	1	4	9	0	3	2	4	77	41	0	3	0	0	0	0	0	0	0	0	0	0	0	3	0	0	0	0	0	6	0	0	0	5	0
549635	k__Bacteria; p__Firmicutes; c__Clostridia; o__Clostridiales; f__Lachnospiraceae; g__Blautia; s__	5	0	0	0	0	0	0	0	0	0	0	0	0	0	0	38	0	1	19	0	15	79	98	0	0	0	0	0	0	0	0	2	0	0	0	0	0	0	0	0	0	0	2	0	0	0	2	0
328628	k__Bacteria; p__Firmicutes; c__Clostridia; o__Clostridiales; f__Lachnospiraceae; g__Blautia; s__	0	0	0	0	0	0	0	0	0	0	0	0	0	0	0	1	0	3	0	0	0	51	17	0	8	0	0	0	7	0	26	3	0	0	0	3	0	0	0	0	0	0	17	0	0	0	3	0
366727	k__Bacteria; p__Firmicutes; c__Clostridia; o__Clostridiales; f__Lachnospiraceae; g__Blautia; s__	0	0	0	0	0	18	0	0	0	0	0	0	0	0	1	17	0	0	6	1	13	242	300	0	0	0	0	0	0	0	7	0	0	0	0	0	0	0	0	0	0	0	0	0	0	0	0	0
330989	k__Bacteria; p__Firmicutes; c__Clostridia; o__Clostridiales; f__Lachnospiraceae; g__Blautia; s__producta	0	0	0	2	0	0	0	0	0	2	0	0	0	0	7	0	0	0	4	2	53	27	35	0	0	0	0	0	0	0	3	6	5	0	10	0	1	0	2	0	0	0	4	0	0	0	16	0
199451	k__Bacteria; p__Firmicutes; c__Clostridia; o__Clostridiales; f__Lachnospiraceae; g__Blautia; s__producta	8	1	1	55	12	10	0	0	0	0	3	10	0	0	117	32	0	2	24	41	50	1122	346	0	0	0	0	0	0	0	100	4	4	0	0	5	19	5	4	1	8	0	122	26	0	1	44	0
351095	k__Bacteria; p__Firmicutes; c__Clostridia; o__Clostridiales; f__Lachnospiraceae; g__Blautia; s__producta	7	0	1	11	1	1	0	0	0	0	1	8	0	0	21	5	0	0	7	47	14	161	61	0	0	0	0	0	0	1	9	22	3	0	9	8	41	0	9	1	0	0	61	6	0	0	22	0
339512	k__Bacteria; p__Firmicutes; c__Clostridia; o__Clostridiales; f__Lachnospiraceae; g__Blautia; s__producta	0	0	0	4	0	37	0	0	0	0	0	0	0	0	6	34	0	13	2	0	21	0	4	0	0	0	0	0	0	0	8	2	2	0	16	12	19	0	4	0	0	0	0	0	0	0	0	0
375067	k__Bacteria; p__Firmicutes; c__Clostridia; o__Clostridiales; f__Lachnospiraceae; g__Blautia; s__producta	2	0	0	64	64	13	0	0	4	0	0	0	0	0	24	12	0	1	0	2	0	18	51	0	0	0	0	0	0	1	16	0	0	0	0	0	0	0	0	0	23	0	8	0	0	0	6	0
New.0.CleanUp.ReferenceOTU489	k__Bacteria; p__Firmicutes; c__Clostridia; o__Clostridiales; f__Lachnospiraceae; g__Clostridium	97	46	8	10	22	0	0	3	0	8	22	0	1	0	0	0	0	0	0	0	0	0	0	94	1	290	0	0	8	8	1	117	0	57	0	0	30	0	0	259	0	0	74	0	0	0	0	31
New.0.CleanUp.ReferenceOTU679	k__Bacteria; p__Firmicutes; c__Clostridia; o__Clostridiales; f__Lachnospiraceae; g__Clostridium	3	0	6	12	0	0	0	17	23	6	0	0	0	0	0	116	0	0	0	23	0	0	1	0	0	0	0	0	0	0	0	13	4	18	0	0	18	0	0	30	0	9	0	0	0	89	0	1
New.15.CleanUp.ReferenceOTU418	k__Bacteria; p__Firmicutes; c__Clostridia; o__Clostridiales; f__Lachnospiraceae; g__Clostridium; s__citroniae	0	0	0	0	0	0	0	0	0	0	0	0	0	0	0	0	0	0	0	0	0	0	0	0	0	0	0	0	0	0	0	0	0	0	0	0	0	0	0	0	0	0	0	0	0	0	0	0
135947	k__Bacteria; p__Firmicutes; c__Clostridia; o__Clostridiales; f__Lachnospiraceae; g__Coprococcus; s__	0	0	0	0	0	0	0	0	6	5	0	0	0	0	0	0	0	0	0	0	0	0	0	99	0	0	0	0	67	1	0	0	0	1	0	5	0	0	0	6	0	0	0	0	0	0	0	0
New.17.CleanUp.ReferenceOTU106	k__Bacteria; p__Firmicutes; c__Clostridia; o__Clostridiales; f__Lachnospiraceae; g__Coprococcus; s__	0	0	0	0	0	0	0	0	0	0	0	0	0	0	0	0	0	0	0	0	0	0	0	0	0	0	0	0	0	0	0	0	0	0	0	0	0	0	0	0	0	0	0	0	0	0	0	1
524848	k__Bacteria; p__Firmicutes; c__Clostridia; o__Clostridiales; f__Lachnospiraceae; g__Coprococcus; s__eutactus	0	0	0	0	0	0	0	0	27	0	0	0	0	0	0	0	0	0	0	60	0	0	0	0	0	0	0	0	0	35	0	0	0	0	0	0	0	0	0	0	0	0	0	0	2	0	0	0
300297	k__Bacteria; p__Firmicutes; c__Clostridia; o__Clostridiales; f__Lachnospiraceae; g__Dorea; s__	17	0	0	0	6	0	2	0	0	0	0	0	0	0	60	92	80	1	52	191	44	85	247	0	0	0	0	0	0	0	1	0	0	0	0	0	0	0	0	4	0	0	15	3	0	0	1	0
354258	k__Bacteria; p__Firmicutes; c__Clostridia; o__Clostridiales; f__Lachnospiraceae; g__Dorea; s__	0	0	0	0	0	0	0	0	0	0	0	0	0	0	5	0	0	0	3	0	0	0	5	0	16	0	1	0	17	4	65	1	0	0	2	8	26	0	5	0	0	0	2	0	0	0	9	0
303224	k__Bacteria; p__Firmicutes; c__Clostridia; o__Clostridiales; f__Lachnospiraceae; g__Dorea; s__	0	0	0	0	0	0	0	0	0	0	0	0	0	0	7	0	0	0	0	0	0	0	6	0	18	0	3	0	32	3	142	6	0	1	1	18	32	0	6	0	0	0	5	0	1	0	15	0
New.0.CleanUp.ReferenceOTU111	k__Bacteria; p__Firmicutes; c__Clostridia; o__Clostridiales; f__Lachnospiraceae; g__Dorea; s__	14	0	0	38	14	0	0	0	0	0	0	0	0	2	93	3	0	1	11	38	6	1	40	0	0	0	0	0	0	0	8	0	0	0	0	0	0	0	0	0	0	0	12	0	0	0	3	0
195769	k__Bacteria; p__Firmicutes; c__Clostridia; o__Clostridiales; f__Lachnospiraceae; g__Dorea; s__	1	0	0	0	0	0	0	0	0	0	0	0	0	0	3	20	11	0	5	37	10	12	34	0	0	0	0	0	0	0	0	0	0	3	0	0	1	0	0	0	0	0	6	0	0	0	0	0
290852	k__Bacteria; p__Firmicutes; c__Clostridia; o__Clostridiales; f__Lachnospiraceae; g__Dorea; s__	0	0	0	0	0	0	0	0	0	0	0	0	0	0	0	9	17	0	5	16	5	11	35	0	0	0	0	0	0	0	0	0	0	0	0	0	0	0	0	0	0	0	1	0	0	0	0	0
573110	k__Bacteria; p__Firmicutes; c__Clostridia; o__Clostridiales; f__Lachnospiraceae; g__Dorea; s__	0	0	0	0	0	0	0	0	0	0	0	0	0	0	0	0	0	0	0	0	0	0	34	0	0	0	0	0	0	0	51	0	0	0	0	21	0	0	1	0	0	1	0	0	0	0	4	0
3654345	k__Bacteria; p__Firmicutes; c__Clostridia; o__Clostridiales; f__Lachnospiraceae; g__Epulopiscium; s__	0	0	0	0	0	0	0	0	0	0	0	0	0	0	0	17	0	0	0	0	0	44	0	0	0	0	0	0	0	0	0	0	0	0	0	0	0	0	0	0	0	0	0	0	0	0	0	0
New.9.CleanUp.ReferenceOTU656	k__Bacteria; p__Firmicutes; c__Clostridia; o__Clostridiales; f__Lachnospiraceae; g__Lachnospira; s__	0	0	0	0	0	0	0	0	0	0	0	0	0	0	0	0	0	0	1	10	0	0	0	0	0	0	0	0	0	0	0	0	0	0	0	0	0	0	0	0	0	0	1	72	0	0	0	0
1029949	k__Bacteria; p__Firmicutes; c__Clostridia; o__Clostridiales; f__Lachnospiraceae; g__Lachnospira; s__	0	0	0	0	0	0	0	0	0	0	0	0	0	0	0	0	0	0	0	30	0	0	0	1	1	0	2	266	9	44	1	0	0	0	0	0	0	0	0	0	0	0	4	0	4	0	0	0
New.23.CleanUp.ReferenceOTU122	k__Bacteria; p__Firmicutes; c__Clostridia; o__Clostridiales; f__Lachnospiraceae; g__Roseburia; s__	0	0	0	0	0	0	0	0	0	0	0	0	0	0	0	0	0	0	0	0	0	0	0	0	0	0	0	0	0	0	0	0	0	0	0	0	0	0	0	0	0	0	0	0	0	0	0	0
New.42.CleanUp.ReferenceOTU248	k__Bacteria; p__Firmicutes; c__Clostridia; o__Clostridiales; f__Lachnospiraceae; g__Roseburia; s__	0	0	0	0	0	0	0	0	0	0	0	0	0	0	0	17	0	43	0	0	0	0	0	30	0	0	0	35	4	1	1	0	2	0	0	0	0	0	0	0	0	0	0	0	0	0	0	0
New.45.CleanUp.ReferenceOTU241	k__Bacteria; p__Firmicutes; c__Clostridia; o__Clostridiales; f__Lachnospiraceae; g__Roseburia; s__	0	0	0	0	0	0	0	0	0	0	0	0	0	0	0	85	0	0	0	0	0	0	0	29	0	0	0	0	31	0	0	0	0	0	0	0	0	0	0	0	0	0	0	0	0	0	0	0
New.46.CleanUp.ReferenceOTU254	k__Bacteria; p__Firmicutes; c__Clostridia; o__Clostridiales; f__Lachnospiraceae; g__Roseburia; s__	0	0	0	0	0	0	0	0	0	0	0	0	0	0	0	0	0	111	0	0	0	0	0	0	0	0	0	0	0	0	0	0	0	0	0	0	0	0	0	0	0	0	0	0	0	0	0	0
New.51.CleanUp.ReferenceOTU240	k__Bacteria; p__Firmicutes; c__Clostridia; o__Clostridiales; f__Lachnospiraceae; g__Roseburia; s__	0	0	0	0	0	0	0	0	0	0	0	0	0	0	0	0	0	0	0	0	0	0	0	0	0	0	0	92	0	0	0	0	0	0	0	0	0	0	0	0	0	0	0	0	0	0	0	0
322114	k__Bacteria; p__Firmicutes; c__Clostridia; o__Clostridiales; f__Lachnospiraceae; g__Roseburia; s__faecis	0	0	0	0	0	0	0	0	0	0	0	0	0	0	0	6	76	0	0	0	2	0	0	0	0	0	0	0	0	0	0	0	0	0	0	0	0	0	0	0	0	0	0	0	0	0	0	0
New.45.CleanUp.ReferenceOTU10	k__Bacteria; p__Firmicutes; c__Clostridia; o__Clostridiales; f__Lachnospiraceae; g__Roseburia; s__faecis	0	0	0	0	0	0	0	0	0	0	0	0	0	0	0	131	0	0	0	0	0	0	0	0	0	0	0	0	0	0	0	0	0	0	0	0	0	0	0	0	0	0	0	0	0	0	0	0
772384	k__Bacteria; p__Firmicutes; c__Clostridia; o__Clostridiales; f__Lachnospiraceae; g__Shuttleworthia; s__	0	0	0	0	0	0	0	0	0	0	0	0	0	0	0	0	0	7	0	85	11	85	0	0	0	0	0	0	0	2	0	0	0	0	0	0	0	5	0	0	0	0	0	1	0	0	0	0
320553	k__Bacteria; p__Firmicutes; c__Clostridia; o__Clostridiales; f__Peptococcaceae; g__Peptococcus; s__	0	0	0	0	0	0	0	0	0	0	0	0	0	0	0	0	0	0	8	0	0	0	0	0	25	10	0	4	57	96	298	10	51	0	0	104	85	0	36	0	0	0	0	0	0	0	0	0
New.0.CleanUp.ReferenceOTU165	k__Bacteria; p__Firmicutes; c__Clostridia; o__Clostridiales; f__Peptococcaceae; g__Peptococcus; s__	0	10	0	0	0	0	0	9	9	3	6	8	79	0	0	0	0	0	0	0	0	0	0	93	0	0	2	0	0	0	0	1	0	0	0	0	0	0	0	3	0	0	0	0	0	0	0	0
New.0.CleanUp.ReferenceOTU941	k__Bacteria; p__Firmicutes; c__Clostridia; o__Clostridiales; f__Peptococcaceae; g__Peptococcus; s__	0	8	0	8	12	0	0	10	9	0	0	0	0	0	0	32	0	0	5	0	0	0	0	0	0	16	0	0	0	0	0	46	8	12	0	0	38	0	0	20	0	0	39	0	4	0	0	11
New.0.CleanUp.ReferenceOTU833	k__Bacteria; p__Firmicutes; c__Clostridia; o__Clostridiales; f__Peptostreptococcaceae	26	5	0	0	0	0	0	0	0	0	0	0	0	0	0	0	0	0	0	0	0	0	0	121	0	0	0	0	0	43	1	18	12	56	0	0	0	0	0	17	0	0	0	0	16	24	0	17
New.39.CleanUp.ReferenceOTU604	k__Bacteria; p__Firmicutes; c__Clostridia; o__Clostridiales; f__Peptostreptococcaceae	0	0	0	0	0	0	0	0	0	0	0	0	0	0	2	0	0	0	0	1	18	277	65	0	2	0	0	0	0	0	0	0	0	0	0	0	89	0	0	0	0	0	0	0	0	12	0	0
2710946	k__Bacteria; p__Firmicutes; c__Clostridia; o__Clostridiales; f__Peptostreptococcaceae; g__; s__	0	0	0	0	0	0	0	0	0	0	0	0	0	0	0	0	0	0	0	0	0	0	0	0	0	0	0	0	0	0	0	0	0	19	0	0	0	0	0	0	0	0	0	0	0	0	0	0
3472257	k__Bacteria; p__Firmicutes; c__Clostridia; o__Clostridiales; f__Peptostreptococcaceae; g__; s__	21	0	0	0	0	0	10	10	0	0	0	0	0	0	0	89	0	0	9	0	0	0	1	13	0	18	0	0	0	0	0	11	0	12	0	0	4	0	0	3	0	0	0	0	0	0	0	9
New.0.CleanUp.ReferenceOTU609	k__Bacteria; p__Firmicutes; c__Clostridia; o__Clostridiales; f__Peptostreptococcaceae; g__; s__	101	6	14	19	0	0	2	4	0	0	0	0	0	0	0	27	0	0	0	0	0	0	0	76	0	0	0	0	0	0	0	6	1	26	0	0	14	0	0	41	6	0	0	0	0	0	0	2
New.1.CleanUp.ReferenceOTU66	k__Bacteria; p__Firmicutes; c__Clostridia; o__Clostridiales; f__Peptostreptococcaceae; g__; s__	0	0	0	0	0	32	0	0	1	0	0	0	0	0	21	0	0	0	3	0	0	0	0	0	15	0	0	0	0	0	21	0	8	0	0	0	0	0	1	0	71	0	44	0	10	1	15	0
New.7.CleanUp.ReferenceOTU102	k__Bacteria; p__Firmicutes; c__Clostridia; o__Clostridiales; f__Peptostreptococcaceae; g__; s__	0	0	0	0	0	0	0	0	0	0	0	0	2	0	0	0	0	0	0	0	0	0	0	0	0	10	0	0	0	0	0	0	0	0	0	0	0	0	0	0	0	0	0	0	0	0	0	0
348237	k__Bacteria; p__Firmicutes; c__Clostridia; o__Clostridiales; f__Peptostreptococcaceae; g__; s__	0	0	0	0	0	0	0	0	0	0	0	0	0	0	0	0	0	0	0	0	0	0	0	27	12	0	0	0	0	58	0	1	0	0	8	0	0	0	0	7	0	0	0	0	0	14	0	0
308502	k__Bacteria; p__Firmicutes; c__Clostridia; o__Clostridiales; f__Peptostreptococcaceae; g__; s__	0	0	0	0	0	0	0	0	0	0	0	0	0	0	0	0	0	0	0	0	0	0	0	121	4	0	0	0	0	41	0	6	0	0	1	0	0	0	0	4	0	0	0	0	0	8	0	0
1140784	k__Bacteria; p__Firmicutes; c__Clostridia; o__Clostridiales; f__Peptostreptococcaceae; g__Filifactor; s__	0	0	1	117	0	0	0	8	0	0	0	0	0	0	0	188	0	0	5	0	3	0	0	0	0	0	0	0	0	0	0	3	0	2	0	0	3	0	0	13	0	0	0	0	0	0	0	0
4398594	k__Bacteria; p__Firmicutes; c__Clostridia; o__Clostridiales; f__Peptostreptococcaceae; g__Filifactor; s__	0	0	0	15	0	0	6	14	25	0	0	0	0	0	0	0	0	0	0	0	7	0	0	0	0	0	6	0	0	0	0	0	0	4	0	0	0	0	0	3	0	0	0	0	0	0	0	0
4339348	k__Bacteria; p__Firmicutes; c__Clostridia; o__Clostridiales; f__Peptostreptococcaceae; g__Peptostreptococcus; s__anaerobius	0	3	0	19	0	4	0	2	0	0	0	0	0	0	7	3	0	0	0	0	0	2	2	0	0	0	0	0	0	0	4	0	0	0	0	0	0	0	0	0	0	0	0	0	0	0	0	995
337636	k__Bacteria; p__Firmicutes; c__Clostridia; o__Clostridiales; f__Ruminococcaceae; g__; s__	0	0	0	0	0	0	0	1	0	0	0	0	0	0	0	0	0	0	0	0	0	1	1	0	1	0	0	0	0	2	173	0	1	1	104	0	9	0	3	0	0	0	0	0	0	0	0	0
46910	k__Bacteria; p__Firmicutes; c__Clostridia; o__Clostridiales; f__Ruminococcaceae; g__; s__	0	0	0	0	0	0	2	0	0	0	0	0	0	0	0	0	0	0	0	0	0	0	0	0	0	0	0	1	1	211	0	0	0	0	0	0	0	0	0	0	0	0	0	0	0	0	0	0
298494	k__Bacteria; p__Firmicutes; c__Clostridia; o__Clostridiales; f__Ruminococcaceae; g__; s__	0	0	0	0	0	0	0	0	0	0	0	0	0	0	0	0	141	0	0	0	0	0	0	0	0	0	0	0	0	0	0	0	0	0	0	0	0	0	0	0	0	0	0	0	0	0	0	0
569017	k__Bacteria; p__Firmicutes; c__Clostridia; o__Clostridiales; f__Ruminococcaceae; g__; s__	0	0	0	0	0	0	0	0	0	0	0	0	0	0	0	222	0	0	0	0	0	0	0	0	0	0	0	0	0	0	0	0	0	0	0	0	0	0	0	0	0	0	0	0	0	0	0	0
537452	k__Bacteria; p__Firmicutes; c__Clostridia; o__Clostridiales; f__Ruminococcaceae; g__; s__	0	0	0	0	0	0	0	0	0	0	0	0	0	0	0	0	0	0	0	0	0	0	0	0	0	0	0	0	24	0	144	0	0	0	0	0	0	0	1	0	0	0	0	0	0	0	0	0
189309	k__Bacteria; p__Firmicutes; c__Clostridia; o__Clostridiales; f__Ruminococcaceae; g__; s__	0	0	0	0	0	0	0	0	0	0	0	0	0	0	0	0	0	0	0	0	0	0	0	0	0	0	58	0	0	0	1	0	0	0	0	0	0	0	0	0	0	0	0	0	0	0	0	0
516761	k__Bacteria; p__Firmicutes; c__Clostridia; o__Clostridiales; f__Ruminococcaceae; g__; s__	0	0	0	0	0	0	0	0	0	0	0	0	0	0	0	0	0	0	0	0	0	0	0	0	31	0	0	0	0	47	1	0	0	0	0	0	72	0	1	0	0	0	128	0	0	0	0	0
New.16.CleanUp.ReferenceOTU51	k__Bacteria; p__Firmicutes; c__Clostridia; o__Clostridiales; f__Ruminococcaceae; g__Anaerofilum; s__	0	0	0	10	0	0	0	0	0	0	0	0	0	0	53	0	0	0	0	0	0	0	0	0	0	0	0	0	0	0	0	0	0	0	0	0	0	0	0	0	0	0	25	0	0	0	2	1
325558	k__Bacteria; p__Firmicutes; c__Clostridia; o__Clostridiales; f__Ruminococcaceae; g__Butyricicoccus; s__pullicaecorum	0	0	0	0	0	0	0	0	0	0	0	0	0	0	9	0	5	1	136	0	127	99	95	0	0	0	0	0	0	0	6	0	9	0	0	0	5	0	2	0	0	0	0	0	0	0	9	0
1132942	k__Bacteria; p__Firmicutes; c__Clostridia; o__Clostridiales; f__Ruminococcaceae; g__Butyricicoccus; s__pullicaecorum	0	0	0	0	0	0	0	0	0	0	0	0	0	0	1	0	0	0	0	0	8	8	0	0	0	0	0	0	0	0	53	0	0	0	42	0	0	0	2	0	0	0	0	0	0	0	9	0
581079	k__Bacteria; p__Firmicutes; c__Clostridia; o__Clostridiales; f__Ruminococcaceae; g__Oscillospira; s__	0	0	0	0	31	0	0	0	0	0	0	0	0	0	4	0	0	3	44	0	36	15	79	0	0	0	0	0	0	0	0	0	0	0	0	0	0	0	0	0	0	0	0	0	0	0	10	0
362991	k__Bacteria; p__Firmicutes; c__Clostridia; o__Clostridiales; f__Ruminococcaceae; g__Ruminococcus; s__	0	0	0	0	0	0	0	0	0	0	0	0	0	0	0	0	0	0	0	0	0	0	0	0	0	0	0	0	0	113	0	0	0	3	0	0	0	0	0	0	0	0	0	0	0	0	0	0
New.14.CleanUp.ReferenceOTU183	k__Bacteria; p__Firmicutes; c__Clostridia; o__Clostridiales; f__Veillonellaceae; g__Acidaminococcus; s__	0	0	0	0	0	0	0	0	0	0	0	0	0	0	0	82	1	256	0	0	0	0	18	0	0	0	0	0	0	7	0	0	0	0	0	0	0	0	0	0	0	0	0	0	0	0	0	0
325808	k__Bacteria; p__Firmicutes; c__Clostridia; o__Clostridiales; f__Veillonellaceae; g__Megamonas; s__	0	0	0	68	23	0	0	3	0	0	2	2	4	44	2199	2	167	443	429	0	366	1	449	0	0	0	0	0	0	0	276	101	15	0	9	63	80	90	216	17	0	0	1	6	4	192	0	0
223773	k__Bacteria; p__Firmicutes; c__Clostridia; o__Clostridiales; f__Veillonellaceae; g__Megamonas; s__	0	0	0	0	0	0	0	0	0	0	0	0	0	0	10	1	20	29	12	0	6	0	9	0	0	0	0	0	0	0	0	4	0	0	0	0	0	0	2	1	0	0	0	0	0	0	0	0
237265	k__Bacteria; p__Firmicutes; c__Clostridia; o__Clostridiales; f__Veillonellaceae; g__Megamonas; s__	0	0	0	0	2	0	0	0	0	0	0	0	0	0	9	0	0	4	16	0	23	0	27	0	0	0	0	0	0	0	0	0	0	0	0	0	0	0	0	0	0	0	0	0	0	0	0	1
266210	k__Bacteria; p__Firmicutes; c__Clostridia; o__Clostridiales; f__Veillonellaceae; g__Megasphaera; s__	0	0	0	0	0	0	0	0	0	0	0	0	0	0	0	32	0	70	2	13	0	0	9	12	19	0	48	0	0	0	0	3	0	4	0	1	21	0	10	0	0	0	0	0	0	0	0	0
250269	k__Bacteria; p__Firmicutes; c__Clostridia; o__Clostridiales; f__Veillonellaceae; g__Megasphaera; s__	0	0	0	0	0	0	0	0	0	0	0	0	0	0	0	104	0	1	9	0	0	2	0	0	0	0	0	1	0	0	0	0	0	0	0	0	0	1	0	0	0	0	0	0	0	0	0	0
2710761	k__Bacteria; p__Firmicutes; c__Clostridia; o__Clostridiales; f__Veillonellaceae; g__Phascolarctobacterium; s__	0	0	0	0	0	0	0	0	0	0	0	0	0	2	192	0	0	0	0	0	0	0	0	0	0	0	0	0	4	0	196	28	22	0	12	0	77	0	89	0	0	0	0	0	0	0	0	0
4371341	k__Bacteria; p__Firmicutes; c__Clostridia; o__Clostridiales; f__Veillonellaceae; g__Phascolarctobacterium; s__	0	0	0	0	0	0	0	0	0	0	0	0	0	0	59	0	0	0	0	0	0	0	0	0	0	0	0	0	0	0	32	3	0	0	2	0	3	0	11	0	0	0	0	0	0	0	0	0
New.7.CleanUp.ReferenceOTU113	k__Bacteria; p__Firmicutes; c__Clostridia; o__Clostridiales; f__Veillonellaceae; g__Phascolarctobacterium; s__	0	0	0	0	0	0	0	0	0	0	0	0	0	0	58	0	0	0	0	0	0	0	0	0	0	0	0	0	20	2	280	32	5	0	78	0	52	0	86	0	0	0	0	0	0	0	0	0
132784	k__Bacteria; p__Firmicutes; c__Clostridia; o__Clostridiales; f__Veillonellaceae; g__Phascolarctobacterium; s__	0	0	0	0	0	0	0	0	0	0	0	0	0	0	0	0	0	1	92	0	130	0	12	0	0	0	0	0	0	0	0	0	0	0	0	2	0	0	0	0	0	0	0	0	0	0	0	0
916151	k__Bacteria; p__Firmicutes; c__Clostridia; o__Clostridiales; f__Veillonellaceae; g__Veillonella; s__	3	87	4	17	3	0	0	0	3	0	0	0	0	0	0	0	0	0	0	35	0	0	0	0	0	108	0	0	1	0	1	0	6	0	0	0	0	0	0	0	0	0	0	0	0	0	0	0
New.0.CleanUp.ReferenceOTU262	k__Bacteria; p__Firmicutes; c__Clostridia; o__Clostridiales; f__Veillonellaceae; g__Veillonella; s__	0	86	0	0	0	0	0	0	16	0	0	0	0	0	0	0	0	0	0	0	0	0	0	0	0	0	0	0	0	0	0	0	0	0	0	0	0	0	0	7	0	0	0	0	0	0	0	0
85594	k__Bacteria; p__Firmicutes; c__Clostridia; o__Clostridiales; f__Veillonellaceae; g__Veillonella; s__	0	0	0	0	0	0	0	0	0	0	0	0	0	0	0	0	0	0	0	0	0	0	0	0	0	0	0	0	0	0	0	154	0	0	0	0	0	0	0	0	0	0	0	0	0	0	0	0
915452	k__Bacteria; p__Firmicutes; c__Clostridia; o__Clostridiales; f__Veillonellaceae; g__Veillonella; s__dispar	5	0	0	9	220	83	8	0	0	0	38	0	0	0	0	2	0	3	9	5	9	0	0	0	0	10	0	0	0	1	0	11	1	10	0	0	0	0	0	2	95	149	426	497	23	178	4	0
4297420	k__Bacteria; p__Firmicutes; c__Clostridia; o__Clostridiales; f__Veillonellaceae; g__Veillonella; s__dispar	0	0	0	0	35	53	0	0	0	0	0	0	0	0	0	0	0	85	0	5	0	2	0	0	0	5	0	0	0	2	0	0	0	2	0	0	0	0	0	0	33	20	106	11	0	24	0	0
873174	k__Bacteria; p__Firmicutes; c__Clostridia; o__Clostridiales; f__Veillonellaceae; g__Veillonella; s__dispar	0	4	0	10	122	0	3	0	0	3	19	0	0	0	0	20	0	0	6	45	2	0	0	0	1	83	0	0	0	7	0	11	21	0	4	0	0	0	0	8	0	24	173	1	0	0	0	0
4472240	k__Bacteria; p__Firmicutes; c__Erysipelotrichi; o__Erysipelotrichales; f__Erysipelotrichaceae; g__; s__	0	50	0	0	17	45	0	42	16	1	0	0	1	0	0	0	0	0	2	3	0	0	0	0	0	0	0	0	23	0	0	30	0	1	0	0	19	0	0	54	0	0	0	0	0	0	0	43
980252	k__Bacteria; p__Firmicutes; c__Erysipelotrichi; o__Erysipelotrichales; f__Erysipelotrichaceae; g__; s__	0	0	0	0	0	0	0	7	0	0	0	0	4	0	0	0	0	0	0	0	0	0	0	2	4	0	0	0	29	7	0	43	33	297	0	0	18	0	3	213	0	48	0	0	19	10	0	0
356760	k__Bacteria; p__Firmicutes; c__Erysipelotrichi; o__Erysipelotrichales; f__Erysipelotrichaceae; g__; s__	24	0	0	0	0	45	2	0	0	0	0	0	0	0	4	0	0	0	0	0	0	14	13	0	0	0	0	0	0	0	0	0	0	0	0	0	0	0	0	0	32	0	0	0	0	0	7	0
300820	k__Bacteria; p__Firmicutes; c__Erysipelotrichi; o__Erysipelotrichales; f__Erysipelotrichaceae; g__[Eubacterium]; s__	0	0	0	0	0	0	0	0	0	0	0	0	0	0	0	83	24	114	0	17	29	20	0	0	0	2	0	0	0	1	0	0	0	0	0	0	0	2	0	0	0	0	0	0	1	0	0	0
369635	k__Bacteria; p__Firmicutes; c__Erysipelotrichi; o__Erysipelotrichales; f__Erysipelotrichaceae; g__[Eubacterium]; s__biforme	0	0	0	1	0	0	0	2	0	0	0	0	0	0	0	1	0	3	61	55	115	551	211	1	43	12	0	0	144	2	495	17	4	0	30	10	113	0	143	0	0	0	0	1	0	0	0	0
527208	k__Bacteria; p__Firmicutes; c__Erysipelotrichi; o__Erysipelotrichales; f__Erysipelotrichaceae; g__[Eubacterium]; s__biforme	10	0	0	22	0	0	2	0	0	0	0	0	0	0	0	0	41	0	0	0	0	2	3	0	0	0	0	0	1	7	105	10	1	0	0	0	84	0	27	0	0	0	0	0	0	3	0	0
New.0.CleanUp.ReferenceOTU216	k__Bacteria; p__Firmicutes; c__Erysipelotrichi; o__Erysipelotrichales; f__Erysipelotrichaceae; g__[Eubacterium]; s__cylindroides	0	0	0	0	0	0	0	0	0	0	0	0	0	0	0	0	0	0	0	0	0	0	0	0	0	0	0	0	0	0	0	0	0	0	0	0	0	0	0	0	0	0	0	0	0	0	0	0
493391	k__Bacteria; p__Firmicutes; c__Erysipelotrichi; o__Erysipelotrichales; f__Erysipelotrichaceae; g__[Eubacterium]; s__dolichum	10	0	0	12	3	0	0	0	0	0	0	0	0	0	3	0	0	0	0	0	3	0	0	0	0	0	0	0	0	0	0	0	0	0	0	0	0	0	0	0	0	0	0	0	0	0	5	3
New.3.CleanUp.ReferenceOTU169	k__Bacteria; p__Firmicutes; c__Erysipelotrichi; o__Erysipelotrichales; f__Erysipelotrichaceae; g__Allobaculum; s__	0	0	0	3	0	0	0	0	4	0	0	0	0	0	0	0	0	0	0	0	0	0	0	0	6	0	0	0	0	0	27	0	0	0	0	3	0	0	3	0	0	0	0	0	0	0	0	0
295705	k__Bacteria; p__Firmicutes; c__Erysipelotrichi; o__Erysipelotrichales; f__Erysipelotrichaceae; g__Catenibacterium; s__	0	0	2	2	20	7	0	7	0	0	0	0	0	4	191	17	0	0	2	0	6	0	0	1	8	0	0	0	0	18	282	10	2	21	20	0	137	0	51	0	0	0	0	0	4	0	0	0
367627	k__Bacteria; p__Firmicutes; c__Erysipelotrichi; o__Erysipelotrichales; f__Erysipelotrichaceae; g__Catenibacterium; s__	0	0	2	11	53	20	0	5	0	0	0	0	2	2	169	0	0	0	0	0	2	0	0	12	0	0	0	0	0	0	28	2	0	5	1	0	11	0	4	0	0	0	0	0	0	0	0	0
592616	k__Bacteria; p__Firmicutes; c__Erysipelotrichi; o__Erysipelotrichales; f__Erysipelotrichaceae; g__Clostridium; s__cocleatum	6	0	0	15	0	0	0	0	0	1	0	0	0	0	5	0	0	0	0	0	0	0	0	0	0	0	0	0	0	0	21	3	0	0	0	2	9	0	3	0	0	0	0	0	0	0	13	0
4254313	k__Bacteria; p__Fusobacteria; c__Fusobacteriia; o__Fusobacteriales; f__Fusobacteriaceae; g__Fusobacterium; s__	12	0	0	63	0	43	0	23	4	4	5	17	4	208	10147	232	103	1498	3802	169	4118	101	3158	0	3	0	0	0	0	6	1315	142	159	3	124	68	391	2	131	5	0	1	43	180	0	1	1	2
345114	k__Bacteria; p__Fusobacteria; c__Fusobacteriia; o__Fusobacteriales; f__Fusobacteriaceae; g__Fusobacterium; s__	0	0	0	6	0	0	0	2	0	0	13	0	3	26	1042	14	3	32	218	36	221	1	145	0	0	0	0	0	123	2	186	1	0	0	2	5	16	0	5	0	0	0	3	5	0	0	7	0
4307309	k__Bacteria; p__Fusobacteria; c__Fusobacteriia; o__Fusobacteriales; f__Fusobacteriaceae; g__Fusobacterium; s__	0	0	2	3	0	0	0	1	0	0	0	0	0	0	0	2	0	0	0	0	0	0	0	0	0	0	0	0	0	0	0	0	0	0	0	0	0	0	0	0	0	0	0	0	0	0	0	125
518865	k__Bacteria; p__Fusobacteria; c__Fusobacteriia; o__Fusobacteriales; f__Fusobacteriaceae; g__Fusobacterium; s__	0	0	0	0	0	0	0	0	0	0	0	0	0	0	0	0	0	65	0	11	0	4	0	5	0	11	0	0	0	0	0	27	0	18	23	0	0	0	0	17	2	15	12	43	75	0	0	0
342025	k__Bacteria; p__Fusobacteria; c__Fusobacteriia; o__Fusobacteriales; f__Fusobacteriaceae; g__Fusobacterium; s__	0	0	0	0	0	0	0	0	0	0	0	0	0	0	63	32	32	48	350	137	439	32	356	0	2	7	0	0	8	0	76	9	10	0	9	4	28	0	15	3	3	1	140	7	3	9	520	0
4319899	k__Bacteria; p__Fusobacteria; c__Fusobacteriia; o__Fusobacteriales; f__Fusobacteriaceae; g__Fusobacterium; s__	1	0	0	14	0	0	0	0	0	0	0	0	0	0	0	12	0	0	0	0	3	0	0	0	0	0	0	0	0	0	0	0	1	0	0	0	0	0	0	0	0	1	0	12	0	0	0	110
4333154	k__Bacteria; p__Fusobacteria; c__Fusobacteriia; o__Fusobacteriales; f__Fusobacteriaceae; g__Fusobacterium; s__	5	0	0	3	0	0	0	3	2	0	0	0	0	0	1	66	9	202	23	3	1	3	0	0	3	0	0	0	0	0	0	12	41	21	0	14	0	0	0	342	0	7	15	0	0	0	2	1
351979	k__Bacteria; p__Fusobacteria; c__Fusobacteriia; o__Fusobacteriales; f__Fusobacteriaceae; g__Fusobacterium; s__	0	0	0	0	0	0	0	2	0	0	0	0	0	15	752	414	1076	1770	7457	2156	8229	568	7376	0	17	138	0	0	89	0	981	85	84	1	134	31	222	0	155	26	86	8	1519	126	19	36	6433	0
309658	k__Bacteria; p__Fusobacteria; c__Fusobacteriia; o__Fusobacteriales; f__Fusobacteriaceae; g__Fusobacterium; s__	0	0	0	0	0	0	0	0	0	0	0	0	0	0	11	39	12	32	174	101	226	14	168	0	11	5	0	0	0	0	85	8	4	0	10	1	21	0	11	2	19	1	164	14	3	2	582	0
444857	k__Bacteria; p__Fusobacteria; c__Fusobacteriia; o__Fusobacteriales; f__Fusobacteriaceae; g__Fusobacterium; s__	1	0	4	27	4	5	0	7	2	0	0	0	0	0	0	244	0	1	3	0	22	0	0	0	0	0	0	0	0	0	0	5	15	1	0	0	0	0	0	4	0	8	0	24	0	0	0	436
New.0.CleanUp.ReferenceOTU100	k__Bacteria; p__Fusobacteria; c__Fusobacteriia; o__Fusobacteriales; f__Fusobacteriaceae; g__Fusobacterium; s__	40	18	15	17	0	0	10	2212	4314	6929	2350	1342	11264	416	125	0	0	0	2	0	0	4	0	0	10	22	0	0	13	8	0	110	20	75	2	3	16	0	0	27	0	12	0	5	0	0	0	73
New.0.CleanUp.ReferenceOTU233	k__Bacteria; p__Fusobacteria; c__Fusobacteriia; o__Fusobacteriales; f__Fusobacteriaceae; g__Fusobacterium; s__	0	0	0	0	0	0	0	0	0	0	0	0	0	0	17	7	0	0	20	12	48	5	5	0	0	0	1	1	253	0	103	0	0	0	0	1	0	0	3	0	0	0	0	0	0	0	0	0
New.0.CleanUp.ReferenceOTU442	k__Bacteria; p__Fusobacteria; c__Fusobacteriia; o__Fusobacteriales; f__Fusobacteriaceae; g__Fusobacterium; s__	0	0	0	0	0	0	0	0	0	0	0	0	0	0	2	7	0	0	4	1	14	0	1	0	0	0	0	0	24	0	13	0	0	0	0	2	0	0	1	0	0	0	0	0	0	0	0	0
New.0.CleanUp.ReferenceOTU571	k__Bacteria; p__Fusobacteria; c__Fusobacteriia; o__Fusobacteriales; f__Fusobacteriaceae; g__Fusobacterium; s__	0	0	0	0	0	0	0	0	0	0	0	0	0	0	0	2	0	1	1	0	0	0	0	0	0	0	0	0	0	0	0	2	0	0	0	8	0	0	0	26	0	0	0	0	0	0	0	0
New.0.CleanUp.ReferenceOTU671	k__Bacteria; p__Fusobacteria; c__Fusobacteriia; o__Fusobacteriales; f__Fusobacteriaceae; g__Fusobacterium; s__	10	5	11	86	23	25	0	9	0	0	0	0	0	0	0	139	0	0	4	0	0	0	0	0	0	0	0	0	0	0	0	4	10	2	0	0	3	0	0	6	0	8	0	12	0	0	0	2772
New.0.CleanUp.ReferenceOTU877	k__Bacteria; p__Fusobacteria; c__Fusobacteriia; o__Fusobacteriales; f__Fusobacteriaceae; g__Fusobacterium; s__	0	0	0	0	0	0	0	0	0	0	0	0	0	0	0	0	0	1	0	0	0	0	0	0	0	0	0	0	0	0	0	3	0	4	0	0	2	0	0	2	0	11	0	0	0	0	0	0
4234219	k__Bacteria; p__Fusobacteria; c__Fusobacteriia; o__Fusobacteriales; f__Fusobacteriaceae; g__Fusobacterium; s__	0	0	0	0	0	0	0	0	0	0	0	0	0	0	112	1	0	10	31	3	45	0	12	0	0	0	0	0	0	0	18	2	2	0	2	1	15	0	4	0	0	0	0	1	0	0	0	0
New.1.CleanUp.ReferenceOTU920	k__Bacteria; p__Fusobacteria; c__Fusobacteriia; o__Fusobacteriales; f__Fusobacteriaceae; g__Fusobacterium; s__	0	2	0	2	0	0	0	0	0	0	0	0	0	0	0	21	0	5	0	0	0	4	0	0	0	0	0	0	0	0	0	18	1	12	0	0	7	0	0	40	0	36	0	0	0	0	0	0
New.2.CleanUp.ReferenceOTU854	k__Bacteria; p__Fusobacteria; c__Fusobacteriia; o__Fusobacteriales; f__Fusobacteriaceae; g__Fusobacterium; s__	0	0	0	0	0	0	0	4	4	12	4	2	13	0	0	0	0	0	0	0	0	0	0	0	2	0	0	0	1	0	0	3	0	7	0	0	0	0	0	1	0	0	0	0	0	0	0	0
2987631	k__Bacteria; p__Fusobacteria; c__Fusobacteriia; o__Fusobacteriales; f__Fusobacteriaceae; g__Fusobacterium; s__	0	0	0	0	0	0	0	0	0	0	0	0	0	0	0	0	1	3	13	7	12	1	13	0	0	0	0	0	0	0	3	0	0	0	1	0	0	0	0	0	0	0	7	0	0	0	5	0
New.3.CleanUp.ReferenceOTU173	k__Bacteria; p__Fusobacteria; c__Fusobacteriia; o__Fusobacteriales; f__Fusobacteriaceae; g__Fusobacterium; s__	0	0	0	0	0	0	0	0	0	0	0	0	0	1	9	0	0	0	0	0	21	0	0	0	0	0	0	0	0	0	1	0	1	0	0	25	18	0	0	5	0	0	2	0	0	0	0	0
New.7.CleanUp.ReferenceOTU137	k__Bacteria; p__Fusobacteria; c__Fusobacteriia; o__Fusobacteriales; f__Fusobacteriaceae; g__Fusobacterium; s__	0	0	0	0	0	0	0	0	0	0	0	0	0	0	0	1	2	3	9	5	13	2	15	0	0	2	0	0	0	0	3	1	3	0	0	0	1	0	1	0	0	0	5	2	0	0	26	0
941024	k__Bacteria; p__Fusobacteria; c__Fusobacteriia; o__Fusobacteriales; f__Fusobacteriaceae; g__Fusobacterium; s__	0	0	0	0	0	0	0	0	0	0	0	0	0	0	0	0	0	0	0	0	0	0	0	0	0	0	0	227	0	0	0	0	0	0	0	0	0	0	0	0	0	0	0	0	0	0	0	0
New.10.CleanUp.ReferenceOTU1170	k__Bacteria; p__Fusobacteria; c__Fusobacteriia; o__Fusobacteriales; f__Fusobacteriaceae; g__Fusobacterium; s__	0	0	0	0	0	0	0	0	0	0	0	0	0	0	0	0	0	0	0	0	0	0	0	0	0	0	0	0	0	0	0	1	2	3	1	0	38	28	1999	0	0	0	0	0	0	0	0	0
257278	k__Bacteria; p__Fusobacteria; c__Fusobacteriia; o__Fusobacteriales; f__Fusobacteriaceae; g__Fusobacterium; s__	0	0	0	97	0	0	0	25	0	0	0	0	0	0	0	0	0	0	0	0	0	0	0	0	0	0	0	1	0	0	0	0	0	0	0	0	0	0	0	0	0	0	0	0	0	0	0	1890
New.12.CleanUp.ReferenceOTU113	k__Bacteria; p__Fusobacteria; c__Fusobacteriia; o__Fusobacteriales; f__Fusobacteriaceae; g__Fusobacterium; s__	0	0	0	0	0	0	0	0	0	0	0	0	0	0	0	7	0	31	5	2	0	0	0	0	0	0	0	0	0	0	0	2	9	3	0	1	0	0	0	40	0	1	0	0	0	0	0	0
New.16.CleanUp.ReferenceOTU86	k__Bacteria; p__Fusobacteria; c__Fusobacteriia; o__Fusobacteriales; f__Fusobacteriaceae; g__Fusobacterium; s__	2	0	3	16	2	2	0	8	0	0	0	0	2	0	0	134	0	0	0	0	0	0	0	0	0	0	0	0	0	0	0	0	0	0	0	0	0	0	0	0	0	0	0	0	0	0	0	614
New.16.CleanUp.ReferenceOTU122	k__Bacteria; p__Fusobacteria; c__Fusobacteriia; o__Fusobacteriales; f__Fusobacteriaceae; g__Fusobacterium; s__	0	0	0	8	0	0	0	0	0	0	0	0	0	0	0	0	0	0	0	0	0	0	0	0	0	0	0	0	0	0	0	0	0	0	0	0	0	0	0	0	0	0	0	0	0	0	0	151
New.17.CleanUp.ReferenceOTU114	k__Bacteria; p__Fusobacteria; c__Fusobacteriia; o__Fusobacteriales; f__Fusobacteriaceae; g__Fusobacterium; s__	24	13	15	273	29	49	0	38	0	0	0	0	0	0	0	2	0	0	0	0	0	0	0	0	0	0	0	0	0	0	0	0	1	0	0	0	0	0	0	0	0	0	0	0	0	0	0	4832
New.21.CleanUp.ReferenceOTU57	k__Bacteria; p__Fusobacteria; c__Fusobacteriia; o__Fusobacteriales; f__Fusobacteriaceae; g__Fusobacterium; s__	0	0	2	11	4	0	0	2	0	0	0	0	0	0	0	0	0	0	0	0	0	0	0	0	0	0	0	0	0	0	0	0	0	0	0	0	0	0	0	0	0	0	0	0	0	0	0	2
New.33.CleanUp.ReferenceOTU284	k__Bacteria; p__Fusobacteria; c__Fusobacteriia; o__Fusobacteriales; f__Fusobacteriaceae; g__Fusobacterium; s__	0	0	0	0	0	0	0	22	55	82	29	23	0	5	1	0	0	0	0	0	0	0	0	0	0	0	0	0	0	0	0	0	0	0	0	0	0	0	0	0	0	0	0	0	0	0	0	0
New.34.CleanUp.ReferenceOTU130	k__Bacteria; p__Fusobacteria; c__Fusobacteriia; o__Fusobacteriales; f__Fusobacteriaceae; g__Fusobacterium; s__	0	0	0	0	0	0	0	120	1	353	0	65	0	20	7	0	0	0	0	0	0	0	0	0	0	0	0	0	0	0	0	0	0	0	0	0	0	0	0	0	0	0	0	0	0	0	0	0
New.39.CleanUp.ReferenceOTU1172	k__Bacteria; p__Fusobacteria; c__Fusobacteriia; o__Fusobacteriales; f__Fusobacteriaceae; g__Fusobacterium; s__	0	0	0	0	0	0	0	0	0	0	0	0	0	0	4	19	14	0	8	0	20	0	18	0	0	0	0	0	0	0	2	0	0	0	0	0	1	0	0	0	0	0	0	0	0	0	0	0
New.40.CleanUp.ReferenceOTU339	k__Bacteria; p__Fusobacteria; c__Fusobacteriia; o__Fusobacteriales; f__Fusobacteriaceae; g__Fusobacterium; s__	0	0	0	0	0	0	0	0	0	0	0	0	0	0	0	2	0	41	47	22	0	1	29	0	0	0	0	0	0	0	0	0	0	0	0	0	0	0	0	0	0	0	0	0	0	0	0	0
New.40.CleanUp.ReferenceOTU490	k__Bacteria; p__Fusobacteria; c__Fusobacteriia; o__Fusobacteriales; f__Fusobacteriaceae; g__Fusobacterium; s__	0	0	0	0	0	0	0	0	0	0	0	0	0	0	0	120	0	0	65	173	8	62	90	0	0	0	0	0	0	0	0	0	0	0	0	0	0	0	0	0	0	0	0	0	0	0	0	0
New.43.CleanUp.ReferenceOTU466	k__Bacteria; p__Fusobacteria; c__Fusobacteriia; o__Fusobacteriales; f__Fusobacteriaceae; g__Fusobacterium; s__	0	0	0	0	0	0	0	0	0	0	0	0	0	0	0	11	0	341	0	1	0	11	286	0	0	0	0	0	0	0	0	0	0	0	0	0	0	0	0	0	0	0	0	0	0	0	0	0
4335450	k__Bacteria; p__Fusobacteria; c__Fusobacteriia; o__Fusobacteriales; f__Leptotrichiaceae; g__; s__	12	0	0	21	0	0	0	201	0	3	0	0	0	0	0	0	0	0	0	7	0	0	0	0	0	0	0	0	0	0	5	0	0	0	0	0	0	0	0	0	0	0	0	0	0	0	0	0
New.0.CleanUp.ReferenceOTU42	k__Bacteria; p__Fusobacteria; c__Fusobacteriia; o__Fusobacteriales; f__Leptotrichiaceae; g__; s__	14	19	0	337	0	0	0	77	993	416	2202	887	1608	141	127	0	0	0	0	0	0	0	0	0	0	0	0	0	0	0	0	1	14	0	0	0	3	0	0	0	0	0	0	4	0	0	0	0
New.32.CleanUp.ReferenceOTU260	k__Bacteria; p__Fusobacteria; c__Fusobacteriia; o__Fusobacteriales; f__Leptotrichiaceae; g__; s__	0	0	0	0	0	0	0	8	106	49	212	94	0	14	16	0	0	0	0	0	0	0	0	0	0	0	0	0	0	0	0	2	2	0	0	0	1	0	0	0	0	0	0	1	0	0	0	0
New.32.CleanUp.ReferenceOTU818	k__Bacteria; p__Fusobacteria; c__Fusobacteriia; o__Fusobacteriales; f__Leptotrichiaceae; g__; s__	0	0	0	0	0	0	0	26	104	327	1703	616	1675	3	79	0	0	0	0	0	0	0	0	0	0	0	0	0	0	0	0	0	0	0	0	0	0	0	0	0	0	0	0	0	0	0	0	0
4351591	k__Bacteria; p__Fusobacteria; c__Fusobacteriia; o__Fusobacteriales; f__Leptotrichiaceae; g__Leptotrichia; s__	0	34	0	0	0	0	0	29	0	11	0	12	0	0	0	0	0	0	0	0	0	0	0	0	0	0	0	0	0	0	0	16	0	0	0	0	0	0	0	2	44	0	0	0	0	0	0	0
New.8.CleanUp.ReferenceOTU880	k__Bacteria; p__Fusobacteria; c__Fusobacteriia; o__Fusobacteriales; f__Leptotrichiaceae; g__Leptotrichia; s__	0	0	0	0	0	0	0	0	0	0	43	0	0	0	0	0	0	0	0	0	0	0	0	0	1	99	0	0	0	0	0	0	1	0	0	0	0	0	0	0	0	0	14	0	0	0	0	0
4308098	k__Bacteria; p__Fusobacteria; c__Fusobacteriia; o__Fusobacteriales; f__Leptotrichiaceae; g__Leptotrichia; s__	0	0	0	0	0	0	0	0	0	0	0	0	0	0	0	0	0	0	0	0	0	0	0	98	0	0	0	0	0	0	0	0	0	0	0	0	0	0	0	0	0	0	0	0	0	0	0	0
New.0.CleanUp.ReferenceOTU112	k__Bacteria; p__Fusobacteria; c__Fusobacteriia; o__Fusobacteriales; f__Leptotrichiaceae; g__Sneathia; s__	0	0	0	12	0	0	0	22	0	0	0	0	0	0	0	0	0	0	0	0	0	0	0	0	0	0	0	0	17	15	0	45	27	0	0	21	6	0	0	52	0	0	0	0	0	0	0	0
New.41.CleanUp.ReferenceOTU148	k__Bacteria; p__Gemmatimonadetes; c__Gemm-1; o__; f__; g__; s__	0	0	0	0	0	0	0	0	0	0	0	0	0	0	0	0	0	0	2	114	0	0	0	0	0	0	0	0	0	0	0	0	0	0	0	0	0	0	0	0	0	0	0	0	0	0	0	0
New.14.CleanUp.ReferenceOTU2	k__Bacteria; p__Gemmatimonadetes; c__Gemm-3; o__; f__; g__; s__	0	0	0	0	0	0	19	0	0	0	0	0	0	0	0	0	0	0	0	0	0	0	0	0	22	0	0	1	146	0	0	0	0	0	0	0	0	0	0	0	0	0	0	0	0	0	0	0
New.64.CleanUp.ReferenceOTU105	k__Bacteria; p__Gemmatimonadetes; c__Gemm-3; o__; f__; g__; s__	0	0	0	0	0	0	0	0	0	0	0	0	0	0	0	0	0	0	0	0	0	0	0	0	0	0	0	0	0	0	0	0	0	0	0	0	0	0	0	15	40	74	69	9	148	76	0	0
New.28.CleanUp.ReferenceOTU788	k__Bacteria; p__Gemmatimonadetes; c__Gemmatimonadetes; o__; f__; g__; s__	0	0	0	0	0	0	7	0	0	0	0	3	0	0	0	0	0	0	0	0	0	0	0	0	0	66	0	0	0	0	0	0	0	0	0	0	0	0	0	3	0	0	68	0	0	0	0	0
4370817	k__Bacteria; p__Gemmatimonadetes; c__Gemmatimonadetes; o__Gemmatimonadales; f__; g__; s__	0	0	0	0	3	0	3	0	12	0	0	0	3	10	0	0	0	0	0	0	0	0	0	0	0	0	0	0	0	0	0	0	0	0	3	0	0	0	0	6	6	17	0	0	0	34	0	0
2171541	k__Bacteria; p__GN02; c__BD1-5; o__; f__; g__; s__	0	0	8	0	0	0	0	123	7	0	0	0	0	0	0	0	0	0	0	0	0	0	0	0	0	0	0	0	0	0	0	18	0	27	0	0	0	0	0	96	5	5	0	0	0	0	0	59
New.0.CleanUp.ReferenceOTU762	k__Bacteria; p__GN02; c__BD1-5; o__; f__; g__; s__	0	0	0	0	0	0	0	28	0	0	0	0	0	0	0	0	0	0	0	0	0	0	0	2	0	0	0	0	28	0	0	35	12	205	1	0	4	0	0	36	0	4	1	0	2	0	0	2
New.5.CleanUp.ReferenceOTU1690	k__Bacteria; p__GN02; c__BD1-5; o__; f__; g__; s__	19	0	0	0	0	0	0	85	0	0	0	0	0	0	0	0	0	0	0	0	0	0	0	45	0	0	1	1	133	10	0	49	60	15	19	0	3	0	0	125	0	3	70	0	9	0	1	27
New.8.CleanUp.ReferenceOTU1251	k__Bacteria; p__Nitrospirae; c__Nitrospira; o__Nitrospirales; f__Nitrospiraceae; g__Nitrospira; s__	0	0	0	0	0	0	7	0	0	0	0	28	0	0	0	0	0	0	0	0	0	0	0	0	0	0	0	0	0	0	0	0	7	0	0	0	0	106	0	1	0	0	0	0	0	0	0	6
New.6.CleanUp.ReferenceOTU506	k__Bacteria; p__Proteobacteria; c__Alphaproteobacteria	0	0	0	0	0	0	0	0	0	0	0	0	0	0	0	0	0	0	1	0	13	14	0	0	22	0	0	0	0	0	0	3	0	0	0	0	0	0	0	1	37	5	0	0	0	0	1	0
New.2.CleanUp.ReferenceOTU1255	k__Bacteria; p__Proteobacteria; c__Alphaproteobacteria; o__Caulobacterales; f__Caulobacteraceae	0	0	17	0	0	0	0	0	1	0	0	28	0	0	0	0	0	0	2	0	0	0	0	1	47	164	3	8	73	38	0	1	1	1	0	44	96	91	0	40	27	24	27	59	0	195	0	0
New.35.CleanUp.ReferenceOTU431	k__Bacteria; p__Proteobacteria; c__Alphaproteobacteria; o__Caulobacterales; f__Caulobacteraceae	0	0	0	0	0	0	0	4	0	0	0	46	0	0	2	0	0	0	0	0	0	0	0	0	11	148	0	0	0	0	0	0	0	0	0	0	0	6	0	0	0	0	0	0	0	0	0	0
New.66.CleanUp.ReferenceOTU663	k__Bacteria; p__Proteobacteria; c__Alphaproteobacteria; o__Caulobacterales; f__Caulobacteraceae	0	0	0	0	0	0	0	0	0	0	0	0	0	0	0	0	0	0	0	0	0	0	0	0	0	0	0	0	0	0	0	0	0	0	0	0	0	0	0	0	105	0	0	0	0	0	0	0
850731	k__Bacteria; p__Proteobacteria; c__Alphaproteobacteria; o__Caulobacterales; f__Caulobacteraceae; g__; s__	0	0	0	0	2	0	0	3	7	14	0	0	0	0	0	0	11	0	3	3	0	0	6	29	1	13	0	44	156	6	9	20	29	0	99	31	21	47	1	19	4	51	10	342	0	340	0	0
288283	k__Bacteria; p__Proteobacteria; c__Alphaproteobacteria; o__Caulobacterales; f__Caulobacteraceae; g__; s__	0	31	7	35	43	705	5	7	5	22	19	5	2	0	0	0	25	0	11	266	5	0	3	42	97	310	55	198	97	84	7	62	339	24	1215	483	221	147	5	37	335	391	559	219	87	181	6	0
681246	k__Bacteria; p__Proteobacteria; c__Alphaproteobacteria; o__Caulobacterales; f__Caulobacteraceae; g__; s__	0	0	0	4	0	0	0	0	0	0	0	0	0	0	0	0	0	0	0	0	0	0	0	0	24	0	0	0	1	8	3	0	0	0	0	0	0	0	0	1	0	0	0	0	0	0	0	0
108127	k__Bacteria; p__Proteobacteria; c__Alphaproteobacteria; o__Caulobacterales; f__Caulobacteraceae; g__; s__	0	0	0	0	0	0	0	0	0	0	2	0	0	0	0	0	451	2	0	0	43	0	0	63	108	66	0	29	0	97	3	3	45	6	187	378	20	203	3	42	83	82	206	0	0	8	0	0
841170	k__Bacteria; p__Proteobacteria; c__Alphaproteobacteria; o__Caulobacterales; f__Caulobacteraceae; g__; s__	0	0	0	0	0	4	0	0	0	5	0	0	0	0	0	0	0	0	0	0	0	0	0	2	1	1	0	4	5	0	0	3	4	0	6	1	4	1	0	2	1	10	11	13	2	21	0	0
New.0.CleanUp.ReferenceOTU359	k__Bacteria; p__Proteobacteria; c__Alphaproteobacteria; o__Caulobacterales; f__Caulobacteraceae; g__; s__	0	0	0	0	0	0	0	0	1	0	0	4	0	0	0	0	2	0	7	0	0	0	4	0	2	19	0	0	0	1	0	0	4	0	0	34	0	0	1	26	9	0	0	10	0	8	0	0
New.6.CleanUp.ReferenceOTU108	k__Bacteria; p__Proteobacteria; c__Alphaproteobacteria; o__Caulobacterales; f__Caulobacteraceae; g__; s__	0	0	0	0	0	0	0	0	0	0	0	0	0	0	0	0	0	0	0	0	0	0	0	0	0	0	0	0	0	0	0	0	0	0	0	0	0	0	0	0	121	0	0	0	0	0	1	0
New.8.CleanUp.ReferenceOTU229	k__Bacteria; p__Proteobacteria; c__Alphaproteobacteria; o__Caulobacterales; f__Caulobacteraceae; g__; s__	0	0	0	0	0	0	0	0	0	0	0	0	0	0	0	0	0	0	0	0	0	0	0	0	0	0	0	0	0	40	0	0	17	0	0	0	0	0	0	0	0	0	0	0	0	0	0	0
New.34.CleanUp.ReferenceOTU948	k__Bacteria; p__Proteobacteria; c__Alphaproteobacteria; o__Caulobacterales; f__Caulobacteraceae; g__; s__	0	0	0	0	0	0	0	0	1	4	0	2	0	0	0	0	0	0	0	0	0	0	0	0	4	15	0	0	12	0	0	0	0	1	0	0	5	329	1	0	0	0	0	0	0	0	0	0
New.49.CleanUp.ReferenceOTU291	k__Bacteria; p__Proteobacteria; c__Alphaproteobacteria; o__Caulobacterales; f__Caulobacteraceae; g__; s__	0	0	0	0	0	0	0	0	0	0	0	0	0	0	0	0	0	0	0	0	0	0	0	0	0	1	97	0	0	0	0	0	0	0	0	0	24	0	0	0	0	0	0	0	0	0	0	0
843060	k__Bacteria; p__Proteobacteria; c__Alphaproteobacteria; o__Caulobacterales; f__Caulobacteraceae; g__Asticcacaulis; s__	0	0	0	0	0	0	0	0	0	0	0	0	0	0	0	0	0	0	0	0	0	0	0	0	78	15	0	0	62	0	1	0	0	0	0	0	0	0	0	0	0	0	0	0	0	0	0	0
303643	k__Bacteria; p__Proteobacteria; c__Alphaproteobacteria; o__Caulobacterales; f__Caulobacteraceae; g__Caulobacter; s__	2	0	0	1	52	0	6	0	12	0	0	31	0	0	0	0	0	0	0	0	2	3	0	1	2	0	0	0	0	3	0	0	0	0	0	0	18	1	0	0	2	1	15	1	0	2	0	0
248395	k__Bacteria; p__Proteobacteria; c__Alphaproteobacteria; o__Caulobacterales; f__Caulobacteraceae; g__Caulobacter; s__	0	0	0	0	0	0	0	0	0	0	0	0	0	0	0	0	0	0	0	0	0	0	0	0	3	0	0	0	0	12	0	0	0	0	0	0	40	0	0	0	0	0	16	0	0	0	0	0
54353	k__Bacteria; p__Proteobacteria; c__Alphaproteobacteria; o__Caulobacterales; f__Caulobacteraceae; g__Caulobacter; s__	0	0	0	0	0	0	0	0	0	0	0	0	0	0	0	0	0	0	0	0	0	0	0	0	0	0	0	0	0	0	0	0	0	0	0	0	5	1	0	2	0	1	3	80	0	0	0	0
5547	k__Bacteria; p__Proteobacteria; c__Alphaproteobacteria; o__Caulobacterales; f__Caulobacteraceae; g__Caulobacter; s__	0	0	0	0	0	0	0	0	0	0	0	0	0	0	0	0	0	0	0	0	0	0	0	0	0	0	0	0	0	0	0	0	0	0	0	0	0	0	0	0	0	6	0	0	0	154	0	0
851049	k__Bacteria; p__Proteobacteria; c__Alphaproteobacteria; o__Caulobacterales; f__Caulobacteraceae; g__Mycoplana; s__	0	29	3	32	0	16	1	0	0	1	0	0	0	0	1	0	11	0	22	113	0	27	1	7	172	467	253	390	675	217	27	208	624	4	74	755	394	1195	11	115	130	921	348	765	61	623	9	0
586712	k__Bacteria; p__Proteobacteria; c__Alphaproteobacteria; o__Caulobacterales; f__Caulobacteraceae; g__Mycoplana; s__	0	0	0	2	0	0	0	0	0	0	0	1	0	0	0	0	1	0	3	7	0	0	0	0	15	27	10	16	57	10	2	18	29	0	6	42	29	56	0	7	8	52	12	31	2	46	0	0
828443	k__Bacteria; p__Proteobacteria; c__Alphaproteobacteria; o__Caulobacterales; f__Caulobacteraceae; g__Mycoplana; s__	0	0	0	0	0	0	0	4	1	0	0	0	0	0	0	0	0	0	4	0	0	0	0	0	11	3	10	218	0	11	19	27	4	0	10	51	171	202	1	46	70	478	65	59	12	410	2	0
169006	k__Bacteria; p__Proteobacteria; c__Alphaproteobacteria; o__Caulobacterales; f__Caulobacteraceae; g__Mycoplana; s__	0	0	7	0	0	0	0	0	0	0	0	34	0	0	0	0	0	0	0	0	0	1	0	0	1	1	10	3	1	3	0	0	0	0	0	8	2	2	0	3	7	1	1	1	0	3	0	0
4466825	k__Bacteria; p__Proteobacteria; c__Alphaproteobacteria; o__Caulobacterales; f__Caulobacteraceae; g__Mycoplana; s__	0	0	0	0	0	0	0	0	0	0	0	0	0	0	0	0	0	0	0	0	0	0	0	0	0	0	0	34	0	0	0	0	0	0	0	0	0	1	0	0	21	46	12	0	0	0	0	0
New.10.CleanUp.ReferenceOTU398	k__Bacteria; p__Proteobacteria; c__Alphaproteobacteria; o__Caulobacterales; f__Caulobacteraceae; g__Mycoplana; s__	0	0	0	0	0	0	0	0	0	0	0	0	0	0	0	0	3	0	0	0	0	0	0	0	0	3	0	18	0	0	0	0	0	0	0	0	2	0	0	1	0	19	0	1	1	132	0	0
New.10.CleanUp.ReferenceOTU2954	k__Bacteria; p__Proteobacteria; c__Alphaproteobacteria; o__Caulobacterales; f__Caulobacteraceae; g__Mycoplana; s__	0	0	0	0	0	0	0	0	0	3	4	0	0	0	0	0	0	0	0	0	0	0	0	0	0	0	0	0	0	0	0	0	0	0	0	0	3	5	0	19	0	7	0	1	0	0	0	0
4328978	k__Bacteria; p__Proteobacteria; c__Alphaproteobacteria; o__Caulobacterales; f__Caulobacteraceae; g__Phenylobacterium; s__	0	0	0	0	0	0	0	0	0	0	0	0	0	3	0	0	0	0	0	0	0	0	0	0	0	0	0	0	0	0	0	0	0	0	0	0	0	0	0	0	0	0	0	0	0	0	0	0
1088618	k__Bacteria; p__Proteobacteria; c__Alphaproteobacteria; o__Caulobacterales; f__Caulobacteraceae; g__Phenylobacterium; s__	0	0	0	0	0	0	0	0	1	0	0	0	0	0	0	0	0	0	0	0	0	35	0	0	0	0	16	0	0	5	0	0	1	0	1	24	0	9	0	26	10	12	5	26	0	8	0	0
242829	k__Bacteria; p__Proteobacteria; c__Alphaproteobacteria; o__Caulobacterales; f__Caulobacteraceae; g__Phenylobacterium; s__	0	0	0	0	4	0	0	0	0	0	0	0	0	0	0	0	0	0	1	0	0	51	0	0	0	2	221	0	1	66	2	9	16	0	6	217	3	86	1	20	0	8	21	6	0	46	0	0
389854	k__Bacteria; p__Proteobacteria; c__Alphaproteobacteria; o__Caulobacterales; f__Caulobacteraceae; g__Phenylobacterium; s__	0	0	0	0	0	0	2	0	0	0	0	0	0	0	0	0	0	0	1	124	0	0	1	0	0	0	0	0	0	0	0	14	1	0	0	0	0	0	0	4	0	11	28	0	0	24	0	0
513065	k__Bacteria; p__Proteobacteria; c__Alphaproteobacteria; o__Rhizobiales	0	0	0	0	0	0	0	0	0	0	0	0	0	0	0	0	0	0	0	0	0	0	0	5	16	382	0	0	0	0	12	3	0	0	0	0	19	0	0	0	0	0	0	0	0	0	0	0
789242	k__Bacteria; p__Proteobacteria; c__Alphaproteobacteria; o__Rhizobiales	0	0	0	0	0	0	0	0	0	0	0	0	0	0	0	0	0	0	0	0	0	0	0	1	1	1	0	288	54	0	1	0	0	0	0	0	0	0	0	0	0	0	0	0	0	0	0	0
552671	k__Bacteria; p__Proteobacteria; c__Alphaproteobacteria; o__Rhizobiales	0	0	0	0	0	0	0	0	1	1	0	0	0	0	0	0	0	0	0	0	0	0	0	0	8	0	0	0	0	52	0	30	0	0	0	0	0	0	0	0	2	0	0	0	0	0	0	0
New.1.CleanUp.ReferenceOTU518	k__Bacteria; p__Proteobacteria; c__Alphaproteobacteria; o__Rhizobiales	0	0	0	0	0	0	0	0	0	0	0	0	0	0	0	0	0	0	0	0	0	0	0	0	0	0	0	0	0	0	0	0	0	0	0	0	0	0	0	0	0	0	0	0	0	0	0	0
537664	k__Bacteria; p__Proteobacteria; c__Alphaproteobacteria; o__Rhizobiales	3	0	0	2	0	0	13	2	0	0	0	0	0	0	0	0	0	0	0	0	16	0	0	0	101	2	0	0	0	1	0	15	110	14	1	19	22	0	1	0	12	80	0	0	0	0	0	0
859052	k__Bacteria; p__Proteobacteria; c__Alphaproteobacteria; o__Rhizobiales	0	0	0	0	0	0	0	3	0	0	0	0	0	0	0	0	0	0	0	0	0	0	0	0	0	0	0	0	0	0	0	0	60	0	0	0	11	0	0	0	0	0	3	107	0	0	0	0
New.10.CleanUp.ReferenceOTU748	k__Bacteria; p__Proteobacteria; c__Alphaproteobacteria; o__Rhizobiales	0	0	0	0	0	0	0	0	0	0	0	0	0	0	0	0	94	0	58	0	7	34	1	25	80	164	0	1	290	35	0	28	65	0	2	121	188	0	0	0	17	150	0	0	0	24	0	0
New.32.CleanUp.ReferenceOTU82	k__Bacteria; p__Proteobacteria; c__Alphaproteobacteria; o__Rhizobiales	0	0	0	0	0	0	0	0	3	0	0	0	1	0	0	0	0	0	0	0	0	0	0	0	0	0	0	0	0	0	0	0	0	0	0	0	0	0	0	25	37	20	0	21	0	9	0	0
New.41.CleanUp.ReferenceOTU671	k__Bacteria; p__Proteobacteria; c__Alphaproteobacteria; o__Rhizobiales	0	0	0	0	0	0	0	0	0	0	0	0	0	0	0	0	0	0	0	116	0	0	0	0	0	0	0	0	0	0	0	0	0	0	0	0	0	0	0	0	0	0	0	0	0	0	0	0
New.1.CleanUp.ReferenceOTU361	k__Bacteria; p__Proteobacteria; c__Alphaproteobacteria; o__Rhizobiales; f__Aurantimonadaceae	0	0	0	0	0	0	0	0	40	0	45	0	0	0	2	0	216	0	24	0	0	0	2	120	0	0	0	0	1	3	0	0	0	0	0	14	60	0	0	0	3	40	0	0	3	0	0	0
982912	k__Bacteria; p__Proteobacteria; c__Alphaproteobacteria; o__Rhizobiales; f__Aurantimonadaceae; g__; s__	0	0	0	0	0	0	0	0	0	0	0	22	0	0	0	0	0	0	49	0	0	0	0	0	0	0	0	0	0	0	0	0	0	0	0	0	2	0	0	0	1	0	0	0	0	0	0	0
963154	k__Bacteria; p__Proteobacteria; c__Alphaproteobacteria; o__Rhizobiales; f__Aurantimonadaceae; g__; s__	0	0	0	0	0	0	0	0	0	0	0	0	0	0	0	0	0	0	0	0	0	0	0	17	11	0	0	0	0	0	0	0	0	0	0	0	0	0	0	0	0	0	0	0	0	0	0	0
516422	k__Bacteria; p__Proteobacteria; c__Alphaproteobacteria; o__Rhizobiales; f__Aurantimonadaceae; g__; s__	0	0	0	0	0	0	0	0	6	0	103	0	0	0	0	0	0	0	0	0	0	0	0	48	0	0	0	0	0	0	0	0	1	0	0	2	0	0	0	0	36	0	0	0	0	0	0	0
1085627	k__Bacteria; p__Proteobacteria; c__Alphaproteobacteria; o__Rhizobiales; f__Aurantimonadaceae; g__; s__	0	0	0	0	0	0	0	1	0	0	7	73	0	0	0	0	6	0	1	0	2	0	0	9	18	0	0	5	1	0	0	0	0	0	3	0	13	0	0	0	1	5	0	0	0	0	0	0
New.0.CleanUp.ReferenceOTU22	k__Bacteria; p__Proteobacteria; c__Alphaproteobacteria; o__Rhizobiales; f__Aurantimonadaceae; g__; s__	0	0	0	10	0	0	0	0	0	0	9	2	0	0	0	0	0	0	0	0	0	19	0	0	33	0	0	0	0	2	0	0	27	0	1	4	0	0	0	0	1	4	0	0	0	3	0	0
New.0.CleanUp.ReferenceOTU131	k__Bacteria; p__Proteobacteria; c__Alphaproteobacteria; o__Rhizobiales; f__Aurantimonadaceae; g__; s__	0	0	0	0	0	0	0	0	0	0	0	7	0	0	0	0	0	0	0	0	0	0	0	0	0	0	3	0	0	0	0	0	0	0	0	0	0	0	0	0	0	0	0	0	0	0	0	0
New.0.CleanUp.ReferenceOTU700	k__Bacteria; p__Proteobacteria; c__Alphaproteobacteria; o__Rhizobiales; f__Aurantimonadaceae; g__; s__	0	0	0	0	0	0	0	0	0	0	0	0	0	0	0	0	0	0	0	0	0	0	0	0	0	0	0	31	1	0	0	0	0	0	0	0	0	0	0	0	0	11	0	0	0	0	0	0
1116372	k__Bacteria; p__Proteobacteria; c__Alphaproteobacteria; o__Rhizobiales; f__Aurantimonadaceae; g__; s__	0	0	0	0	0	0	0	0	0	0	0	0	0	0	0	0	0	0	0	0	1	0	0	0	2	0	0	0	0	0	0	0	0	0	0	23	0	0	0	0	163	0	0	0	0	0	0	0
New.1.CleanUp.ReferenceOTU118	k__Bacteria; p__Proteobacteria; c__Alphaproteobacteria; o__Rhizobiales; f__Aurantimonadaceae; g__; s__	0	0	0	0	0	0	0	0	0	0	0	0	0	0	0	0	0	0	1	58	0	1	0	0	0	0	0	0	0	0	0	0	0	0	0	0	0	0	0	1	0	0	0	0	0	0	0	0
1072513	k__Bacteria; p__Proteobacteria; c__Alphaproteobacteria; o__Rhizobiales; f__Aurantimonadaceae; g__; s__	0	0	0	0	0	0	0	6	0	0	177	0	4	0	0	0	18	0	0	0	0	0	0	0	0	0	0	0	0	0	0	0	0	0	0	0	0	0	0	0	33	0	0	0	0	0	0	0
New.8.CleanUp.ReferenceOTU570	k__Bacteria; p__Proteobacteria; c__Alphaproteobacteria; o__Rhizobiales; f__Aurantimonadaceae; g__; s__	0	0	0	0	0	0	0	0	0	0	0	1	0	0	0	0	0	0	0	0	0	0	0	0	0	0	1	0	0	0	0	0	0	0	0	0	0	0	0	33	0	2	14	710	1	0	3	0
New.9.CleanUp.ReferenceOTU682	k__Bacteria; p__Proteobacteria; c__Alphaproteobacteria; o__Rhizobiales; f__Aurantimonadaceae; g__; s__	0	0	0	0	0	0	0	0	0	0	0	0	0	0	0	0	0	0	0	0	0	0	0	0	1	0	0	0	0	0	0	0	0	0	0	1	0	0	0	35	1	0	0	0	0	130	0	0
New.10.CleanUp.ReferenceOTU1031	k__Bacteria; p__Proteobacteria; c__Alphaproteobacteria; o__Rhizobiales; f__Aurantimonadaceae; g__; s__	0	0	0	0	0	0	0	0	0	0	0	0	0	0	0	0	149	0	0	0	0	0	1	0	0	0	0	0	0	3	0	0	0	0	0	11	1	0	0	2	12	0	0	0	0	0	0	0
New.11.CleanUp.ReferenceOTU1004	k__Bacteria; p__Proteobacteria; c__Alphaproteobacteria; o__Rhizobiales; f__Aurantimonadaceae; g__; s__	12	0	0	0	0	0	0	0	0	73	28	32	0	0	1	0	32	0	0	0	8	0	0	0	52	0	0	0	0	72	0	0	0	1	27	204	0	0	1	8	4	54	0	2	0	21	0	0
New.14.CleanUp.ReferenceOTU84	k__Bacteria; p__Proteobacteria; c__Alphaproteobacteria; o__Rhizobiales; f__Aurantimonadaceae; g__; s__	0	0	0	0	0	0	0	0	0	0	0	3	0	0	0	0	0	0	0	0	0	0	0	0	0	0	103	0	0	1	1	0	6	0	0	0	0	0	0	0	0	0	0	0	0	0	0	0
New.50.CleanUp.ReferenceOTU9	k__Bacteria; p__Proteobacteria; c__Alphaproteobacteria; o__Rhizobiales; f__Aurantimonadaceae; g__; s__	0	0	0	0	0	0	0	0	0	0	0	0	0	0	0	0	0	0	0	0	0	0	0	0	31	134	0	0	0	0	1	0	0	0	0	0	0	0	0	0	0	0	0	0	0	0	0	0
275257	k__Bacteria; p__Proteobacteria; c__Alphaproteobacteria; o__Rhizobiales; f__Aurantimonadaceae; g__Aurantimonas; s__altamirensis	1	0	1	79	0	83	0	3	0	0	0	0	0	0	0	2	557	0	0	0	0	0	4	0	179	5	0	0	18	26	0	12	0	0	0	0	11	0	0	0	67	0	46	0	0	0	0	0
New.0.CleanUp.ReferenceOTU83	k__Bacteria; p__Proteobacteria; c__Alphaproteobacteria; o__Rhizobiales; f__Aurantimonadaceae; g__Fulvimarina; s__	0	0	0	0	0	0	0	0	0	0	0	0	0	0	0	0	1	0	0	0	0	0	0	0	0	0	0	0	5	0	0	0	0	0	0	18	0	0	0	0	30	0	0	0	0	2	0	0
137916	k__Bacteria; p__Proteobacteria; c__Alphaproteobacteria; o__Rhizobiales; f__Beijerinckiaceae; g__; s__	0	0	0	0	0	0	0	4	3	0	0	8	0	0	1	0	0	0	1	0	0	0	0	0	0	0	47	0	1	0	0	0	0	0	0	0	0	0	0	5	4	1	0	0	0	0	0	0
254744	k__Bacteria; p__Proteobacteria; c__Alphaproteobacteria; o__Rhizobiales; f__Beijerinckiaceae; g__; s__	0	0	0	0	0	0	0	0	0	0	0	0	0	0	0	0	0	0	0	0	0	0	0	62	0	0	0	0	0	0	0	1	0	0	0	0	0	0	0	0	0	0	0	0	0	0	0	0
974497	k__Bacteria; p__Proteobacteria; c__Alphaproteobacteria; o__Rhizobiales; f__Beijerinckiaceae; g__; s__	0	0	0	0	0	0	0	3	0	0	0	0	0	0	0	0	0	0	0	0	0	0	0	0	9	0	0	0	0	0	0	0	0	0	1	0	0	45	0	0	0	29	0	0	0	0	0	0
645562	k__Bacteria; p__Proteobacteria; c__Alphaproteobacteria; o__Rhizobiales; f__Beijerinckiaceae; g__; s__	0	0	0	0	0	0	0	0	0	0	0	6	0	0	0	0	0	1	0	0	0	5	0	0	21	0	0	4	0	0	0	0	0	0	0	0	2	95	0	0	8	0	0	1	0	0	0	0
New.8.CleanUp.ReferenceOTU752	k__Bacteria; p__Proteobacteria; c__Alphaproteobacteria; o__Rhizobiales; f__Beijerinckiaceae; g__; s__	0	0	0	0	0	0	3	0	0	0	0	0	0	0	0	0	0	0	0	0	0	0	0	0	1	1	0	0	0	0	0	0	0	0	0	0	3	39	0	5	0	0	4	3	0	0	0	0
New.10.CleanUp.ReferenceOTU2101	k__Bacteria; p__Proteobacteria; c__Alphaproteobacteria; o__Rhizobiales; f__Beijerinckiaceae; g__; s__	0	0	0	0	0	0	0	0	11	0	0	0	0	0	0	0	0	0	0	0	0	0	0	110	0	0	0	0	0	0	0	0	0	0	0	0	0	0	0	0	0	0	0	0	0	0	0	0
1097610	k__Bacteria; p__Proteobacteria; c__Alphaproteobacteria; o__Rhizobiales; f__Beijerinckiaceae; g__Beijerinckia; s__	0	0	0	0	0	0	0	0	0	0	0	0	0	0	0	0	0	0	0	0	0	0	14	0	0	0	0	0	0	17	0	0	0	0	0	0	0	0	0	3	0	1	0	9	0	0	0	0
535872	k__Bacteria; p__Proteobacteria; c__Alphaproteobacteria; o__Rhizobiales; f__Beijerinckiaceae; g__Chelatococcus; s__asaccharovorans	0	0	0	41	0	0	0	2	0	0	0	0	0	0	0	0	0	0	0	0	0	0	0	76	0	0	0	0	34	0	0	0	0	0	0	0	15	0	0	2	0	0	6	0	0	2	0	0
New.9.CleanUp.ReferenceOTU372	k__Bacteria; p__Proteobacteria; c__Alphaproteobacteria; o__Rhizobiales; f__Bradyrhizobiaceae	0	0	0	0	0	0	21	0	0	0	75	10	1	0	1	0	0	0	1	33	0	0	0	0	0	0	0	0	0	11	0	0	0	0	1	0	0	90	0	22	0	0	0	0	1	1	0	0
New.28.CleanUp.ReferenceOTU570	k__Bacteria; p__Proteobacteria; c__Alphaproteobacteria; o__Rhizobiales; f__Bradyrhizobiaceae	0	0	0	0	0	0	3	0	0	0	0	0	0	0	0	0	0	0	0	0	0	0	0	0	0	0	4	213	0	0	1	0	0	0	0	0	0	0	0	0	0	0	0	0	0	0	0	0
New.6.CleanUp.ReferenceOTU378	k__Bacteria; p__Proteobacteria; c__Alphaproteobacteria; o__Rhizobiales; f__Bradyrhizobiaceae; g__; s__	0	0	0	0	0	0	0	0	0	5	0	0	1	0	0	0	0	0	0	1	0	0	0	62	0	0	0	0	0	1	0	0	0	0	0	0	0	2	0	23	0	0	0	0	0	0	0	0
New.8.CleanUp.ReferenceOTU2214	k__Bacteria; p__Proteobacteria; c__Alphaproteobacteria; o__Rhizobiales; f__Bradyrhizobiaceae; g__; s__	0	0	0	0	0	0	0	0	0	0	0	0	0	0	0	0	0	0	0	0	0	0	0	0	0	0	0	0	0	0	0	0	0	0	0	0	0	0	0	13	0	0	0	0	0	97	0	0
151172	k__Bacteria; p__Proteobacteria; c__Alphaproteobacteria; o__Rhizobiales; f__Bradyrhizobiaceae; g__Balneimonas; s__	0	17	0	66	4	0	75	17	151	0	7	54	6	12	0	0	27	3	7	113	13	0	0	4	433	31	162	11	98	70	17	34	12	0	0	0	3	0	0	34	71	147	21	9	0	155	0	0
4319263	k__Bacteria; p__Proteobacteria; c__Alphaproteobacteria; o__Rhizobiales; f__Bradyrhizobiaceae; g__Balneimonas; s__	7	36	0	21	84	0	71	13	10	13	71	167	2	110	0	0	67	0	21	0	4	0	1	0	184	0	0	0	1	156	0	0	33	15	0	10	52	1	0	45	185	34	67	2	13	46	0	0
831289	k__Bacteria; p__Proteobacteria; c__Alphaproteobacteria; o__Rhizobiales; f__Bradyrhizobiaceae; g__Balneimonas; s__	0	16	0	29	0	1	72	18	1	21	123	99	6	178	5	1	270	12	18	43	10	0	1	6	47	2	1	1	30	48	13	8	0	0	0	1	5	0	0	21	13	199	10	7	4	33	0	0
835594	k__Bacteria; p__Proteobacteria; c__Alphaproteobacteria; o__Rhizobiales; f__Bradyrhizobiaceae; g__Balneimonas; s__	0	0	0	0	0	0	0	0	0	0	0	26	0	0	0	0	82	2	4	0	0	0	2	0	22	1	0	0	0	8	2	5	0	0	0	0	0	0	0	4	0	230	0	0	0	2	0	0
New.2.CleanUp.ReferenceOTU793	k__Bacteria; p__Proteobacteria; c__Alphaproteobacteria; o__Rhizobiales; f__Bradyrhizobiaceae; g__Balneimonas; s__	0	0	0	0	0	0	0	0	0	0	0	0	0	0	0	0	0	0	0	0	0	0	0	0	2	0	0	0	43	0	0	0	0	0	0	0	0	0	0	0	0	0	0	0	0	0	0	0
890073	k__Bacteria; p__Proteobacteria; c__Alphaproteobacteria; o__Rhizobiales; f__Bradyrhizobiaceae; g__Balneimonas; s__	0	6	0	0	0	0	4	8	0	0	0	22	0	0	1	0	0	0	0	0	0	0	0	6	3	0	0	0	0	0	0	1	0	0	0	0	0	0	0	14	0	15	0	0	0	0	0	0
1072446	k__Bacteria; p__Proteobacteria; c__Alphaproteobacteria; o__Rhizobiales; f__Bradyrhizobiaceae; g__Balneimonas; s__	0	0	0	0	0	0	0	0	0	1	0	0	0	0	0	0	1	0	0	0	0	6	0	5	75	0	0	0	0	0	0	0	5	0	0	0	9	0	0	16	36	2	0	0	0	0	0	0
New.8.CleanUp.ReferenceOTU50	k__Bacteria; p__Proteobacteria; c__Alphaproteobacteria; o__Rhizobiales; f__Bradyrhizobiaceae; g__Balneimonas; s__	0	49	0	0	0	0	29	39	0	0	0	20	0	3	0	0	0	0	1	38	0	0	0	0	7	0	0	0	0	7	0	11	0	0	0	0	2	84	0	25	42	64	4	0	0	26	0	0
New.8.CleanUp.ReferenceOTU714	k__Bacteria; p__Proteobacteria; c__Alphaproteobacteria; o__Rhizobiales; f__Bradyrhizobiaceae; g__Balneimonas; s__	0	0	0	0	0	0	0	0	0	0	0	0	0	0	0	0	0	1	49	0	0	0	0	0	6	0	0	0	0	0	0	0	0	0	1	112	0	1	0	0	96	0	0	0	0	11	1	0
New.8.CleanUp.ReferenceOTU824	k__Bacteria; p__Proteobacteria; c__Alphaproteobacteria; o__Rhizobiales; f__Bradyrhizobiaceae; g__Balneimonas; s__	14	0	0	0	0	0	0	0	0	0	0	0	0	0	0	0	0	0	7	0	0	0	0	0	0	0	0	0	0	0	0	0	0	0	0	0	0	0	0	29	0	0	0	0	0	0	0	0
610418	k__Bacteria; p__Proteobacteria; c__Alphaproteobacteria; o__Rhizobiales; f__Bradyrhizobiaceae; g__Bosea; s__genosp.	0	0	0	0	0	0	8	0	0	0	0	0	0	0	0	0	0	0	0	0	0	0	0	0	0	0	0	0	0	0	0	2	0	0	0	0	0	0	0	1	0	103	0	0	0	3	0	0
570344	k__Bacteria; p__Proteobacteria; c__Alphaproteobacteria; o__Rhizobiales; f__Bradyrhizobiaceae; g__Bosea; s__genosp.	0	1	0	0	0	0	2	1	0	0	1	0	0	4	0	0	0	0	0	0	0	0	0	0	13	0	2	0	0	2	0	0	5	0	0	0	17	0	0	19	1	64	0	5	91	149	0	0
275053	k__Bacteria; p__Proteobacteria; c__Alphaproteobacteria; o__Rhizobiales; f__Bradyrhizobiaceae; g__Bosea; s__genosp.	0	0	0	0	0	0	0	0	0	0	0	0	0	0	0	0	0	1	0	0	0	0	0	0	0	0	0	0	0	0	0	34	39	62	78	78	19	234	2	28	50	10	77	213	60	85	2	0
245601	k__Bacteria; p__Proteobacteria; c__Alphaproteobacteria; o__Rhizobiales; f__Bradyrhizobiaceae; g__Bosea; s__genosp.	0	2	0	0	0	0	0	0	0	0	0	0	0	0	0	0	0	0	0	0	0	0	0	0	0	0	0	0	0	0	0	15	22	25	27	51	11	84	0	6	11	15	41	110	39	18	0	0
676066	k__Bacteria; p__Proteobacteria; c__Alphaproteobacteria; o__Rhizobiales; f__Bradyrhizobiaceae; g__Bradyrhizobium; s__	0	0	0	2	0	0	0	3	1	0	0	0	7	0	1	32	756	0	11	0	0	68	2	255	12	236	175	0	0	0	2	7	4	16	0	0	35	0	1	140	95	294	24	685	153	42	6	0
559211	k__Bacteria; p__Proteobacteria; c__Alphaproteobacteria; o__Rhizobiales; f__Bradyrhizobiaceae; g__Bradyrhizobium; s__	0	0	0	0	0	0	0	0	0	0	0	0	0	0	0	7	39	0	0	0	0	5	0	8	0	4	8	0	0	0	0	2	0	0	0	0	3	0	0	6	5	5	4	41	2	0	0	0
826270	k__Bacteria; p__Proteobacteria; c__Alphaproteobacteria; o__Rhizobiales; f__Bradyrhizobiaceae; g__Bradyrhizobium; s__	0	0	0	0	0	0	0	0	0	0	0	0	0	0	0	2	7	0	0	0	0	0	0	1	0	2	116	0	0	0	0	0	0	0	0	0	1	0	0	2	2	2	0	1	0	2	0	0
1144357	k__Bacteria; p__Proteobacteria; c__Alphaproteobacteria; o__Rhizobiales; f__Bradyrhizobiaceae; g__Bradyrhizobium; s__	0	0	0	0	0	0	0	0	0	0	0	0	0	0	0	0	0	0	6	8	0	0	0	0	0	0	0	0	0	0	0	4	0	0	0	0	25	0	0	8	0	0	29	0	0	0	0	0
New.11.CleanUp.ReferenceOTU836	k__Bacteria; p__Proteobacteria; c__Alphaproteobacteria; o__Rhizobiales; f__Hyphomicrobiaceae; g__; s__	0	0	0	0	0	0	0	0	0	0	0	0	0	0	0	0	0	75	1	22	0	0	0	0	0	0	0	0	0	0	0	0	0	0	0	0	0	0	0	0	0	0	0	0	0	0	0	0
4452721	k__Bacteria; p__Proteobacteria; c__Alphaproteobacteria; o__Rhizobiales; f__Hyphomicrobiaceae; g__Devosia; s__	3	2	52	0	0	0	12	2	0	0	0	69	1	0	0	0	0	0	4	0	0	1	0	0	43	32	0	0	0	0	0	12	139	0	0	1	3	0	0	55	80	23	1	115	3	34	1	0
632387	k__Bacteria; p__Proteobacteria; c__Alphaproteobacteria; o__Rhizobiales; f__Hyphomicrobiaceae; g__Devosia; s__	0	17	0	2	0	0	54	16	0	21	13	34	5	77	1	0	0	0	7	0	0	0	0	11	27	36	0	0	286	126	4	0	21	0	4	1	11	35	0	20	40	1	0	0	0	72	0	0
201774	k__Bacteria; p__Proteobacteria; c__Alphaproteobacteria; o__Rhizobiales; f__Hyphomicrobiaceae; g__Devosia; s__	0	1	1	0	0	0	6	6	0	7	2	9	1	29	0	0	0	0	0	0	0	3	0	103	93	12	0	0	44	164	1	16	6	0	6	3	4	1	0	1	7	3	0	0	0	7	0	0
4312802	k__Bacteria; p__Proteobacteria; c__Alphaproteobacteria; o__Rhizobiales; f__Hyphomicrobiaceae; g__Devosia; s__	0	0	0	0	0	0	0	0	0	0	0	0	0	0	0	0	0	0	0	0	0	6	0	0	5	0	2	0	0	62	0	11	85	0	0	0	0	53	1	38	82	22	2	77	0	10	0	0
1053775	k__Bacteria; p__Proteobacteria; c__Alphaproteobacteria; o__Rhizobiales; f__Hyphomicrobiaceae; g__Devosia; s__	0	0	13	0	0	0	0	0	0	11	0	0	0	0	0	0	0	0	1	0	0	0	0	0	7	60	1	0	16	6	0	0	4	0	0	5	1	0	0	2	14	37	1	23	0	3	0	0
959590	k__Bacteria; p__Proteobacteria; c__Alphaproteobacteria; o__Rhizobiales; f__Hyphomicrobiaceae; g__Devosia; s__	0	0	0	2	0	0	0	0	0	1	0	0	0	0	0	0	0	1	37	0	0	0	0	29	139	10	32	0	88	14	0	11	7	0	0	0	2	1	0	0	7	0	2	61	0	8	0	0
913849	k__Bacteria; p__Proteobacteria; c__Alphaproteobacteria; o__Rhizobiales; f__Hyphomicrobiaceae; g__Devosia; s__	0	0	0	0	0	0	0	2	14	0	0	0	0	0	0	0	0	0	0	0	0	4	0	3	10	1	1	0	7	6	0	0	3	2	1	36	0	0	0	3	1	1	0	0	0	0	0	0
2354411	k__Bacteria; p__Proteobacteria; c__Alphaproteobacteria; o__Rhizobiales; f__Hyphomicrobiaceae; g__Devosia; s__	0	0	0	0	0	0	0	2	2	2	1	4	0	5	0	0	0	0	0	0	0	0	0	15	21	1	0	0	26	28	0	6	0	0	1	2	2	4	0	0	0	1	0	0	0	3	0	0
798097	k__Bacteria; p__Proteobacteria; c__Alphaproteobacteria; o__Rhizobiales; f__Hyphomicrobiaceae; g__Devosia; s__	12	0	2	0	0	0	0	5	0	13	0	2	0	0	0	0	0	0	1	0	0	0	0	0	50	3	5	0	2	5	0	6	4	0	35	4	0	10	0	1	14	5	0	2	0	10	0	0
575419	k__Bacteria; p__Proteobacteria; c__Alphaproteobacteria; o__Rhizobiales; f__Hyphomicrobiaceae; g__Devosia; s__	0	0	0	0	0	0	0	0	0	0	0	0	0	0	0	0	0	0	0	0	0	0	0	0	2	4	393	0	0	0	0	0	0	0	0	0	0	0	0	0	0	0	0	0	0	0	0	0
New.0.CleanUp.ReferenceOTU126	k__Bacteria; p__Proteobacteria; c__Alphaproteobacteria; o__Rhizobiales; f__Hyphomicrobiaceae; g__Devosia; s__	2	0	0	0	0	0	0	0	0	0	0	0	0	0	0	0	0	0	0	0	0	0	0	0	57	2	7	3	18	1	0	0	7	0	52	0	2	0	0	0	4	46	0	0	0	5	0	0
686615	k__Bacteria; p__Proteobacteria; c__Alphaproteobacteria; o__Rhizobiales; f__Hyphomicrobiaceae; g__Devosia; s__	0	0	0	0	0	0	0	3	0	2	0	4	0	0	0	0	0	1	1	76	2	0	2	0	5	2	0	0	0	1	0	0	9	0	0	0	0	26	0	11	69	3	1	0	0	0	0	0
746873	k__Bacteria; p__Proteobacteria; c__Alphaproteobacteria; o__Rhizobiales; f__Hyphomicrobiaceae; g__Devosia; s__	0	0	0	0	0	0	0	0	0	0	0	0	0	0	0	0	0	0	4	0	0	0	0	0	34	45	0	0	0	15	0	0	0	0	0	0	0	0	0	0	0	0	0	0	0	0	0	0
1123369	k__Bacteria; p__Proteobacteria; c__Alphaproteobacteria; o__Rhizobiales; f__Hyphomicrobiaceae; g__Devosia; s__	0	0	0	0	0	0	0	0	0	0	0	5	0	0	0	0	0	154	0	0	0	0	1	0	0	0	0	0	0	0	0	0	0	0	0	0	14	0	0	0	0	0	0	0	0	0	0	0
19085	k__Bacteria; p__Proteobacteria; c__Alphaproteobacteria; o__Rhizobiales; f__Hyphomicrobiaceae; g__Devosia; s__	0	0	0	0	0	0	0	0	0	0	0	0	0	0	0	0	0	0	0	0	0	0	0	9	6	1	0	0	230	12	5	1	1	0	2	101	24	0	1	0	0	0	0	0	0	0	0	0
New.3.CleanUp.ReferenceOTU495	k__Bacteria; p__Proteobacteria; c__Alphaproteobacteria; o__Rhizobiales; f__Hyphomicrobiaceae; g__Devosia; s__	0	0	0	0	0	0	0	0	0	0	0	13	0	0	0	0	1	0	0	0	0	0	0	6	0	0	0	0	0	0	0	0	0	0	1	70	0	0	0	0	0	0	0	0	0	0	0	0
New.6.CleanUp.ReferenceOTU616	k__Bacteria; p__Proteobacteria; c__Alphaproteobacteria; o__Rhizobiales; f__Hyphomicrobiaceae; g__Devosia; s__	0	0	0	0	0	0	0	1	0	0	0	0	0	0	0	0	0	0	0	0	1	0	0	61	41	21	0	0	3	45	0	4	0	0	1	2	0	0	0	0	0	0	0	0	0	0	0	0
New.9.CleanUp.ReferenceOTU318	k__Bacteria; p__Proteobacteria; c__Alphaproteobacteria; o__Rhizobiales; f__Hyphomicrobiaceae; g__Devosia; s__	0	0	0	0	0	0	0	0	0	0	0	0	0	0	0	0	0	0	0	0	0	0	0	20	0	0	0	0	0	33	0	0	0	0	0	24	1	0	0	6	0	0	0	0	0	0	0	0
New.56.CleanUp.ReferenceOTU151	k__Bacteria; p__Proteobacteria; c__Alphaproteobacteria; o__Rhizobiales; f__Hyphomicrobiaceae; g__Devosia; s__	0	0	0	0	0	0	0	0	0	0	0	0	0	0	0	0	0	0	0	0	0	0	0	0	0	0	0	0	0	0	0	0	159	0	0	4	5	0	0	0	0	0	0	0	0	0	0	0
334186	k__Bacteria; p__Proteobacteria; c__Alphaproteobacteria; o__Rhizobiales; f__Hyphomicrobiaceae; g__Pedomicrobium; s__	0	0	0	0	0	0	0	0	0	0	0	0	0	0	0	0	0	26	15	0	0	0	0	0	0	21	0	0	0	0	0	2	1	0	0	0	2	0	0	0	0	0	0	0	0	0	0	0
591683	k__Bacteria; p__Proteobacteria; c__Alphaproteobacteria; o__Rhizobiales; f__Hyphomicrobiaceae; g__Pedomicrobium; s__	0	0	0	0	0	0	1	0	0	0	0	0	0	0	0	0	1	0	3	244	0	30	2	0	7	28	0	0	0	1	0	0	0	0	2	0	0	0	0	0	0	2	4	8	0	0	0	0
248618	k__Bacteria; p__Proteobacteria; c__Alphaproteobacteria; o__Rhizobiales; f__Hyphomicrobiaceae; g__Rhodoplanes; s__	0	0	0	0	0	0	0	0	0	0	0	0	0	0	0	0	0	0	0	0	0	0	0	0	0	0	0	0	0	0	0	0	0	0	0	0	0	0	0	0	0	1	0	0	0	6	0	0
785526	k__Bacteria; p__Proteobacteria; c__Alphaproteobacteria; o__Rhizobiales; f__Methylobacteriaceae; g__; s__	0	0	0	86	0	0	0	0	1	0	0	9	0	0	0	0	22	0	4	0	4	0	0	3	34	85	0	0	0	13	0	0	6	2	0	0	0	1	0	1	14	0	2	1	0	7	0	0
341095	k__Bacteria; p__Proteobacteria; c__Alphaproteobacteria; o__Rhizobiales; f__Methylobacteriaceae; g__; s__	0	28	0	0	0	0	0	0	0	2	0	0	0	0	0	0	0	0	1	45	0	0	0	0	3	0	0	0	0	0	0	0	0	4	0	1	0	0	0	6	0	2	0	0	0	0	0	0
New.0.CleanUp.ReferenceOTU128	k__Bacteria; p__Proteobacteria; c__Alphaproteobacteria; o__Rhizobiales; f__Methylobacteriaceae; g__; s__	13	0	5	0	0	0	21	1	0	10	26	0	0	0	0	43	19	0	3	0	20	3	0	0	10	0	0	75	3	9	1	0	3	6	0	0	13	2	0	27	20	16	0	1	0	0	0	0
New.0.CleanUp.ReferenceOTU867	k__Bacteria; p__Proteobacteria; c__Alphaproteobacteria; o__Rhizobiales; f__Methylobacteriaceae; g__; s__	0	0	0	0	0	0	0	0	0	0	0	0	0	0	0	0	0	0	0	0	0	0	0	0	0	0	0	0	6	0	0	0	0	0	0	0	0	0	0	1	17	0	20	0	0	0	0	0
1115447	k__Bacteria; p__Proteobacteria; c__Alphaproteobacteria; o__Rhizobiales; f__Methylobacteriaceae; g__; s__	0	0	5	0	0	0	0	0	0	0	0	0	0	0	0	0	0	0	0	0	0	0	0	0	0	0	0	0	0	0	0	0	0	0	59	0	0	35	0	0	21	0	0	0	0	0	0	0
New.16.CleanUp.ReferenceOTU54	k__Bacteria; p__Proteobacteria; c__Alphaproteobacteria; o__Rhizobiales; f__Methylobacteriaceae; g__Methylobacterium	1	39	1	32	96	61	7	4	28	24	28	7	0	8	1	0	0	0	0	0	16	0	0	0	0	0	0	0	0	0	0	0	0	0	0	0	0	0	0	0	0	0	0	0	0	0	0	0
861160	k__Bacteria; p__Proteobacteria; c__Alphaproteobacteria; o__Rhizobiales; f__Methylobacteriaceae; g__Methylobacterium; s__	15	0	0	0	0	0	0	0	0	0	28	0	0	0	0	7	0	0	0	0	0	0	0	2	2	0	10	0	1	28	1	0	3	0	0	0	12	0	0	1	1	118	21	0	0	0	0	1
1074248	k__Bacteria; p__Proteobacteria; c__Alphaproteobacteria; o__Rhizobiales; f__Methylobacteriaceae; g__Methylobacterium; s__adhaesivum	0	26	3	13	83	0	4	5	48	11	8	84	0	0	0	6	476	8	9	341	15	8	7	87	102	183	174	23	371	25	3	65	52	3	2	147	122	0	0	27	113	61	18	178	3	8	1	0
869044	k__Bacteria; p__Proteobacteria; c__Alphaproteobacteria; o__Rhizobiales; f__Methylobacteriaceae; g__Methylobacterium; s__adhaesivum	0	3	0	5	0	0	4	0	2	0	0	10	0	0	0	0	22	0	0	20	0	0	0	2	4	4	8	1	20	4	0	1	1	0	0	6	7	0	0	3	10	3	0	12	0	0	0	0
New.0.CleanUp.ReferenceOTU130	k__Bacteria; p__Proteobacteria; c__Alphaproteobacteria; o__Rhizobiales; f__Methylobacteriaceae; g__Methylobacterium; s__adhaesivum	0	0	0	0	29	0	0	0	0	0	0	0	0	0	0	0	50	0	0	0	0	0	0	0	0	0	1	1	0	0	0	0	2	0	0	0	3	0	0	0	0	0	15	2	0	0	0	0
136485	k__Bacteria; p__Proteobacteria; c__Alphaproteobacteria; o__Rhizobiales; f__Methylobacteriaceae; g__Methylobacterium; s__adhaesivum	4	37	8	72	0	0	7	15	79	17	71	410	0	0	1	0	6	152	0	29	0	0	1	1	0	5	5	1	5	0	3	2	2	0	0	1	2	0	0	0	2	2	0	4	0	0	0	3
New.3.CleanUp.ReferenceOTU258	k__Bacteria; p__Proteobacteria; c__Alphaproteobacteria; o__Rhizobiales; f__Methylobacteriaceae; g__Methylobacterium; s__adhaesivum	0	0	5	0	0	0	4	0	1	0	28	11	0	0	1	1	63	0	0	0	0	0	0	0	3	0	37	11	0	7	0	0	3	0	0	0	6	0	0	0	0	0	3	14	0	15	0	0
New.3.CleanUp.ReferenceOTU304	k__Bacteria; p__Proteobacteria; c__Alphaproteobacteria; o__Rhizobiales; f__Methylobacteriaceae; g__Methylobacterium; s__adhaesivum	0	0	0	0	0	0	0	0	0	0	0	0	0	0	0	0	230	0	3	0	0	0	0	0	113	0	0	0	0	0	0	0	0	0	0	1	0	0	0	1	131	0	6	94	0	0	1	0
New.9.CleanUp.ReferenceOTU832	k__Bacteria; p__Proteobacteria; c__Alphaproteobacteria; o__Rhizobiales; f__Methylobacteriaceae; g__Methylobacterium; s__adhaesivum	0	3	0	3	0	0	2	0	8	1	0	14	0	0	0	2	22	0	4	24	1	1	0	9	7	7	6	5	23	1	0	8	6	0	0	14	14	0	0	4	9	3	1	22	2	0	0	0
New.1.CleanUp.ReferenceOTU357	k__Bacteria; p__Proteobacteria; c__Alphaproteobacteria; o__Rhizobiales; f__Methylobacteriaceae; g__Methylobacterium; s__mesophilicum	3	0	0	0	0	0	2	0	14	3	0	0	0	0	0	31	5	0	2	3	10	0	0	0	0	0	0	4	0	12	0	0	0	3	0	0	7	0	0	10	6	1	0	0	0	2	0	0
979344	k__Bacteria; p__Proteobacteria; c__Alphaproteobacteria; o__Rhizobiales; f__Methylobacteriaceae; g__Methylobacterium; s__organophilum	0	0	0	0	3	0	0	0	0	0	0	0	0	0	0	5	6	0	0	7	4	3	0	0	2	0	0	0	0	0	0	0	0	0	3	0	1	0	0	0	0	0	0	1	0	0	0	0
New.1.CleanUp.ReferenceOTU253	k__Bacteria; p__Proteobacteria; c__Alphaproteobacteria; o__Rhizobiales; f__Methylobacteriaceae; g__Methylobacterium; s__organophilum	0	0	0	0	0	0	0	0	0	0	0	0	0	0	0	0	0	0	2	110	0	1	2	0	0	0	0	0	0	0	0	0	0	0	0	0	0	0	0	0	0	0	0	0	0	0	0	0
New.2.CleanUp.ReferenceOTU597	k__Bacteria; p__Proteobacteria; c__Alphaproteobacteria; o__Rhizobiales; f__Methylobacteriaceae; g__Methylobacterium; s__organophilum	0	0	0	0	84	0	0	0	0	0	0	0	0	0	0	0	111	0	0	2	3	0	1	3	1	0	0	0	0	13	0	0	0	0	0	0	0	0	0	0	0	1	5	4	0	19	0	0
913345	k__Bacteria; p__Proteobacteria; c__Alphaproteobacteria; o__Rhizobiales; f__Methylocystaceae	0	0	0	0	34	0	5	0	0	0	0	0	0	0	0	0	0	0	0	0	0	0	0	0	0	0	0	0	0	0	0	0	0	0	1	15	23	0	0	0	0	0	19	0	0	20	0	0
New.0.CleanUp.ReferenceOTU601	k__Bacteria; p__Proteobacteria; c__Alphaproteobacteria; o__Rhizobiales; f__Methylocystaceae; g__; s__	2	0	0	34	0	30	0	0	0	0	0	13	0	0	0	42	34	0	15	338	0	66	1	0	45	0	0	0	3	50	0	15	21	29	1	17	0	4	0	2	27	36	12	27	0	21	0	0
New.0.CleanUp.ReferenceOTU612	k__Bacteria; p__Proteobacteria; c__Alphaproteobacteria; o__Rhizobiales; f__Methylocystaceae; g__; s__	0	0	0	0	0	0	0	0	0	0	0	0	0	0	0	0	0	0	0	0	0	50	0	0	0	0	0	0	0	0	0	12	2	0	0	0	0	0	0	49	0	0	0	0	0	0	0	0
New.0.CleanUp.ReferenceOTU715	k__Bacteria; p__Proteobacteria; c__Alphaproteobacteria; o__Rhizobiales; f__Methylocystaceae; g__; s__	0	0	0	0	0	0	0	0	0	0	0	0	0	0	0	2	0	0	0	0	5	56	0	0	28	0	0	0	0	0	3	0	0	0	0	0	0	0	0	3	4	0	0	0	0	0	0	0
New.0.CleanUp.ReferenceOTU718	k__Bacteria; p__Proteobacteria; c__Alphaproteobacteria; o__Rhizobiales; f__Methylocystaceae; g__; s__	0	0	0	0	0	0	0	0	0	0	0	0	0	0	0	19	57	0	37	0	0	76	86	0	12	21	0	0	0	29	7	1	4	8	14	0	0	0	0	39	36	2	16	15	0	16	0	0
157514	k__Bacteria; p__Proteobacteria; c__Alphaproteobacteria; o__Rhizobiales; f__Methylocystaceae; g__; s__	7	0	0	0	0	0	0	0	0	0	0	0	0	0	0	0	48	0	0	14	0	0	0	0	2	0	0	0	0	0	0	0	0	0	0	0	0	4	0	0	0	0	3	0	0	0	0	0
New.1.CleanUp.ReferenceOTU738	k__Bacteria; p__Proteobacteria; c__Alphaproteobacteria; o__Rhizobiales; f__Methylocystaceae; g__; s__	0	0	0	0	0	0	0	0	0	0	0	0	0	0	0	0	30	0	1	0	0	1	0	0	32	0	0	0	0	14	0	0	0	0	0	0	0	57	0	0	0	0	63	0	0	0	0	0
806726	k__Bacteria; p__Proteobacteria; c__Alphaproteobacteria; o__Rhizobiales; f__Methylocystaceae; g__; s__	0	0	0	0	0	0	0	0	0	0	0	0	0	0	0	0	0	0	0	0	0	0	0	57	0	0	0	0	0	0	0	0	0	0	0	0	0	0	0	0	20	0	0	0	0	0	0	0
132939	k__Bacteria; p__Proteobacteria; c__Alphaproteobacteria; o__Rhizobiales; f__Methylocystaceae; g__; s__	0	0	0	0	0	0	0	0	0	0	0	0	0	0	0	0	147	0	0	0	0	0	0	0	0	0	0	0	0	0	0	0	0	0	0	0	0	0	0	0	0	0	0	0	0	0	0	0
1025949	k__Bacteria; p__Proteobacteria; c__Alphaproteobacteria; o__Rhizobiales; f__Phyllobacteriaceae	4	0	0	0	0	0	0	1	12	0	0	8	0	10	0	0	81	2	29	0	0	0	1	0	92	17	0	0	9	215	3	0	35	0	0	0	7	1	0	5	2	62	0	0	0	25	0	0
347428	k__Bacteria; p__Proteobacteria; c__Alphaproteobacteria; o__Rhizobiales; f__Phyllobacteriaceae	0	0	0	0	0	0	0	0	0	0	0	0	0	0	0	0	0	0	0	0	0	0	0	0	47	83	0	0	14	1	0	0	0	0	0	0	0	0	0	2	0	9	7	0	0	2	0	0
New.66.CleanUp.ReferenceOTU143	k__Bacteria; p__Proteobacteria; c__Alphaproteobacteria; o__Rhizobiales; f__Phyllobacteriaceae; g__; s__	0	0	0	0	0	0	0	0	0	0	0	0	0	0	0	0	0	0	0	0	0	0	0	0	0	0	0	0	0	0	0	0	0	0	0	0	0	0	0	0	90	0	0	0	0	0	0	0
336364	k__Bacteria; p__Proteobacteria; c__Alphaproteobacteria; o__Rhizobiales; f__Phyllobacteriaceae; g__Aminobacter; s__	0	0	0	0	0	0	0	5	0	0	0	0	1	0	0	0	0	0	0	0	0	0	0	0	35	7	0	0	0	3	1	2	66	0	0	0	0	0	0	4	0	67	0	0	0	1	0	0
New.3.CleanUp.ReferenceOTU344	k__Bacteria; p__Proteobacteria; c__Alphaproteobacteria; o__Rhizobiales; f__Phyllobacteriaceae; g__Defluvibacter; s__	26	0	0	0	0	0	0	1	22	0	0	21	0	101	0	0	8	0	0	0	0	0	0	0	12	2	0	0	1	23	0	0	7	0	0	0	2	0	0	2	2	12	0	0	0	12	0	0
806201	k__Bacteria; p__Proteobacteria; c__Alphaproteobacteria; o__Rhizobiales; f__Phyllobacteriaceae; g__Mesorhizobium; s__	0	0	0	58	1	154	52	36	4	12	72	13	6	0	1	0	1	0	15	0	0	52	1	0	103	0	3	0	0	16	0	4	0	0	0	2	21	24	0	4	0	84	70	0	3	0	1	0
547097	k__Bacteria; p__Proteobacteria; c__Alphaproteobacteria; o__Rhizobiales; f__Phyllobacteriaceae; g__Mesorhizobium; s__	0	0	0	3	0	14	0	0	8	0	0	3	0	0	0	0	0	0	20	0	0	0	0	0	30	0	0	0	0	18	1	0	11	0	0	0	6	0	0	1	0	0	0	0	2	0	0	0
620684	k__Bacteria; p__Proteobacteria; c__Alphaproteobacteria; o__Rhizobiales; f__Phyllobacteriaceae; g__Mesorhizobium; s__	0	0	0	6	0	3	1	3	1	0	1	0	3	0	0	0	1	0	0	0	0	0	0	2	21	0	1	0	0	0	0	0	0	0	0	0	1	0	0	0	0	2	0	1	0	4	0	0
705063	k__Bacteria; p__Proteobacteria; c__Alphaproteobacteria; o__Rhizobiales; f__Phyllobacteriaceae; g__Mesorhizobium; s__	0	0	0	52	0	3	15	14	4	1	11	17	0	0	0	0	20	0	8	0	0	8	0	0	18	0	0	0	0	21	1	0	1	0	0	0	12	5	0	1	0	11	1	0	1	6	0	0
610753	k__Bacteria; p__Proteobacteria; c__Alphaproteobacteria; o__Rhizobiales; f__Phyllobacteriaceae; g__Mesorhizobium; s__	0	0	0	44	0	0	0	16	0	0	0	16	0	0	0	0	20	0	5	0	0	0	0	0	80	0	21	0	0	12	10	0	6	0	0	2	6	0	0	0	0	9	2	75	0	82	0	0
511099	k__Bacteria; p__Proteobacteria; c__Alphaproteobacteria; o__Rhizobiales; f__Phyllobacteriaceae; g__Mesorhizobium; s__	2	0	0	22	0	0	0	0	0	0	0	0	0	0	0	0	48	0	0	0	0	0	0	6	5	0	0	0	0	0	0	0	0	0	0	0	1	0	0	0	0	0	0	0	0	0	0	0
4431014	k__Bacteria; p__Proteobacteria; c__Alphaproteobacteria; o__Rhizobiales; f__Phyllobacteriaceae; g__Mesorhizobium; s__	0	0	0	0	0	0	0	5	0	148	34	47	0	0	0	0	0	0	0	0	0	0	0	0	10	0	38	4	0	0	0	0	0	0	0	0	0	0	0	0	0	0	0	0	0	0	0	0
147541	k__Bacteria; p__Proteobacteria; c__Alphaproteobacteria; o__Rhizobiales; f__Phyllobacteriaceae; g__Phyllobacterium; s__	0	0	0	0	0	0	0	0	0	0	0	0	0	0	0	0	0	0	0	0	0	0	0	0	0	0	0	0	0	0	0	0	0	0	0	0	0	0	0	0	0	0	0	0	0	0	0	0
225582	k__Bacteria; p__Proteobacteria; c__Alphaproteobacteria; o__Rhizobiales; f__Rhizobiaceae	0	0	0	0	0	0	0	0	0	0	0	0	0	0	0	0	9	0	7	0	0	6	0	4	12	15	0	0	29	5	0	0	3	0	0	20	22	0	0	0	1	19	0	0	0	2	0	0
4378789	k__Bacteria; p__Proteobacteria; c__Alphaproteobacteria; o__Rhizobiales; f__Rhizobiaceae	0	0	0	0	0	0	0	0	0	0	0	9	0	13	0	0	0	198	0	0	0	0	1	0	0	0	0	0	0	18	0	0	0	0	0	0	0	0	0	0	1	24	26	0	0	41	0	0
New.10.CleanUp.ReferenceOTU1738	k__Bacteria; p__Proteobacteria; c__Alphaproteobacteria; o__Rhizobiales; f__Rhizobiaceae	0	0	0	0	0	0	0	0	0	0	0	0	0	0	0	0	20	0	16	0	2	7	0	4	25	44	0	0	72	24	3	2	8	0	0	19	27	0	0	0	7	44	0	0	0	2	0	0
New.13.CleanUp.ReferenceOTU6	k__Bacteria; p__Proteobacteria; c__Alphaproteobacteria; o__Rhizobiales; f__Rhizobiaceae	0	0	0	0	0	0	0	0	0	0	0	0	0	0	0	0	1	0	0	0	0	0	0	1	34	0	0	0	0	0	0	0	0	0	101	0	0	0	0	1	0	0	0	0	0	0	0	0
New.14.CleanUp.ReferenceOTU25	k__Bacteria; p__Proteobacteria; c__Alphaproteobacteria; o__Rhizobiales; f__Rhizobiaceae	0	0	0	0	0	0	0	0	0	0	0	0	0	0	0	0	0	0	0	0	0	0	0	0	0	0	0	0	0	0	0	0	0	0	0	0	0	0	0	0	0	33	1	76	0	0	0	0
New.41.CleanUp.ReferenceOTU164	k__Bacteria; p__Proteobacteria; c__Alphaproteobacteria; o__Rhizobiales; f__Rhizobiaceae	0	0	0	0	0	0	0	0	0	0	0	0	0	0	0	0	0	0	64	0	0	0	0	0	0	0	0	0	0	0	0	0	0	0	0	0	0	0	0	0	0	0	0	0	0	0	0	0
695260	k__Bacteria; p__Proteobacteria; c__Alphaproteobacteria; o__Rhizobiales; f__Rhizobiaceae; g__; s__	0	0	0	0	0	0	6	0	0	0	0	0	0	0	0	0	0	0	1	0	0	1	0	1	23	0	0	0	0	0	0	0	5	0	40	0	0	0	0	36	0	76	1	7	0	0	0	0
218024	k__Bacteria; p__Proteobacteria; c__Alphaproteobacteria; o__Rhizobiales; f__Rhizobiaceae; g__Agrobacterium; s__	0	0	0	7	0	0	0	1	0	0	0	0	0	0	0	0	83	12	14	0	0	0	0	246	20	0	76	14	1	7	7	2	0	0	1	0	135	70	0	5	0	4	2	40	0	3	0	0
33043	k__Bacteria; p__Proteobacteria; c__Alphaproteobacteria; o__Rhizobiales; f__Rhizobiaceae; g__Agrobacterium; s__	0	0	0	0	0	0	0	0	0	4	0	0	0	0	0	0	0	0	0	0	0	0	0	0	2	36	182	0	0	14	0	0	0	0	1	8	0	0	0	0	0	0	0	0	0	0	0	0
4329093	k__Bacteria; p__Proteobacteria; c__Alphaproteobacteria; o__Rhizobiales; f__Rhizobiaceae; g__Agrobacterium; s__	0	0	0	0	0	0	0	0	0	2	0	0	0	0	0	0	0	0	0	0	0	0	0	0	28	0	94	0	0	0	0	0	0	0	0	0	0	0	0	0	0	3	0	0	0	1	0	0
252822	k__Bacteria; p__Proteobacteria; c__Alphaproteobacteria; o__Rhizobiales; f__Rhizobiaceae; g__Agrobacterium; s__	0	0	0	0	0	0	0	0	0	0	0	0	0	0	0	0	0	0	0	0	14	1	0	1	160	178	2	0	62	50	0	14	4	0	3	5	3	92	0	8	1	283	15	0	0	190	0	0
553706	k__Bacteria; p__Proteobacteria; c__Alphaproteobacteria; o__Rhizobiales; f__Rhizobiaceae; g__Agrobacterium; s__	0	0	0	0	0	0	0	0	0	0	0	0	0	0	0	0	0	0	6	0	0	0	0	0	66	80	0	0	0	24	0	0	0	0	0	0	14	0	0	0	0	10	2	0	0	0	0	0
748412	k__Bacteria; p__Proteobacteria; c__Alphaproteobacteria; o__Rhizobiales; f__Rhizobiaceae; g__Agrobacterium; s__	0	0	0	0	0	0	0	0	0	2	0	0	0	0	0	0	0	0	5	0	0	45	0	13	59	6	0	0	4	68	0	0	0	0	1	0	0	0	0	12	0	45	19	0	0	0	0	0
66930	k__Bacteria; p__Proteobacteria; c__Alphaproteobacteria; o__Rhizobiales; f__Rhizobiaceae; g__Agrobacterium; s__	0	0	0	0	0	8	0	0	0	0	0	0	0	0	0	0	0	0	0	0	0	0	0	0	3	49	0	0	1	37	1	0	0	0	4	2	0	39	0	1	0	10	0	0	0	0	0	0
553981	k__Bacteria; p__Proteobacteria; c__Alphaproteobacteria; o__Rhizobiales; f__Rhizobiaceae; g__Agrobacterium; s__	0	0	0	0	0	0	0	0	0	0	0	0	0	0	0	0	0	0	0	0	0	0	0	1	9	2	7	556	0	145	2	0	1	0	68	0	9	2	0	0	0	7	40	2	0	19	0	0
809760	k__Bacteria; p__Proteobacteria; c__Alphaproteobacteria; o__Rhizobiales; f__Rhizobiaceae; g__Agrobacterium; s__	0	0	0	0	0	0	0	5	0	39	0	0	1	0	0	0	5	0	5	0	0	3	0	84	20	42	0	0	69	312	2	4	2	0	1	25	13	0	0	0	0	7	1	0	0	14	0	0
220269	k__Bacteria; p__Proteobacteria; c__Alphaproteobacteria; o__Rhizobiales; f__Rhizobiaceae; g__Agrobacterium; s__	0	0	0	0	0	0	0	0	0	0	0	0	0	0	0	0	0	0	1	0	0	6	0	6	7	0	0	0	0	3	5	0	0	0	0	0	0	0	0	5	0	80	7	0	0	0	0	0
241441	k__Bacteria; p__Proteobacteria; c__Alphaproteobacteria; o__Rhizobiales; f__Rhizobiaceae; g__Agrobacterium; s__	0	0	0	0	1	0	0	0	0	0	0	0	0	0	0	0	0	0	0	0	3	0	0	0	0	0	0	0	0	7	11	20	0	1	65	0	0	0	0	0	0	0	0	0	0	0	0	0
142056	k__Bacteria; p__Proteobacteria; c__Alphaproteobacteria; o__Rhizobiales; f__Rhizobiaceae; g__Agrobacterium; s__	0	0	0	0	0	0	0	0	0	0	0	0	0	0	0	0	0	0	0	0	0	0	0	0	0	0	0	0	24	3	0	0	0	0	21	7	0	57	0	0	0	0	17	0	0	0	0	0
561885	k__Bacteria; p__Proteobacteria; c__Alphaproteobacteria; o__Rhizobiales; f__Rhizobiaceae; g__Agrobacterium; s__	0	0	0	0	4	0	0	0	0	0	0	0	0	0	0	0	0	0	16	0	0	0	0	44	0	20	0	0	0	0	0	0	0	0	0	0	22	0	0	0	60	0	0	0	0	0	0	0
New.49.CleanUp.ReferenceOTU102	k__Bacteria; p__Proteobacteria; c__Alphaproteobacteria; o__Rhizobiales; f__Rhizobiaceae; g__Agrobacterium; s__	0	0	0	0	0	0	0	0	0	0	0	0	0	0	0	0	0	0	0	0	0	0	0	136	141	5	2	0	0	53	1	14	0	0	0	0	0	2	0	3	14	54	0	0	0	0	0	0
1093466	k__Bacteria; p__Proteobacteria; c__Alphaproteobacteria; o__Rhizobiales; f__Rhizobiaceae; g__Rhizobium; s__	0	0	0	0	0	0	0	0	0	0	0	0	0	0	0	0	0	0	0	0	0	0	0	0	0	0	0	0	0	0	0	0	0	0	0	0	0	1	0	47	112	21	33	0	1	0	0	0
237492	k__Bacteria; p__Proteobacteria; c__Alphaproteobacteria; o__Rhizobiales; f__Rhodobiaceae; g__Afifella; s__	0	0	0	0	0	0	0	0	0	0	0	0	0	0	0	0	0	0	0	16	0	0	0	0	0	0	0	0	0	0	0	0	0	0	0	0	0	0	0	0	0	108	0	0	0	0	0	0
New.49.CleanUp.ReferenceOTU174	k__Bacteria; p__Proteobacteria; c__Alphaproteobacteria; o__Rhizobiales; f__Rhodobiaceae; g__Afifella; s__	0	0	0	0	0	0	0	0	0	0	0	0	0	0	0	0	0	0	0	0	0	0	0	0	43	0	1	158	0	0	0	0	0	0	0	0	0	0	0	0	0	0	0	0	0	0	0	0
4327112	k__Bacteria; p__Proteobacteria; c__Alphaproteobacteria; o__Rhizobiales; f__Xanthobacteraceae; g__; s__	0	0	0	0	0	0	5	0	22	2	0	4	1	0	0	0	0	0	0	0	0	0	0	0	0	0	0	0	0	0	0	0	0	0	0	0	4	0	0	1	0	0	0	0	0	0	0	0
171996	k__Bacteria; p__Proteobacteria; c__Alphaproteobacteria; o__Rhodobacterales; f__Rhodobacteraceae	0	0	0	8	0	0	3	0	3	1	11	10	0	0	0	0	4	10	0	1	10	0	2	32	3	1	164	0	12	31	2	15	103	0	19	0	1	0	0	2	2	1	14	18	0	2	0	0
New.0.CleanUp.ReferenceOTU616	k__Bacteria; p__Proteobacteria; c__Alphaproteobacteria; o__Rhodobacterales; f__Rhodobacteraceae	0	3	0	5	21	0	0	0	0	0	0	8	0	0	0	0	2	118	0	5	0	7	18	1	5	6	1579	1	0	11	14	72	743	0	180	2	4	0	2	15	16	1	6	123	0	0	0	0
358461	k__Bacteria; p__Proteobacteria; c__Alphaproteobacteria; o__Rhodobacterales; f__Rhodobacteraceae	0	0	0	0	0	0	0	0	0	1	0	0	0	0	0	0	0	0	0	0	0	3	0	0	0	0	24	0	2	2	0	0	0	0	0	0	0	0	0	0	0	0	3	2	0	0	0	0
New.1.CleanUp.ReferenceOTU250	k__Bacteria; p__Proteobacteria; c__Alphaproteobacteria; o__Rhodobacterales; f__Rhodobacteraceae	0	0	0	0	0	0	0	10	34	0	0	13	3	0	0	0	0	0	9	0	0	4	0	0	18	0	0	0	0	1	0	0	14	0	0	0	0	0	0	1	21	11	0	0	0	1	0	0
543065	k__Bacteria; p__Proteobacteria; c__Alphaproteobacteria; o__Rhodobacterales; f__Rhodobacteraceae	0	0	0	0	0	0	0	0	16	0	0	0	0	0	0	0	0	0	0	0	0	0	0	0	3	280	0	10	0	13	5	0	0	0	0	0	0	0	0	0	0	0	0	0	0	0	0	0
New.12.CleanUp.ReferenceOTU118	k__Bacteria; p__Proteobacteria; c__Alphaproteobacteria; o__Rhodobacterales; f__Rhodobacteraceae	0	0	0	3	0	0	2	0	0	0	0	0	0	0	0	0	8	0	0	1	10	0	0	30	4	0	0	0	4	27	0	7	1	0	3	0	1	0	0	0	0	0	22	11	0	9	0	0
New.42.CleanUp.ReferenceOTU273	k__Bacteria; p__Proteobacteria; c__Alphaproteobacteria; o__Rhodobacterales; f__Rhodobacteraceae	0	0	0	0	0	0	0	0	0	0	0	0	0	0	0	0	71	0	0	0	0	0	0	0	0	0	0	0	0	0	0	0	0	0	0	0	0	0	0	0	0	0	0	0	0	0	0	0
New.50.CleanUp.ReferenceOTU1284	k__Bacteria; p__Proteobacteria; c__Alphaproteobacteria; o__Rhodobacterales; f__Rhodobacteraceae	0	0	0	0	0	0	0	0	0	0	0	0	0	0	0	0	0	0	0	0	0	0	0	46	34	0	0	0	0	17	0	0	0	0	0	0	0	0	0	0	0	0	0	0	0	0	0	0
New.2.CleanUp.ReferenceOTU861	k__Bacteria; p__Proteobacteria; c__Alphaproteobacteria; o__Rhodobacterales; f__Rhodobacteraceae; g__Amaricoccus; s__	0	0	0	24	0	0	10	11	31	0	0	22	3	73	0	0	0	0	0	0	0	0	0	0	0	0	0	0	1	0	0	1	0	0	0	1	0	0	0	0	0	0	3	0	0	1	0	0
New.8.CleanUp.ReferenceOTU467	k__Bacteria; p__Proteobacteria; c__Alphaproteobacteria; o__Rhodobacterales; f__Rhodobacteraceae; g__Amaricoccus; s__	0	0	0	0	0	0	0	0	0	2	0	0	0	0	0	0	25	0	0	0	2	0	27	4	0	0	0	0	7	2	0	0	0	13	0	0	0	0	0	0	0	2	0	0	0	0	0	0
New.8.CleanUp.ReferenceOTU863	k__Bacteria; p__Proteobacteria; c__Alphaproteobacteria; o__Rhodobacterales; f__Rhodobacteraceae; g__Amaricoccus; s__	0	0	0	0	0	0	0	9	7	9	5	36	2	44	1	2	0	0	1	8	0	3	0	8	2	0	2	0	0	1	0	2	0	0	12	0	0	0	0	1	0	0	0	0	2	0	0	0
New.33.CleanUp.ReferenceOTU287	k__Bacteria; p__Proteobacteria; c__Alphaproteobacteria; o__Rhodobacterales; f__Rhodobacteraceae; g__Amaricoccus; s__	0	0	0	0	0	0	0	0	0	0	2	0	0	0	0	0	0	0	0	0	0	0	0	0	0	2	339	0	0	1	0	0	0	0	0	0	0	0	0	0	0	0	0	0	0	0	0	0
New.37.CleanUp.ReferenceOTU358	k__Bacteria; p__Proteobacteria; c__Alphaproteobacteria; o__Rhodobacterales; f__Rhodobacteraceae; g__Amaricoccus; s__	0	0	0	0	0	0	0	2	0	0	0	0	0	0	0	0	20	0	38	9	2	0	1	0	0	0	0	0	8	0	0	0	0	0	0	0	0	0	0	0	0	0	0	0	0	0	0	0
New.49.CleanUp.ReferenceOTU25	k__Bacteria; p__Proteobacteria; c__Alphaproteobacteria; o__Rhodobacterales; f__Rhodobacteraceae; g__Amaricoccus; s__	0	0	0	0	0	0	0	0	0	0	0	0	0	0	0	0	0	0	0	0	0	0	0	0	4	1	148	0	0	0	0	0	0	0	0	0	0	0	0	0	0	0	0	0	2	0	0	0
New.8.CleanUp.ReferenceOTU223	k__Bacteria; p__Proteobacteria; c__Alphaproteobacteria; o__Rhodobacterales; f__Rhodobacteraceae; g__Paracoccus	5	0	0	41	21	14	0	0	0	0	0	0	0	0	0	2	55	0	36	115	18	0	4	7	0	0	0	0	0	0	0	5	78	0	106	0	0	0	0	0	5	3	21	21	1	7	0	0
1138056	k__Bacteria; p__Proteobacteria; c__Alphaproteobacteria; o__Rhodobacterales; f__Rhodobacteraceae; g__Paracoccus; s__	0	0	0	1	0	0	0	0	2	2	2	3	0	5	0	2	0	0	0	10	1	0	1	0	2	0	4	1	10	1	0	5	3	0	12	0	2	0	0	0	1	3	0	0	0	0	0	0
138528	k__Bacteria; p__Proteobacteria; c__Alphaproteobacteria; o__Rhodobacterales; f__Rhodobacteraceae; g__Paracoccus; s__	0	0	0	0	0	0	0	0	2	0	0	2	0	0	0	0	96	0	0	1	2	0	0	0	1	4	1	0	0	0	0	0	1	0	0	2	0	0	0	0	9	0	1	0	0	0	0	0
370584	k__Bacteria; p__Proteobacteria; c__Alphaproteobacteria; o__Rhodobacterales; f__Rhodobacteraceae; g__Paracoccus; s__	0	4	0	4	10	0	9	6	38	44	37	41	9	147	1	0	0	4	1	3	3	5	0	7	25	5	31	23	15	27	1	0	15	0	0	0	5	0	0	2	4	9	6	3	3	10	0	0
4390564	k__Bacteria; p__Proteobacteria; c__Alphaproteobacteria; o__Rhodobacterales; f__Rhodobacteraceae; g__Paracoccus; s__	2	0	1	1	0	0	7	0	21	19	9	0	0	12	0	0	2	0	0	8	0	0	0	0	44	2	11	0	0	24	1	16	3	2	89	0	3	0	0	0	33	17	0	0	0	4	0	0
New.0.CleanUp.ReferenceOTU46	k__Bacteria; p__Proteobacteria; c__Alphaproteobacteria; o__Rhodobacterales; f__Rhodobacteraceae; g__Paracoccus; s__	8	2	0	9	0	0	2	0	0	8	43	0	0	43	0	19	3	0	28	33	6	42	25	0	0	0	0	26	54	27	0	28	108	0	16	2	3	0	0	2	9	0	0	1	0	0	0	0
557908	k__Bacteria; p__Proteobacteria; c__Alphaproteobacteria; o__Rhodobacterales; f__Rhodobacteraceae; g__Paracoccus; s__	0	0	0	13	4	0	0	0	0	0	0	0	0	0	0	0	84	2	92	204	31	0	15	0	0	0	0	11	50	2	0	1	124	1	149	0	2	0	0	0	3	10	64	50	6	24	0	0
New.1.CleanUp.ReferenceOTU733	k__Bacteria; p__Proteobacteria; c__Alphaproteobacteria; o__Rhodobacterales; f__Rhodobacteraceae; g__Paracoccus; s__	0	0	0	0	0	0	0	0	0	0	0	0	0	0	0	0	0	0	0	0	0	0	0	0	19	2	155	0	0	0	0	0	2	0	0	0	0	0	0	0	0	0	0	0	0	0	0	0
529216	k__Bacteria; p__Proteobacteria; c__Alphaproteobacteria; o__Rhodobacterales; f__Rhodobacteraceae; g__Paracoccus; s__	0	0	0	0	0	0	9	9	38	20	52	31	11	116	0	0	0	0	0	0	9	3	0	0	1	0	1	0	0	1	0	0	0	0	0	0	0	0	0	0	0	0	0	0	2	0	0	0
New.2.CleanUp.ReferenceOTU501	k__Bacteria; p__Proteobacteria; c__Alphaproteobacteria; o__Rhodobacterales; f__Rhodobacteraceae; g__Paracoccus; s__	0	0	0	0	0	0	14	1	0	0	24	7	0	0	1	0	0	0	0	0	0	0	0	0	0	0	0	0	0	0	0	0	2	0	0	0	0	0	0	2	0	0	0	0	39	19	0	0
New.2.CleanUp.ReferenceOTU1127	k__Bacteria; p__Proteobacteria; c__Alphaproteobacteria; o__Rhodobacterales; f__Rhodobacteraceae; g__Paracoccus; s__	0	2	0	28	0	0	3	0	3	5	39	20	5	30	0	0	0	0	0	0	0	0	0	0	3	1	0	0	0	0	0	1	0	0	0	0	0	4	0	62	47	31	26	7	33	96	0	0
535196	k__Bacteria; p__Proteobacteria; c__Alphaproteobacteria; o__Rhodobacterales; f__Rhodobacteraceae; g__Paracoccus; s__	0	7	0	0	0	0	0	1	0	2	28	1	3	0	1	0	0	0	0	0	0	20	0	2	2	0	1	136	0	13	2	9	0	0	4	1	1	0	0	1	36	0	1	0	0	0	0	0
New.9.CleanUp.ReferenceOTU319	k__Bacteria; p__Proteobacteria; c__Alphaproteobacteria; o__Rhodobacterales; f__Rhodobacteraceae; g__Paracoccus; s__	0	0	0	5	29	0	0	0	0	0	0	0	0	0	0	0	0	0	7	0	0	0	16	0	1	92	0	0	0	0	4	3	1	0	0	1	0	0	0	0	0	0	1	0	0	0	0	0
New.9.CleanUp.ReferenceOTU828	k__Bacteria; p__Proteobacteria; c__Alphaproteobacteria; o__Rhodobacterales; f__Rhodobacteraceae; g__Paracoccus; s__	5	27	2	26	0	0	103	71	405	275	482	480	79	1792	11	0	0	9	0	6	6	11	0	13	53	18	57	39	24	41	4	0	31	0	1	1	6	1	0	8	8	17	9	4	66	11	0	2
New.33.CleanUp.ReferenceOTU232	k__Bacteria; p__Proteobacteria; c__Alphaproteobacteria; o__Rhodobacterales; f__Rhodobacteraceae; g__Paracoccus; s__	0	0	0	0	0	0	0	4	0	30	1	14	0	60	0	0	0	0	0	0	0	27	0	6	18	0	14	0	5	4	0	3	0	1	0	0	0	1	0	3	0	1	0	17	0	0	0	0
New.42.CleanUp.ReferenceOTU279	k__Bacteria; p__Proteobacteria; c__Alphaproteobacteria; o__Rhodobacterales; f__Rhodobacteraceae; g__Paracoccus; s__	0	0	0	0	0	0	0	0	0	0	0	0	0	0	0	0	3	0	0	1	0	0	2	0	2	81	0	0	0	0	0	0	14	0	0	0	0	0	0	3	50	0	0	0	0	1	0	0
New.0.CleanUp.ReferenceOTU719	k__Bacteria; p__Proteobacteria; c__Alphaproteobacteria; o__Rhodobacterales; f__Rhodobacteraceae; g__Paracoccus; s__aminovorans	0	0	0	8	0	0	2	1	0	12	2	0	2	114	0	0	0	0	0	0	0	0	0	0	0	0	0	0	0	0	0	0	0	0	0	0	0	0	0	21	1	3	19	60	55	4	0	0
532336	k__Bacteria; p__Proteobacteria; c__Alphaproteobacteria; o__Rhodobacterales; f__Rhodobacteraceae; g__Paracoccus; s__aminovorans	0	0	0	0	0	0	6	0	6	1	19	12	2	25	0	0	0	0	7	0	0	0	0	8	18	15	0	1	12	24	0	0	4	0	0	0	0	0	0	0	0	0	0	0	0	0	0	0
245648	k__Bacteria; p__Proteobacteria; c__Alphaproteobacteria; o__Rhodobacterales; f__Rhodobacteraceae; g__Paracoccus; s__aminovorans	0	0	0	1	26	0	0	0	0	5	0	0	0	0	0	0	0	0	0	0	0	1	0	0	35	0	0	0	0	0	0	0	2	0	0	2	0	0	0	1	0	7	53	5	0	0	0	0
New.25.CleanUp.ReferenceOTU246	k__Bacteria; p__Proteobacteria; c__Alphaproteobacteria; o__Rhodobacterales; f__Rhodobacteraceae; g__Paracoccus; s__aminovorans	0	0	3	25	0	0	98	1	52	26	45	119	17	55	5	0	0	0	0	0	0	0	0	0	2	0	0	0	0	7	4	0	0	0	0	0	0	0	0	2	0	0	0	0	0	48	0	0
New.48.CleanUp.ReferenceOTU198	k__Bacteria; p__Proteobacteria; c__Alphaproteobacteria; o__Rhodobacterales; f__Rhodobacteraceae; g__Paracoccus; s__aminovorans	0	0	0	0	0	0	0	0	0	0	0	0	0	0	0	0	0	0	0	0	0	0	0	26	0	32	0	7	60	37	0	0	0	0	0	0	0	0	0	0	0	0	0	0	0	0	0	0
4451980	k__Bacteria; p__Proteobacteria; c__Alphaproteobacteria; o__Rhodobacterales; f__Rhodobacteraceae; g__Rhodobacter; s__	0	0	0	0	0	0	0	0	0	0	0	0	0	0	0	0	0	0	0	0	0	0	0	2	1	9	1326	0	2	0	11	12	0	0	0	2	12	0	0	0	0	0	0	0	0	0	0	0
New.2.CleanUp.ReferenceOTU160	k__Bacteria; p__Proteobacteria; c__Alphaproteobacteria; o__Rhodobacterales; f__Rhodobacteraceae; g__Rhodobacter; s__	0	0	0	0	0	0	0	0	0	0	0	0	0	0	0	6	0	0	1	0	0	0	5	6	82	4	24	62	3	22	2	1	107	0	0	0	0	3	0	36	31	87	0	0	0	70	0	0
806566	k__Bacteria; p__Proteobacteria; c__Alphaproteobacteria; o__Rhodobacterales; f__Rhodobacteraceae; g__Rhodobacter; s__	0	0	0	0	0	0	0	0	0	0	0	0	0	0	0	0	0	0	0	0	0	7	0	0	115	1	0	0	3	9	0	0	4	0	6	11	0	0	0	12	5	30	16	18	0	0	0	0
New.8.CleanUp.ReferenceOTU142	k__Bacteria; p__Proteobacteria; c__Alphaproteobacteria; o__Rhodobacterales; f__Rhodobacteraceae; g__Rhodobacter; s__	0	0	0	0	0	0	0	0	0	0	0	0	0	0	0	0	0	0	0	0	0	0	0	0	21	52	0	0	0	3	0	9	0	0	0	0	0	0	0	0	0	73	0	0	0	0	0	0
New.8.CleanUp.ReferenceOTU1010	k__Bacteria; p__Proteobacteria; c__Alphaproteobacteria; o__Rhodobacterales; f__Rhodobacteraceae; g__Rhodobacter; s__	0	0	0	0	0	0	0	0	0	0	0	0	0	0	0	0	0	0	0	0	5	0	0	0	21	54	0	4	127	132	1	0	0	0	0	0	0	0	0	0	0	10	0	0	0	18	0	0
New.8.CleanUp.ReferenceOTU2312	k__Bacteria; p__Proteobacteria; c__Alphaproteobacteria; o__Rhodobacterales; f__Rhodobacteraceae; g__Rhodobacter; s__	0	0	0	0	0	0	0	7	9	0	0	0	0	0	0	0	0	0	0	0	0	0	0	0	0	0	0	0	0	34	1	13	0	0	0	0	41	0	0	0	0	0	0	0	11	284	0	0
683891	k__Bacteria; p__Proteobacteria; c__Alphaproteobacteria; o__Rhodobacterales; f__Rhodobacteraceae; g__Rhodobacter; s__	0	2	0	22	0	148	0	0	0	7	0	0	0	0	0	0	0	0	6	0	0	0	0	0	0	0	0	0	0	0	0	0	0	0	0	0	56	0	0	0	0	0	87	0	0	0	0	0
688714	k__Bacteria; p__Proteobacteria; c__Alphaproteobacteria; o__Rhodobacterales; f__Rhodobacteraceae; g__Rubellimicrobium; s__	19	0	0	3	0	0	20	0	0	7	60	113	2	9	0	0	0	0	0	0	0	0	0	60	0	0	0	0	0	0	0	0	0	0	0	0	0	0	0	19	1	1	0	3	0	59	0	0
165827	k__Bacteria; p__Proteobacteria; c__Alphaproteobacteria; o__Rhodobacterales; f__Rhodobacteraceae; g__Rubellimicrobium; s__	5	4	33	65	0	0	183	19	16	86	132	280	24	423	1	1	4	0	1	26	34	0	2	1	7	3	1	1	5	19	0	4	9	0	0	0	0	1	0	11	14	53	13	0	5	21	0	0
1113180	k__Bacteria; p__Proteobacteria; c__Alphaproteobacteria; o__Rhodobacterales; f__Rhodobacteraceae; g__Rubellimicrobium; s__	0	0	0	16	0	0	51	0	0	21	32	60	5	48	1	0	0	0	0	0	0	0	0	0	1	0	0	0	0	0	0	0	0	0	0	0	0	0	0	0	5	2	0	2	3	1	0	0
4343194	k__Bacteria; p__Proteobacteria; c__Alphaproteobacteria; o__Rhodobacterales; f__Rhodobacteraceae; g__Rubellimicrobium; s__	0	0	0	0	0	0	0	8	12	2	33	7	4	208	0	0	0	0	0	0	8	0	0	0	0	0	0	0	0	16	0	0	34	0	0	0	0	6	0	13	177	11	9	270	0	25	0	0
New.0.CleanUp.ReferenceOTU554	k__Bacteria; p__Proteobacteria; c__Alphaproteobacteria; o__Rhodobacterales; f__Rhodobacteraceae; g__Rubellimicrobium; s__	0	0	4	3	544	0	11	16	0	22	2	124	6	139	0	0	0	0	16	19	7	15	1	0	5	2	201	0	0	0	1	4	48	0	20	0	2	0	0	27	10	2	0	0	0	9	0	0
4301871	k__Bacteria; p__Proteobacteria; c__Alphaproteobacteria; o__Rhodobacterales; f__Rhodobacteraceae; g__Rubellimicrobium; s__	5	0	0	52	0	0	60	15	0	51	36	117	11	611	3	0	0	0	36	0	1	1	0	0	0	89	0	0	1	2	1	13	24	0	0	0	18	0	0	61	248	3	158	22	1	81	2	0
New.2.CleanUp.ReferenceOTU749	k__Bacteria; p__Proteobacteria; c__Alphaproteobacteria; o__Rhodobacterales; f__Rhodobacteraceae; g__Rubellimicrobium; s__	0	0	13	77	0	0	34	0	0	9	2	75	6	13	0	0	0	0	0	11	0	0	0	1	15	0	0	57	0	0	0	5	0	0	0	0	0	0	0	39	11	7	36	126	19	5	0	0
New.9.CleanUp.ReferenceOTU861	k__Bacteria; p__Proteobacteria; c__Alphaproteobacteria; o__Rhodobacterales; f__Rhodobacteraceae; g__Rubellimicrobium; s__	9	0	13	51	0	0	4	0	0	23	5	22	3	85	0	0	0	0	0	1	0	0	0	0	7	0	0	19	0	0	0	1	0	0	0	0	2	0	0	11	12	20	10	32	30	0	0	0
New.2.CleanUp.ReferenceOTU204	k__Bacteria; p__Proteobacteria; c__Alphaproteobacteria; o__Rhodospirillales; f__; g__; s__	0	0	0	0	0	0	0	3	0	0	0	0	0	0	0	0	0	0	0	0	0	0	0	0	0	0	0	0	0	0	0	0	25	0	0	0	0	10	0	0	0	0	0	0	0	0	0	0
992246	k__Bacteria; p__Proteobacteria; c__Alphaproteobacteria; o__Rhodospirillales; f__; g__; s__	0	0	0	0	0	0	0	36	1	145	0	0	0	0	0	0	31	0	0	0	0	0	0	0	0	0	0	0	0	0	0	0	0	0	0	0	0	0	0	0	38	0	0	0	0	0	0	0
893232	k__Bacteria; p__Proteobacteria; c__Alphaproteobacteria; o__Rhodospirillales; f__; g__; s__	0	0	0	0	0	0	0	0	0	0	0	0	0	0	0	0	0	0	0	0	0	0	0	0	7	0	0	0	0	22	0	0	0	0	0	0	0	0	0	0	0	0	0	0	0	0	0	0
New.8.CleanUp.ReferenceOTU558	k__Bacteria; p__Proteobacteria; c__Alphaproteobacteria; o__Rhodospirillales; f__; g__; s__	0	0	0	0	0	0	0	3	0	0	0	0	0	0	0	0	0	0	0	0	0	0	0	1	0	0	0	0	0	0	0	0	0	0	0	0	0	0	0	0	0	0	0	0	0	0	0	0
New.8.CleanUp.ReferenceOTU637	k__Bacteria; p__Proteobacteria; c__Alphaproteobacteria; o__Rhodospirillales; f__; g__; s__	0	0	0	0	0	0	0	0	0	0	0	0	0	0	0	0	0	1	0	146	0	0	1	0	0	0	0	0	0	6	0	0	0	0	0	0	0	0	0	0	0	0	9	0	0	0	0	0
New.8.CleanUp.ReferenceOTU678	k__Bacteria; p__Proteobacteria; c__Alphaproteobacteria; o__Rhodospirillales; f__; g__; s__	0	0	0	0	0	0	3	0	0	0	0	0	0	0	0	0	15	0	1	0	0	0	0	0	2	1	20	0	0	0	0	0	2	0	0	0	0	0	0	0	0	0	0	0	0	0	0	0
New.11.CleanUp.ReferenceOTU1166	k__Bacteria; p__Proteobacteria; c__Alphaproteobacteria; o__Rhodospirillales; f__; g__; s__	0	0	0	0	0	0	0	0	0	0	0	0	0	0	0	0	0	0	7	0	0	0	0	0	4	0	125	0	0	3	2	0	5	0	0	0	0	0	0	0	0	0	1	0	0	0	0	0
New.0.CleanUp.ReferenceOTU572	k__Bacteria; p__Proteobacteria; c__Alphaproteobacteria; o__Rhodospirillales; f__Acetobacteraceae	0	0	0	0	0	0	0	0	0	0	0	0	0	0	0	0	0	0	0	0	0	0	0	0	0	0	0	0	8	0	0	0	0	0	0	0	0	0	0	1	46	21	0	0	0	0	1	0
New.1.CleanUp.ReferenceOTU639	k__Bacteria; p__Proteobacteria; c__Alphaproteobacteria; o__Rhodospirillales; f__Acetobacteraceae	0	0	0	0	0	0	0	0	0	0	0	0	0	0	0	0	0	0	0	0	0	0	0	0	0	85	0	0	0	0	0	0	1	0	0	0	0	0	0	0	0	0	0	0	0	0	0	0
102348	k__Bacteria; p__Proteobacteria; c__Alphaproteobacteria; o__Rhodospirillales; f__Acetobacteraceae; g__; s__	0	0	0	0	0	0	0	1	14	0	0	0	1	0	2	0	0	0	0	12	0	0	0	0	23	0	0	0	0	63	0	17	32	0	9	0	42	0	0	0	0	2	0	0	0	0	0	0
360500	k__Bacteria; p__Proteobacteria; c__Alphaproteobacteria; o__Rhodospirillales; f__Acetobacteraceae; g__; s__	0	0	0	0	0	0	0	0	0	0	0	0	0	0	0	0	0	0	0	0	2	10	0	0	0	0	0	0	0	5	0	0	1	0	24	0	0	0	2	9	0	0	0	0	0	0	0	0
841979	k__Bacteria; p__Proteobacteria; c__Alphaproteobacteria; o__Rhodospirillales; f__Acetobacteraceae; g__; s__	0	0	0	0	0	0	0	0	0	0	0	0	0	0	0	0	0	0	0	0	0	0	0	0	0	0	0	0	0	0	0	0	0	0	0	0	0	0	0	48	0	0	0	0	0	0	0	0
369953	k__Bacteria; p__Proteobacteria; c__Alphaproteobacteria; o__Rhodospirillales; f__Acetobacteraceae; g__; s__	0	0	0	0	37	18	0	0	0	0	66	54	0	0	0	1	148	0	0	0	0	0	1	0	91	0	0	0	0	0	3	0	50	0	39	46	4	0	0	70	3	132	45	0	16	143	0	0
368986	k__Bacteria; p__Proteobacteria; c__Alphaproteobacteria; o__Rhodospirillales; f__Acetobacteraceae; g__; s__	13	0	0	0	0	0	0	0	0	0	0	0	0	0	0	0	0	0	0	0	0	14	0	0	1	0	0	0	0	0	0	4	0	2	0	0	0	0	0	11	105	3	0	0	0	0	0	0
827343	k__Bacteria; p__Proteobacteria; c__Alphaproteobacteria; o__Rhodospirillales; f__Acetobacteraceae; g__; s__	0	0	0	0	0	0	0	0	0	0	0	0	0	0	0	0	2	0	0	11	0	17	0	0	0	0	0	0	2	0	0	0	0	0	0	0	0	0	0	0	2	0	0	0	6	0	0	0
New.0.CleanUp.ReferenceOTU105	k__Bacteria; p__Proteobacteria; c__Alphaproteobacteria; o__Rhodospirillales; f__Acetobacteraceae; g__; s__	0	0	0	0	0	0	0	0	0	0	0	0	0	0	0	0	350	0	0	0	0	1	0	0	17	0	0	0	0	0	0	0	12	0	1	0	0	0	0	66	0	2	0	2	0	0	0	0
New.1.CleanUp.ReferenceOTU57	k__Bacteria; p__Proteobacteria; c__Alphaproteobacteria; o__Rhodospirillales; f__Acetobacteraceae; g__; s__	0	0	0	0	0	0	0	0	0	0	0	0	0	0	0	0	0	0	0	0	0	0	0	0	0	0	0	0	0	0	0	0	0	0	0	0	0	0	0	0	0	0	0	0	0	0	0	0
New.1.CleanUp.ReferenceOTU629	k__Bacteria; p__Proteobacteria; c__Alphaproteobacteria; o__Rhodospirillales; f__Acetobacteraceae; g__; s__	0	0	0	0	0	0	0	0	0	0	0	0	0	0	0	0	0	0	60	0	0	0	1	0	0	0	0	0	0	8	0	0	0	0	0	0	0	0	0	3	0	10	0	0	0	0	0	0
222376	k__Bacteria; p__Proteobacteria; c__Alphaproteobacteria; o__Rhodospirillales; f__Acetobacteraceae; g__; s__	0	0	0	0	0	0	4	0	0	0	0	0	0	6	0	0	0	0	0	0	0	0	0	0	0	0	0	0	0	0	0	0	0	0	0	0	0	0	0	0	0	0	0	0	0	74	0	0
New.8.CleanUp.ReferenceOTU1108	k__Bacteria; p__Proteobacteria; c__Alphaproteobacteria; o__Rhodospirillales; f__Acetobacteraceae; g__; s__	0	0	0	0	0	0	0	0	0	0	0	0	0	0	0	0	0	0	5	0	0	0	0	0	0	0	0	0	0	29	0	0	0	0	0	0	0	0	0	0	0	0	0	0	0	0	0	0
New.8.CleanUp.ReferenceOTU1428	k__Bacteria; p__Proteobacteria; c__Alphaproteobacteria; o__Rhodospirillales; f__Acetobacteraceae; g__; s__	0	0	0	0	0	0	8	0	109	0	0	0	0	0	0	0	0	0	0	0	0	0	0	0	17	0	0	0	0	0	0	0	0	0	0	0	0	0	0	0	0	0	0	0	0	0	0	0
4343193	k__Bacteria; p__Proteobacteria; c__Alphaproteobacteria; o__Rhodospirillales; f__Acetobacteraceae; g__; s__	0	0	0	0	0	0	0	0	9	6	0	0	0	0	0	0	0	0	0	0	0	0	0	0	4	0	0	0	0	0	0	0	0	0	0	0	0	0	0	0	0	5	0	0	0	69	0	0
New.14.CleanUp.ReferenceOTU182	k__Bacteria; p__Proteobacteria; c__Alphaproteobacteria; o__Rhodospirillales; f__Acetobacteraceae; g__; s__	0	0	0	0	0	0	0	0	0	0	0	0	0	0	0	0	0	0	0	0	0	0	0	0	0	0	0	0	0	0	0	0	0	0	0	0	0	210	0	1	0	0	0	0	0	0	0	0
1122854	k__Bacteria; p__Proteobacteria; c__Alphaproteobacteria; o__Rhodospirillales; f__Acetobacteraceae; g__; s__	0	0	0	0	0	0	0	0	7	4	0	0	0	18	0	0	2	74	0	0	0	0	0	0	0	0	0	0	0	0	0	0	0	0	0	0	0	0	0	0	0	0	0	0	0	0	0	0
New.1.CleanUp.ReferenceOTU42	k__Bacteria; p__Proteobacteria; c__Alphaproteobacteria; o__Rhodospirillales; f__Acetobacteraceae; g__Acetobacter; s__	0	0	0	0	0	0	0	0	0	0	0	0	0	0	0	0	0	0	4	0	0	0	0	0	0	0	0	0	0	1	0	15	6	0	17	2	0	0	0	2	0	0	0	0	5	44	0	0
New.1.CleanUp.ReferenceOTU719	k__Bacteria; p__Proteobacteria; c__Alphaproteobacteria; o__Rhodospirillales; f__Acetobacteraceae; g__Belnapia; s__moabensis	38	0	0	0	0	0	0	0	0	0	2	47	0	0	0	0	0	0	0	0	0	0	0	7	7	0	0	0	0	0	0	0	4	0	1	51	0	0	0	3	2	11	0	0	0	0	0	0
1143368	k__Bacteria; p__Proteobacteria; c__Alphaproteobacteria; o__Rhodospirillales; f__Acetobacteraceae; g__Belnapia; s__moabensis	0	0	0	0	0	0	0	0	0	0	7	11	0	0	0	0	0	0	0	0	0	1	0	8	6	0	0	0	0	16	0	0	0	0	0	1	0	0	0	20	18	5	6	376	0	7	0	0
907743	k__Bacteria; p__Proteobacteria; c__Alphaproteobacteria; o__Rhodospirillales; f__Acetobacteraceae; g__Belnapia; s__moabensis	0	0	0	0	0	0	0	0	0	0	0	0	0	0	0	0	0	0	0	0	0	0	0	0	100	1	0	0	0	0	0	0	0	0	0	5	0	0	0	8	15	41	2	1	0	0	0	0
New.2.CleanUp.ReferenceOTU367	k__Bacteria; p__Proteobacteria; c__Alphaproteobacteria; o__Rhodospirillales; f__Acetobacteraceae; g__Belnapia; s__moabensis	0	0	0	0	0	0	4	0	0	0	0	0	0	0	0	0	0	0	0	0	0	0	0	0	0	0	0	0	0	0	0	0	3	0	0	0	0	0	0	0	71	0	73	0	0	26	0	0
New.4.CleanUp.ReferenceOTU195	k__Bacteria; p__Proteobacteria; c__Alphaproteobacteria; o__Rhodospirillales; f__Acetobacteraceae; g__Roseococcus; s__	0	0	0	6	0	0	10	4	9	0	0	9	3	0	0	0	0	0	0	0	0	0	0	0	2	0	0	0	0	8	0	0	24	0	0	0	4	30	0	4	0	6	0	0	0	2	0	0
New.2.CleanUp.ReferenceOTU565	k__Bacteria; p__Proteobacteria; c__Alphaproteobacteria; o__Rhodospirillales; f__Acetobacteraceae; g__Roseomonas	0	0	0	0	0	0	0	0	0	0	0	0	0	0	0	0	0	0	0	0	0	0	0	1	0	28	32	0	0	1	0	0	0	0	1	0	0	0	0	0	0	0	0	0	0	0	0	0
New.0.CleanUp.ReferenceOTU248	k__Bacteria; p__Proteobacteria; c__Alphaproteobacteria; o__Rhodospirillales; f__Acetobacteraceae; g__Roseomonas; s__	0	0	0	0	0	0	6	0	0	0	0	0	0	0	0	0	0	0	0	0	0	0	1	2	14	24	24	0	0	0	1	0	0	0	1	0	0	0	0	5	25	0	0	0	0	0	0	0
709371	k__Bacteria; p__Proteobacteria; c__Alphaproteobacteria; o__Rhodospirillales; f__Acetobacteraceae; g__Roseomonas; s__	0	20	0	0	73	0	0	9	0	0	19	23	0	14	0	0	0	31	0	0	0	0	0	0	6	0	0	0	0	8	0	3	19	0	0	0	1	19	0	3	0	0	0	0	0	0	0	0
939309	k__Bacteria; p__Proteobacteria; c__Alphaproteobacteria; o__Rhodospirillales; f__Acetobacteraceae; g__Roseomonas; s__	0	0	0	0	56	0	9	0	0	0	0	21	0	0	0	0	0	0	0	0	0	0	0	0	2	57	65	0	0	0	0	0	0	0	0	0	0	0	0	0	0	9	0	0	0	0	0	0
New.2.CleanUp.ReferenceOTU14	k__Bacteria; p__Proteobacteria; c__Alphaproteobacteria; o__Rhodospirillales; f__Acetobacteraceae; g__Roseomonas; s__	0	0	0	0	0	0	0	0	0	0	0	0	0	0	0	0	0	0	0	0	0	0	0	0	1	0	0	0	0	0	0	0	0	0	0	0	144	0	0	2	0	25	0	0	0	0	0	0
New.8.CleanUp.ReferenceOTU27	k__Bacteria; p__Proteobacteria; c__Alphaproteobacteria; o__Rhodospirillales; f__Acetobacteraceae; g__Roseomonas; s__	0	0	0	0	0	0	0	0	0	0	0	0	0	0	0	0	0	0	0	0	0	0	0	103	39	13	0	0	0	0	0	0	0	0	0	0	0	0	0	1	16	126	0	0	0	0	0	0
2228274	k__Bacteria; p__Proteobacteria; c__Alphaproteobacteria; o__Rhodospirillales; f__Acetobacteraceae; g__Roseomonas; s__aerilata	0	0	0	0	0	0	0	0	1	0	0	2	0	0	0	0	0	3	1	78	0	0	0	2	1	0	0	0	0	5	0	0	6	0	0	0	0	0	0	0	0	0	0	0	0	0	0	0
882616	k__Bacteria; p__Proteobacteria; c__Alphaproteobacteria; o__Rhodospirillales; f__Acetobacteraceae; g__Roseomonas; s__aerilata	0	2	0	2	152	0	2	0	0	0	0	31	0	13	0	0	0	0	1	4	0	0	0	0	12	8	41	0	20	7	0	3	7	0	3	0	4	0	0	0	5	2	2	0	1	2	0	0
New.1.CleanUp.ReferenceOTU613	k__Bacteria; p__Proteobacteria; c__Alphaproteobacteria; o__Rhodospirillales; f__Acetobacteraceae; g__Roseomonas; s__aerilata	0	0	0	0	2	0	15	0	15	0	0	53	1	68	0	0	0	118	1	0	3	0	0	0	102	1	2	0	40	7	2	9	288	0	3	1	0	0	1	0	3	2	0	0	0	12	0	0
New.2.CleanUp.ReferenceOTU369	k__Bacteria; p__Proteobacteria; c__Alphaproteobacteria; o__Rhodospirillales; f__Acetobacteraceae; g__Roseomonas; s__aerilata	0	0	0	0	0	0	96	0	0	0	20	69	0	0	0	0	0	0	0	53	0	0	0	0	0	0	0	0	0	0	0	0	3	0	0	0	0	6	0	0	0	0	0	0	1	0	0	0
New.2.CleanUp.ReferenceOTU374	k__Bacteria; p__Proteobacteria; c__Alphaproteobacteria; o__Rhodospirillales; f__Acetobacteraceae; g__Roseomonas; s__aerilata	4	39	0	27	911	0	48	8	0	0	23	31	4	113	0	0	0	0	0	0	0	0	0	1	4	0	1	0	82	0	1	7	19	0	11	7	3	0	0	3	3	0	0	0	6	9	0	0
New.3.CleanUp.ReferenceOTU470	k__Bacteria; p__Proteobacteria; c__Alphaproteobacteria; o__Rhodospirillales; f__Acetobacteraceae; g__Roseomonas; s__aerilata	1	0	0	0	5	0	32	0	4	0	0	5	0	9	0	0	0	9	0	2	0	0	0	5	9	7	30	0	0	2	0	0	27	0	0	0	0	0	0	4	10	0	6	0	0	2	0	0
New.6.CleanUp.ReferenceOTU656	k__Bacteria; p__Proteobacteria; c__Alphaproteobacteria; o__Rhodospirillales; f__Acetobacteraceae; g__Roseomonas; s__aerilata	7	0	0	0	46	0	19	3	8	0	0	49	2	33	1	0	0	41	2	47	8	0	0	49	100	84	538	0	9	5	3	12	204	0	2	0	0	0	1	3	37	0	49	0	0	7	0	0
4282872	k__Bacteria; p__Proteobacteria; c__Alphaproteobacteria; o__Rhodospirillales; f__Acetobacteraceae; g__Roseomonas; s__mucosa	0	0	0	0	0	0	0	0	78	0	0	0	0	83	3	0	1	0	0	0	10	0	0	0	0	0	0	0	0	2	0	0	0	0	0	0	0	0	0	0	0	0	0	6	0	0	0	0
929312	k__Bacteria; p__Proteobacteria; c__Alphaproteobacteria; o__Rhodospirillales; f__Acetobacteraceae; g__Roseomonas; s__mucosa	0	0	0	16	97	0	0	1	0	0	21	24	6	6	0	0	48	88	0	0	13	0	0	0	0	0	0	82	30	0	0	0	1	0	0	0	0	0	0	0	0	1	0	0	0	0	0	0
137594	k__Bacteria; p__Proteobacteria; c__Alphaproteobacteria; o__Rhodospirillales; f__Acetobacteraceae; g__Roseomonas; s__mucosa	0	0	0	0	0	0	0	0	0	0	0	0	0	0	0	0	0	0	0	0	0	0	0	0	0	0	0	0	0	0	0	0	22	0	0	0	0	0	0	0	2	0	6	147	0	0	0	0
New.20.CleanUp.ReferenceOTU99	k__Bacteria; p__Proteobacteria; c__Alphaproteobacteria; o__Rhodospirillales; f__Acetobacteraceae; g__Roseomonas; s__mucosa	0	0	0	3	22	0	0	0	0	0	3	1	0	0	0	0	11	23	0	0	0	0	0	0	0	0	0	27	10	0	0	0	14	0	0	0	2	0	0	0	0	2	0	0	0	0	0	0
249778	k__Bacteria; p__Proteobacteria; c__Alphaproteobacteria; o__Rhodospirillales; f__Acetobacteraceae; g__Roseomonas; s__rosea	0	0	0	0	0	0	3	0	0	0	0	2	0	0	0	0	0	0	0	2	3	0	0	0	0	0	0	0	0	0	0	0	0	0	0	0	0	23	0	0	0	0	0	0	0	0	0	0
235586	k__Bacteria; p__Proteobacteria; c__Alphaproteobacteria; o__Rhodospirillales; f__Rhodospirillaceae	0	0	0	0	0	0	7	0	3	0	0	0	0	0	0	0	0	0	0	0	0	0	0	0	20	0	0	0	0	0	0	0	0	0	0	0	0	0	0	2	18	66	0	0	0	0	0	0
1094372	k__Bacteria; p__Proteobacteria; c__Alphaproteobacteria; o__Rhodospirillales; f__Rhodospirillaceae; g__; s__	0	0	0	0	0	0	0	0	0	0	0	0	0	0	0	0	0	0	0	0	0	0	0	0	0	0	0	0	0	0	0	0	0	0	0	0	0	0	0	0	0	0	0	0	0	0	0	0
850572	k__Bacteria; p__Proteobacteria; c__Alphaproteobacteria; o__Rhodospirillales; f__Rhodospirillaceae; g__; s__	0	0	0	0	0	0	13	4	11	16	0	0	0	0	0	0	0	0	1	0	0	0	0	0	0	0	0	0	0	0	0	0	0	0	0	0	0	0	0	25	0	0	0	0	0	8	0	6
4302799	k__Bacteria; p__Proteobacteria; c__Alphaproteobacteria; o__Rhodospirillales; f__Rhodospirillaceae; g__; s__	0	0	0	0	0	0	0	2	0	6	0	0	0	0	0	0	0	0	0	0	0	0	0	0	0	0	0	0	0	0	0	0	0	0	0	0	0	0	0	0	0	0	0	0	0	5	0	0
New.9.CleanUp.ReferenceOTU1400	k__Bacteria; p__Proteobacteria; c__Alphaproteobacteria; o__Rhodospirillales; f__Rhodospirillaceae; g__; s__	0	0	0	0	0	0	9	0	0	1	0	0	0	0	0	0	0	0	0	0	0	0	0	0	2	0	0	0	0	0	0	0	0	0	0	0	0	0	0	0	0	0	0	0	0	188	0	0
New.10.CleanUp.ReferenceOTU1252	k__Bacteria; p__Proteobacteria; c__Alphaproteobacteria; o__Rhodospirillales; f__Rhodospirillaceae; g__; s__	0	0	0	0	0	0	0	0	0	0	0	0	0	0	0	150	0	0	0	0	0	0	0	0	1	0	0	0	0	0	0	0	0	0	0	0	0	0	0	0	0	0	0	0	0	0	0	0
New.49.CleanUp.ReferenceOTU108	k__Bacteria; p__Proteobacteria; c__Alphaproteobacteria; o__Rhodospirillales; f__Rhodospirillaceae; g__; s__	0	0	0	0	0	0	0	0	0	0	0	0	0	0	0	0	0	0	0	0	0	0	0	0	1	0	96	0	0	0	0	0	0	0	0	0	0	0	0	0	0	0	0	0	0	0	0	0
163345	k__Bacteria; p__Proteobacteria; c__Alphaproteobacteria; o__Rhodospirillales; f__Rhodospirillaceae; g__Skermanella; s__	0	0	0	0	0	0	0	0	115	13	17	1	0	0	2	0	18	1	2	61	0	0	0	0	31	2	1	0	0	0	0	0	28	0	0	0	0	0	0	20	3	1	0	0	0	15	0	0
New.0.CleanUp.ReferenceOTU285	k__Bacteria; p__Proteobacteria; c__Alphaproteobacteria; o__Rhodospirillales; f__Rhodospirillaceae; g__Skermanella; s__	0	0	0	0	0	0	2	0	3	1	2	8	0	10	0	0	5	0	0	4	0	0	0	0	3	11	5	0	8	0	0	0	0	0	0	0	1	3	0	14	17	10	4	2	0	9	0	0
New.0.CleanUp.ReferenceOTU356	k__Bacteria; p__Proteobacteria; c__Alphaproteobacteria; o__Rhodospirillales; f__Rhodospirillaceae; g__Skermanella; s__	0	0	0	0	0	0	3	0	0	0	0	1	0	0	0	0	0	0	2	1	0	1	0	0	1	5	3	0	0	0	0	0	1	0	0	0	1	1	0	14	13	9	8	1	0	2	0	0
New.0.CleanUp.ReferenceOTU668	k__Bacteria; p__Proteobacteria; c__Alphaproteobacteria; o__Rhodospirillales; f__Rhodospirillaceae; g__Skermanella; s__	0	0	0	2	188	0	19	15	53	0	24	30	0	101	0	0	4	343	0	0	0	0	1	53	8	6	6	0	2	1	1	0	0	0	0	0	2	67	0	72	114	21	4	72	29	212	0	0
New.0.CleanUp.ReferenceOTU731	k__Bacteria; p__Proteobacteria; c__Alphaproteobacteria; o__Rhodospirillales; f__Rhodospirillaceae; g__Skermanella; s__	0	0	0	0	0	0	0	0	0	0	0	0	0	0	0	0	0	0	0	71	0	0	0	0	1	0	0	0	0	0	0	0	0	0	0	0	0	0	0	0	0	0	0	0	0	0	0	0
906820	k__Bacteria; p__Proteobacteria; c__Alphaproteobacteria; o__Rhodospirillales; f__Rhodospirillaceae; g__Skermanella; s__	0	0	0	0	0	0	0	3	0	14	0	0	0	0	0	0	0	38	0	0	0	0	0	0	6	4	0	0	0	0	0	0	28	0	0	0	0	0	0	0	66	7	0	0	0	10	0	0
New.1.CleanUp.ReferenceOTU147	k__Bacteria; p__Proteobacteria; c__Alphaproteobacteria; o__Rhodospirillales; f__Rhodospirillaceae; g__Skermanella; s__	0	0	0	0	0	0	0	0	0	12	26	38	0	0	0	0	0	0	0	0	0	0	0	0	19	0	0	0	0	0	0	0	0	0	0	0	0	0	0	2	16	0	0	63	0	57	1	0
New.1.CleanUp.ReferenceOTU239	k__Bacteria; p__Proteobacteria; c__Alphaproteobacteria; o__Rhodospirillales; f__Rhodospirillaceae; g__Skermanella; s__	0	0	0	0	0	0	37	0	22	0	0	0	1	76	0	0	1	0	2	0	0	0	0	0	53	216	1	0	1	4	0	1	0	0	0	0	8	42	0	109	88	91	4	0	0	4	0	0
New.1.CleanUp.ReferenceOTU416	k__Bacteria; p__Proteobacteria; c__Alphaproteobacteria; o__Rhodospirillales; f__Rhodospirillaceae; g__Skermanella; s__	19	0	0	1	0	0	138	9	25	113	79	263	7	273	4	2	311	3	169	232	3	9	3	156	362	479	744	0	4	47	9	76	95	0	3	8	118	355	4	846	1810	1103	430	216	49	776	8	0
New.1.CleanUp.ReferenceOTU666	k__Bacteria; p__Proteobacteria; c__Alphaproteobacteria; o__Rhodospirillales; f__Rhodospirillaceae; g__Skermanella; s__	0	0	0	0	0	0	40	0	0	0	0	2	0	0	0	2	0	0	3	434	0	0	1	23	1	0	0	0	0	72	0	0	0	0	0	0	0	0	0	85	8	0	0	0	0	0	0	0
New.1.CleanUp.ReferenceOTU709	k__Bacteria; p__Proteobacteria; c__Alphaproteobacteria; o__Rhodospirillales; f__Rhodospirillaceae; g__Skermanella; s__	0	2	0	0	0	0	8	2	75	6	7	32	1	17	0	0	0	0	0	1	0	0	0	0	8	54	2	3	0	2	0	2	1	0	0	1	7	12	0	51	54	19	1	5	0	39	0	0
1138930	k__Bacteria; p__Proteobacteria; c__Alphaproteobacteria; o__Rhodospirillales; f__Rhodospirillaceae; g__Skermanella; s__	0	2	0	0	0	0	0	0	0	0	0	0	0	0	0	0	10	0	2	0	0	0	0	0	5	0	1	0	0	1	0	0	3	0	0	0	0	1	0	6	21	15	0	8	2	8	0	0
New.2.CleanUp.ReferenceOTU0	k__Bacteria; p__Proteobacteria; c__Alphaproteobacteria; o__Rhodospirillales; f__Rhodospirillaceae; g__Skermanella; s__	0	0	0	0	0	0	0	0	3	0	0	4	0	2	0	0	3	3	2	1	0	0	0	0	3	12	1	0	0	0	0	0	0	0	1	0	1	0	0	4	8	4	7	0	0	18	0	0
New.2.CleanUp.ReferenceOTU211	k__Bacteria; p__Proteobacteria; c__Alphaproteobacteria; o__Rhodospirillales; f__Rhodospirillaceae; g__Skermanella; s__	0	0	0	61	0	0	0	6	29	35	109	91	0	28	1	0	14	92	0	0	0	0	0	14	47	35	321	0	4	68	3	3	6	1	74	41	6	113	0	247	458	164	6	224	14	265	2	0
New.2.CleanUp.ReferenceOTU439	k__Bacteria; p__Proteobacteria; c__Alphaproteobacteria; o__Rhodospirillales; f__Rhodospirillaceae; g__Skermanella; s__	0	0	0	0	0	0	0	0	0	0	0	0	0	5	0	0	0	11	0	0	0	0	0	35	5	40	0	0	0	10	0	0	0	0	0	0	0	0	0	6	45	231	0	0	0	19	0	0
New.2.CleanUp.ReferenceOTU538	k__Bacteria; p__Proteobacteria; c__Alphaproteobacteria; o__Rhodospirillales; f__Rhodospirillaceae; g__Skermanella; s__	0	0	0	0	0	0	0	8	1	8	0	29	1	143	0	0	0	49	0	0	0	0	0	14	11	2	1	0	0	6	0	0	10	0	0	0	0	2	0	19	2	21	1	3	0	1	0	0
New.2.CleanUp.ReferenceOTU643	k__Bacteria; p__Proteobacteria; c__Alphaproteobacteria; o__Rhodospirillales; f__Rhodospirillaceae; g__Skermanella; s__	1	0	0	0	0	0	1	0	0	0	16	1	0	0	0	0	0	1	0	7	0	0	0	2	44	2	2	59	35	0	1	0	0	0	0	0	0	307	0	1	7	3	0	0	1	8	0	0
New.2.CleanUp.ReferenceOTU688	k__Bacteria; p__Proteobacteria; c__Alphaproteobacteria; o__Rhodospirillales; f__Rhodospirillaceae; g__Skermanella; s__	0	0	0	0	0	0	24	0	0	0	0	19	2	0	0	0	0	0	0	0	0	0	0	0	0	0	0	0	0	1	0	0	0	0	0	0	0	0	0	0	0	0	0	0	0	0	0	0
New.2.CleanUp.ReferenceOTU1027	k__Bacteria; p__Proteobacteria; c__Alphaproteobacteria; o__Rhodospirillales; f__Rhodospirillaceae; g__Skermanella; s__	0	0	0	0	0	0	0	2	0	0	118	0	0	0	0	0	1	212	0	0	0	1	2	1	89	88	0	0	1	1	1	0	0	0	0	0	1	4	0	33	237	0	0	0	0	1	0	0
New.2.CleanUp.ReferenceOTU1281	k__Bacteria; p__Proteobacteria; c__Alphaproteobacteria; o__Rhodospirillales; f__Rhodospirillaceae; g__Skermanella; s__	0	1	0	0	0	0	2	2	0	2	0	0	2	0	0	0	0	0	0	14	0	0	1	0	159	0	0	149	24	17	8	2	0	0	0	1	1	161	0	10	0	22	0	0	0	6	0	0
New.3.CleanUp.ReferenceOTU87	k__Bacteria; p__Proteobacteria; c__Alphaproteobacteria; o__Rhodospirillales; f__Rhodospirillaceae; g__Skermanella; s__	0	0	0	0	0	0	34	15	0	0	13	17	1	104	1	0	1	128	3	2	0	0	0	20	7	44	3	4	10	13	0	1	0	0	2	0	1	97	1	25	179	35	10	50	11	52	0	0
New.3.CleanUp.ReferenceOTU914	k__Bacteria; p__Proteobacteria; c__Alphaproteobacteria; o__Rhodospirillales; f__Rhodospirillaceae; g__Skermanella; s__	0	0	0	0	0	0	0	1	131	3	8	3	1	0	0	0	0	0	0	0	0	0	0	0	1	0	0	1	0	0	0	0	0	0	0	0	1	22	0	0	1	14	0	0	0	0	0	0
New.4.CleanUp.ReferenceOTU87	k__Bacteria; p__Proteobacteria; c__Alphaproteobacteria; o__Rhodospirillales; f__Rhodospirillaceae; g__Skermanella; s__	0	0	0	0	0	0	0	0	1	13	99	0	0	0	0	0	0	0	0	2	0	0	0	0	2	0	0	1	0	0	0	3	0	0	0	0	0	0	0	0	0	16	0	1	0	0	0	0
New.4.CleanUp.ReferenceOTU107	k__Bacteria; p__Proteobacteria; c__Alphaproteobacteria; o__Rhodospirillales; f__Rhodospirillaceae; g__Skermanella; s__	0	0	0	0	0	0	0	2	5	4	0	5	0	23	0	0	0	170	3	0	0	0	0	3	111	0	0	0	0	3	0	12	2	0	0	0	0	0	0	1	0	0	1	8	0	0	0	0
New.6.CleanUp.ReferenceOTU306	k__Bacteria; p__Proteobacteria; c__Alphaproteobacteria; o__Rhodospirillales; f__Rhodospirillaceae; g__Skermanella; s__	0	0	0	0	0	0	0	14	0	0	4	0	0	62	0	0	0	12	0	0	0	0	0	0	0	2	0	6	5	12	0	0	0	0	0	0	0	42	0	1	124	2	0	0	0	25	0	0
New.6.CleanUp.ReferenceOTU529	k__Bacteria; p__Proteobacteria; c__Alphaproteobacteria; o__Rhodospirillales; f__Rhodospirillaceae; g__Skermanella; s__	0	0	0	0	0	0	1	0	2	2	4	7	0	1	0	0	1	11	4	3	0	0	0	0	2	22	1	0	0	0	0	1	0	0	2	0	0	1	0	10	28	8	3	2	0	5	0	0
New.8.CleanUp.ReferenceOTU174	k__Bacteria; p__Proteobacteria; c__Alphaproteobacteria; o__Rhodospirillales; f__Rhodospirillaceae; g__Skermanella; s__	1	17	0	0	0	0	1	0	4	0	64	2	0	4	2	0	1	0	0	39	0	0	0	1	149	2	64	132	40	9	6	0	0	0	0	0	5	427	0	9	30	15	0	1	0	8	0	0
New.8.CleanUp.ReferenceOTU274	k__Bacteria; p__Proteobacteria; c__Alphaproteobacteria; o__Rhodospirillales; f__Rhodospirillaceae; g__Skermanella; s__	0	0	0	0	0	0	0	2	0	2	0	0	0	0	0	0	0	41	0	0	0	0	0	35	26	0	0	0	0	0	0	0	0	0	0	0	0	0	0	20	0	11	3	0	0	4	0	0
New.8.CleanUp.ReferenceOTU463	k__Bacteria; p__Proteobacteria; c__Alphaproteobacteria; o__Rhodospirillales; f__Rhodospirillaceae; g__Skermanella; s__	0	0	0	0	0	0	0	0	0	8	0	3	0	0	0	0	0	1	0	0	0	0	0	0	0	0	0	0	0	0	0	0	0	0	0	0	0	0	0	3	44	0	2	49	0	5	0	0
New.8.CleanUp.ReferenceOTU817	k__Bacteria; p__Proteobacteria; c__Alphaproteobacteria; o__Rhodospirillales; f__Rhodospirillaceae; g__Skermanella; s__	0	0	0	0	0	0	0	0	0	0	1	0	0	0	0	0	0	0	0	0	0	0	0	0	0	0	0	0	0	0	0	0	0	0	0	0	0	8	0	0	0	0	0	0	0	1	0	0
New.8.CleanUp.ReferenceOTU1289	k__Bacteria; p__Proteobacteria; c__Alphaproteobacteria; o__Rhodospirillales; f__Rhodospirillaceae; g__Skermanella; s__	0	0	0	0	0	0	15	0	0	0	0	0	0	0	0	0	0	0	0	0	0	0	0	0	4	0	0	0	0	0	0	0	0	0	0	0	0	0	0	0	15	0	0	0	15	0	0	0
New.8.CleanUp.ReferenceOTU1635	k__Bacteria; p__Proteobacteria; c__Alphaproteobacteria; o__Rhodospirillales; f__Rhodospirillaceae; g__Skermanella; s__	0	0	0	0	0	0	0	0	0	0	0	0	0	0	0	0	0	0	0	0	0	0	0	0	0	0	0	0	0	0	0	0	0	0	0	0	0	0	0	0	457	4	0	0	2	12	1	0
New.9.CleanUp.ReferenceOTU8	k__Bacteria; p__Proteobacteria; c__Alphaproteobacteria; o__Rhodospirillales; f__Rhodospirillaceae; g__Skermanella; s__	0	0	0	0	0	0	0	0	0	0	0	40	0	0	0	1	2	412	0	0	0	0	1	0	0	0	0	0	0	0	0	0	0	0	0	0	0	0	0	0	1	0	0	0	0	0	0	0
New.9.CleanUp.ReferenceOTU201	k__Bacteria; p__Proteobacteria; c__Alphaproteobacteria; o__Rhodospirillales; f__Rhodospirillaceae; g__Skermanella; s__	0	3	0	0	0	0	0	0	0	0	0	0	0	0	0	0	0	0	0	12	0	0	0	0	39	1	0	59	18	3	2	0	0	0	0	0	0	12	0	0	1	0	0	0	0	1	0	0
New.9.CleanUp.ReferenceOTU577	k__Bacteria; p__Proteobacteria; c__Alphaproteobacteria; o__Rhodospirillales; f__Rhodospirillaceae; g__Skermanella; s__	0	0	0	0	0	0	0	0	0	0	4	0	0	0	0	0	0	0	0	0	0	0	0	0	4	1	1	0	0	0	0	0	6	0	0	0	0	7	0	7	44	8	35	13	0	0	0	0
New.9.CleanUp.ReferenceOTU1138	k__Bacteria; p__Proteobacteria; c__Alphaproteobacteria; o__Rhodospirillales; f__Rhodospirillaceae; g__Skermanella; s__	0	0	0	0	0	0	0	0	0	0	0	28	0	0	0	17	0	0	0	0	0	0	0	0	0	0	0	0	0	0	1	0	0	0	0	0	0	0	0	0	0	0	0	0	0	0	0	0
New.10.CleanUp.ReferenceOTU130	k__Bacteria; p__Proteobacteria; c__Alphaproteobacteria; o__Rhodospirillales; f__Rhodospirillaceae; g__Skermanella; s__	0	0	0	0	0	0	3	1	0	0	0	0	0	3	0	0	0	0	0	0	0	0	0	0	0	0	0	0	0	0	0	0	0	0	0	0	0	0	0	0	82	0	0	0	0	0	0	0
New.10.CleanUp.ReferenceOTU812	k__Bacteria; p__Proteobacteria; c__Alphaproteobacteria; o__Rhodospirillales; f__Rhodospirillaceae; g__Skermanella; s__	0	0	0	0	0	0	0	0	0	0	0	0	0	0	0	0	0	0	0	0	0	0	0	0	0	0	1	0	0	0	0	0	0	0	0	0	0	0	0	0	0	0	0	0	0	0	0	0
New.10.CleanUp.ReferenceOTU1690	k__Bacteria; p__Proteobacteria; c__Alphaproteobacteria; o__Rhodospirillales; f__Rhodospirillaceae; g__Skermanella; s__	0	0	0	0	0	0	8	0	0	0	0	0	0	30	0	0	0	0	0	0	0	0	0	0	5	0	0	0	0	0	0	0	0	0	0	0	0	0	0	1	6	3	0	35	0	24	0	0
New.10.CleanUp.ReferenceOTU2604	k__Bacteria; p__Proteobacteria; c__Alphaproteobacteria; o__Rhodospirillales; f__Rhodospirillaceae; g__Skermanella; s__	0	0	0	0	0	0	0	0	1	0	0	0	0	0	0	0	1	140	0	0	0	0	1	0	0	0	0	0	0	0	0	0	0	0	0	0	0	1	0	1	4	0	0	0	0	0	0	0
New.10.CleanUp.ReferenceOTU3755	k__Bacteria; p__Proteobacteria; c__Alphaproteobacteria; o__Rhodospirillales; f__Rhodospirillaceae; g__Skermanella; s__	0	0	0	0	0	0	0	0	0	25	0	0	0	0	0	0	0	0	0	0	0	0	0	0	11	1	0	0	4	0	0	0	0	0	0	0	0	0	0	0	0	22	0	0	0	0	0	0
New.11.CleanUp.ReferenceOTU391	k__Bacteria; p__Proteobacteria; c__Alphaproteobacteria; o__Rhodospirillales; f__Rhodospirillaceae; g__Skermanella; s__	0	0	0	0	0	0	0	0	0	0	0	0	0	0	0	0	0	4	1	0	0	0	0	0	4	0	1	0	12	0	0	0	0	0	0	0	0	13	0	14	129	18	5	27	18	9	0	0
New.11.CleanUp.ReferenceOTU782	k__Bacteria; p__Proteobacteria; c__Alphaproteobacteria; o__Rhodospirillales; f__Rhodospirillaceae; g__Skermanella; s__	0	0	0	0	0	0	0	4	5	0	1	68	0	0	0	0	0	1	0	0	2	0	0	0	0	0	0	0	0	0	0	0	0	0	0	0	0	140	1	12	0	0	0	0	0	4	0	0
New.12.CleanUp.ReferenceOTU235	k__Bacteria; p__Proteobacteria; c__Alphaproteobacteria; o__Rhodospirillales; f__Rhodospirillaceae; g__Skermanella; s__	0	0	0	0	0	0	0	0	0	0	0	0	0	0	0	0	0	0	0	0	0	0	0	0	1	84	0	0	0	0	0	0	0	0	0	0	0	67	0	5	8	0	0	0	0	0	0	0
New.13.CleanUp.ReferenceOTU493	k__Bacteria; p__Proteobacteria; c__Alphaproteobacteria; o__Rhodospirillales; f__Rhodospirillaceae; g__Skermanella; s__	0	0	0	0	0	0	0	0	0	0	0	0	0	0	0	0	0	0	0	0	0	0	0	0	2	0	0	0	0	0	0	0	0	0	0	0	0	0	0	0	11	2	0	0	0	0	0	0
New.41.CleanUp.ReferenceOTU79	k__Bacteria; p__Proteobacteria; c__Alphaproteobacteria; o__Rickettsiales	0	0	0	0	0	0	0	0	0	0	0	0	0	0	0	0	0	1	0	114	0	0	1	0	0	0	0	0	0	0	0	0	0	0	0	0	0	0	0	0	0	0	0	0	0	0	0	0
New.0.CleanUp.ReferenceOTU645	k__Bacteria; p__Proteobacteria; c__Alphaproteobacteria; o__Rickettsiales; f__mitochondria	0	0	0	0	0	0	6	0	0	0	0	0	0	0	0	0	0	0	0	0	0	0	0	0	0	0	0	0	0	0	0	0	0	0	0	0	0	0	0	0	2	0	0	0	0	0	0	0
2542324	k__Bacteria; p__Proteobacteria; c__Alphaproteobacteria; o__Rickettsiales; f__mitochondria; g__Anomodon; s__rugelii	0	0	0	0	0	0	0	0	0	0	0	0	0	0	0	0	0	0	0	0	0	0	0	0	0	0	0	0	0	0	0	1	0	0	0	0	0	0	0	0	248	0	0	0	0	0	0	0
New.42.CleanUp.ReferenceOTU225	k__Bacteria; p__Proteobacteria; c__Alphaproteobacteria; o__Rickettsiales; f__Rickettsiaceae	0	0	0	0	0	0	0	0	0	0	0	0	0	0	0	0	74	0	0	0	0	0	0	0	0	0	0	0	0	0	0	0	0	0	0	0	0	0	0	0	0	0	0	0	0	0	0	0
578551	k__Bacteria; p__Proteobacteria; c__Alphaproteobacteria; o__Sphingomonadales; f__; g__; s__	0	0	0	0	0	0	0	0	0	0	0	0	0	0	0	0	0	0	0	0	0	0	0	0	0	2	0	0	0	0	0	0	0	0	0	0	240	0	1	0	0	0	0	0	0	0	0	0
New.8.CleanUp.ReferenceOTU1319	k__Bacteria; p__Proteobacteria; c__Alphaproteobacteria; o__Sphingomonadales; f__Erythrobacteraceae	0	0	0	0	0	0	0	0	0	0	0	0	0	0	0	0	0	0	0	0	0	0	0	0	0	0	0	0	0	0	0	0	0	0	0	0	2	0	0	0	94	0	0	0	0	0	0	0
New.13.CleanUp.ReferenceOTU330	k__Bacteria; p__Proteobacteria; c__Alphaproteobacteria; o__Sphingomonadales; f__Erythrobacteraceae	0	0	0	0	0	0	0	0	0	0	0	0	0	0	0	0	0	0	0	0	0	0	0	0	0	0	0	0	0	0	0	6	0	0	0	1	99	2	0	34	0	0	0	0	0	0	0	0
325711	k__Bacteria; p__Proteobacteria; c__Alphaproteobacteria; o__Sphingomonadales; f__Erythrobacteraceae; g__; s__	0	0	0	0	65	0	8	68	86	43	34	54	6	72	2	0	0	0	6	0	1	16	0	57	5	3	0	53	0	17	0	21	12	0	0	0	143	21	0	102	50	36	101	6	26	11	0	0
2224378	k__Bacteria; p__Proteobacteria; c__Alphaproteobacteria; o__Sphingomonadales; f__Erythrobacteraceae; g__; s__	0	0	0	0	0	0	27	14	0	71	47	78	2	0	5	0	0	1	25	0	0	4	0	6	64	20	229	0	11	88	1	33	34	0	22	0	20	0	1	1	45	22	7	261	0	8	3	0
4437895	k__Bacteria; p__Proteobacteria; c__Alphaproteobacteria; o__Sphingomonadales; f__Erythrobacteraceae; g__; s__	0	0	0	0	0	0	14	9	6	72	100	171	9	83	0	0	0	0	0	0	0	0	0	0	8	0	0	0	1	15	0	0	0	0	46	0	6	11	0	0	1	25	38	0	2	8	0	0
17929	k__Bacteria; p__Proteobacteria; c__Alphaproteobacteria; o__Sphingomonadales; f__Erythrobacteraceae; g__; s__	0	2	0	0	4	0	36	41	109	72	121	36	6	29	2	0	0	0	2	0	0	27	0	79	10	7	0	0	0	27	0	37	16	0	0	0	192	42	0	189	213	75	394	2	94	19	3	0
516040	k__Bacteria; p__Proteobacteria; c__Alphaproteobacteria; o__Sphingomonadales; f__Erythrobacteraceae; g__; s__	0	0	0	0	0	0	1	5	9	37	2	58	6	31	0	0	102	0	0	0	0	0	0	0	43	6	0	0	64	41	2	13	0	0	0	1	35	29	0	7	5	0	0	1	8	27	0	0
New.0.CleanUp.ReferenceOTU496	k__Bacteria; p__Proteobacteria; c__Alphaproteobacteria; o__Sphingomonadales; f__Erythrobacteraceae; g__; s__	0	0	0	0	0	0	68	6	0	14	9	36	3	148	1	0	0	0	0	0	0	0	0	0	0	0	0	0	0	11	0	0	0	0	0	0	0	0	0	6	0	0	0	0	0	0	0	0
548683	k__Bacteria; p__Proteobacteria; c__Alphaproteobacteria; o__Sphingomonadales; f__Erythrobacteraceae; g__; s__	34	0	0	0	0	0	0	0	0	0	85	28	0	0	0	0	0	0	0	0	0	27	0	0	3	14	0	0	0	0	2	5	0	0	0	0	3	169	1	7	0	0	7	19	11	5	0	0
582973	k__Bacteria; p__Proteobacteria; c__Alphaproteobacteria; o__Sphingomonadales; f__Erythrobacteraceae; g__; s__	5	0	4	87	6	0	47	31	124	49	222	283	7	413	2	0	0	0	7	86	0	0	1	47	45	1	83	236	34	42	1	11	38	0	0	1	24	789	1	60	5	56	22	7	28	63	1	0
631576	k__Bacteria; p__Proteobacteria; c__Alphaproteobacteria; o__Sphingomonadales; f__Erythrobacteraceae; g__; s__	0	0	2	2	0	0	28	4	6	10	4	57	2	11	1	0	0	0	0	0	0	0	0	18	35	0	1	6	1	14	0	11	2	0	0	2	9	31	0	6	3	48	4	0	8	1	1	0
625141	k__Bacteria; p__Proteobacteria; c__Alphaproteobacteria; o__Sphingomonadales; f__Erythrobacteraceae; g__; s__	0	0	0	1	0	0	3	4	1	18	6	45	2	10	0	0	0	0	13	0	0	0	0	0	76	0	1	5	0	0	0	0	4	0	0	0	1	29	0	36	0	44	0	0	1	8	0	0
584900	k__Bacteria; p__Proteobacteria; c__Alphaproteobacteria; o__Sphingomonadales; f__Erythrobacteraceae; g__; s__	0	0	0	0	0	0	7	0	14	153	63	0	0	13	0	0	0	0	0	0	0	0	0	0	0	0	0	0	0	0	0	0	0	0	0	7	23	100	0	8	0	4	0	0	1	73	0	0
256823	k__Bacteria; p__Proteobacteria; c__Alphaproteobacteria; o__Sphingomonadales; f__Erythrobacteraceae; g__; s__	0	0	0	2	0	0	5	17	0	5	2	27	0	0	0	0	0	0	0	0	0	0	0	0	3	19	0	104	0	35	0	0	0	0	27	0	3	0	0	0	0	0	0	0	0	0	0	0
519510	k__Bacteria; p__Proteobacteria; c__Alphaproteobacteria; o__Sphingomonadales; f__Erythrobacteraceae; g__; s__	0	0	0	0	0	0	0	4	21	0	0	0	0	0	0	0	0	0	0	0	0	0	0	0	0	0	0	0	1	0	3	0	0	0	0	0	1	0	0	3	0	1	0	1	0	0	0	0
1027418	k__Bacteria; p__Proteobacteria; c__Alphaproteobacteria; o__Sphingomonadales; f__Erythrobacteraceae; g__; s__	0	25	0	12	92	0	65	15	24	26	83	100	12	473	3	0	0	0	12	8	0	2	0	5	23	27	1	3	6	17	0	14	0	0	3	0	4	14	0	20	6	55	17	0	1	30	0	0
550525	k__Bacteria; p__Proteobacteria; c__Alphaproteobacteria; o__Sphingomonadales; f__Erythrobacteraceae; g__; s__	10	0	0	0	0	0	0	2	22	3	9	30	3	41	0	0	0	0	0	0	0	59	1	1	9	2	0	0	11	1	0	0	0	0	0	0	0	18	0	4	13	11	1	0	0	0	0	0
153621	k__Bacteria; p__Proteobacteria; c__Alphaproteobacteria; o__Sphingomonadales; f__Erythrobacteraceae; g__; s__	0	0	1	0	0	0	0	0	0	15	1	13	0	7	0	0	0	0	0	0	0	6	0	0	3	0	0	0	0	0	0	0	0	0	0	0	0	21	0	23	19	30	0	0	0	31	1	0
112754	k__Bacteria; p__Proteobacteria; c__Alphaproteobacteria; o__Sphingomonadales; f__Erythrobacteraceae; g__; s__	0	0	0	0	0	0	0	0	0	7	0	5	1	6	0	0	0	0	0	0	0	6	0	0	27	0	0	4	2	0	0	1	0	0	0	0	0	39	0	2	2	8	0	0	6	23	0	0
4361039	k__Bacteria; p__Proteobacteria; c__Alphaproteobacteria; o__Sphingomonadales; f__Erythrobacteraceae; g__; s__	1	0	3	0	0	0	24	1	25	33	22	100	4	9	0	0	79	0	3	118	0	0	0	0	10	0	0	0	0	0	0	19	20	0	0	0	6	0	0	6	0	26	0	1	28	33	0	0
New.8.CleanUp.ReferenceOTU345	k__Bacteria; p__Proteobacteria; c__Alphaproteobacteria; o__Sphingomonadales; f__Erythrobacteraceae; g__; s__	0	0	0	0	0	0	0	0	66	25	14	35	1	0	1	0	0	0	0	0	0	0	0	0	0	0	0	0	0	0	0	0	0	0	0	0	0	21	0	0	0	0	0	1	32	0	0	0
New.8.CleanUp.ReferenceOTU1815	k__Bacteria; p__Proteobacteria; c__Alphaproteobacteria; o__Sphingomonadales; f__Erythrobacteraceae; g__; s__	0	0	0	0	0	0	19	0	34	0	49	28	1	0	1	0	0	0	7	0	0	0	0	10	38	0	0	0	0	0	0	1	0	0	0	0	0	77	0	39	12	14	50	1	28	80	1	0
445733	k__Bacteria; p__Proteobacteria; c__Alphaproteobacteria; o__Sphingomonadales; f__Erythrobacteraceae; g__; s__	16	0	0	0	0	0	0	6	1	55	2	45	1	0	0	0	0	0	0	0	0	0	0	3	0	0	9	0	48	1	0	0	0	0	0	0	0	0	0	0	0	4	0	0	0	1	0	0
New.9.CleanUp.ReferenceOTU223	k__Bacteria; p__Proteobacteria; c__Alphaproteobacteria; o__Sphingomonadales; f__Erythrobacteraceae; g__; s__	0	0	0	0	0	0	0	0	0	12	32	0	0	0	0	0	0	0	0	0	0	0	0	0	0	0	0	0	0	0	0	0	0	0	0	0	0	1	0	30	0	4	0	0	0	111	0	0
New.9.CleanUp.ReferenceOTU1339	k__Bacteria; p__Proteobacteria; c__Alphaproteobacteria; o__Sphingomonadales; f__Erythrobacteraceae; g__; s__	0	0	10	0	0	0	4	6	21	35	30	79	2	16	2	0	88	0	6	16	0	0	0	0	20	0	0	0	0	0	0	13	30	0	0	0	7	0	0	45	0	57	3	0	55	59	0	0
New.27.CleanUp.ReferenceOTU156	k__Bacteria; p__Proteobacteria; c__Alphaproteobacteria; o__Sphingomonadales; f__Erythrobacteraceae; g__; s__	0	0	0	0	5	0	0	2	18	7	4	44	3	0	0	0	0	0	0	0	0	0	0	0	0	0	0	0	0	0	0	4	0	0	0	0	0	0	0	15	37	0	29	0	0	0	0	0
New.33.CleanUp.ReferenceOTU251	k__Bacteria; p__Proteobacteria; c__Alphaproteobacteria; o__Sphingomonadales; f__Erythrobacteraceae; g__; s__	0	0	0	0	0	0	0	3	0	2	5	0	0	0	0	0	0	0	0	0	0	0	0	0	0	0	0	0	0	0	0	0	0	0	0	0	0	0	0	0	0	1	5	124	0	0	1	0
New.34.CleanUp.ReferenceOTU345	k__Bacteria; p__Proteobacteria; c__Alphaproteobacteria; o__Sphingomonadales; f__Erythrobacteraceae; g__; s__	0	0	0	0	0	0	0	0	0	1	0	0	0	0	1	0	0	0	0	0	0	0	0	0	3	0	0	0	0	0	5	0	0	0	0	0	9	8	0	6	1	65	2	7	60	35	0	0
New.34.CleanUp.ReferenceOTU450	k__Bacteria; p__Proteobacteria; c__Alphaproteobacteria; o__Sphingomonadales; f__Erythrobacteraceae; g__; s__	0	0	0	0	0	0	0	0	6	4	0	14	0	0	0	0	0	0	0	0	0	0	0	92	7	1	0	0	0	4	0	0	0	0	0	0	0	0	0	3	0	2	0	0	0	0	0	0
New.38.CleanUp.ReferenceOTU32	k__Bacteria; p__Proteobacteria; c__Alphaproteobacteria; o__Sphingomonadales; f__Erythrobacteraceae; g__; s__	0	0	0	0	0	0	0	0	0	2	0	0	0	0	0	0	0	0	31	0	0	0	0	0	23	0	0	0	13	54	0	32	1	0	1	0	22	0	0	2	5	38	0	1	0	0	0	0
814282	k__Bacteria; p__Proteobacteria; c__Alphaproteobacteria; o__Sphingomonadales; f__Erythrobacteraceae; g__Erythrobacter; s__	0	0	0	0	0	0	0	0	0	0	42	16	1	39	1	0	0	0	0	0	0	0	0	0	2	0	0	0	0	0	2	7	0	0	0	5	24	0	0	13	0	0	0	0	0	55	0	0
965129	k__Bacteria; p__Proteobacteria; c__Alphaproteobacteria; o__Sphingomonadales; f__Sphingomonadaceae	0	8	0	3	7	1	8	0	11	0	17	22	0	25	0	0	0	0	0	1	0	0	0	0	37	6	0	0	0	6	0	6	2	0	0	0	27	1	0	11	25	12	0	18	1	14	0	0
426566	k__Bacteria; p__Proteobacteria; c__Alphaproteobacteria; o__Sphingomonadales; f__Sphingomonadaceae	0	0	6	15	0	11	0	7	10	0	4	44	0	0	0	0	2	276	5	0	0	5	1	0	3	100	0	18	1	32	0	13	9	0	23	0	0	0	0	18	0	6	0	10	0	19	0	0
1052559	k__Bacteria; p__Proteobacteria; c__Alphaproteobacteria; o__Sphingomonadales; f__Sphingomonadaceae	0	8	0	11	11	0	82	28	23	18	16	96	15	110	2	0	112	0	0	5	4	0	0	3	8	9	132	0	0	11	1	9	0	0	0	0	20	75	2	52	54	30	7	19	10	28	0	0
New.0.CleanUp.ReferenceOTU63	k__Bacteria; p__Proteobacteria; c__Alphaproteobacteria; o__Sphingomonadales; f__Sphingomonadaceae	0	51	0	0	4	0	0	0	0	0	0	0	0	0	0	0	0	0	0	0	0	0	0	0	32	2	0	0	45	6	0	5	0	0	0	0	30	0	0	0	0	0	0	0	0	0	0	0
247509	k__Bacteria; p__Proteobacteria; c__Alphaproteobacteria; o__Sphingomonadales; f__Sphingomonadaceae	3	10	0	109	84	0	201	60	101	50	101	195	30	321	4	0	113	0	2	3	27	0	0	4	2	0	1	2	0	8	0	10	0	8	0	1	47	72	0	67	55	19	18	30	7	8	1	0
306710	k__Bacteria; p__Proteobacteria; c__Alphaproteobacteria; o__Sphingomonadales; f__Sphingomonadaceae	0	0	0	25	0	4	0	5	23	3	88	14	0	19	0	0	0	17	13	0	0	17	0	0	5	28	0	1	1	58	0	1	126	0	0	0	0	2	0	7	1	52	0	34	0	22	0	0
New.2.CleanUp.ReferenceOTU36	k__Bacteria; p__Proteobacteria; c__Alphaproteobacteria; o__Sphingomonadales; f__Sphingomonadaceae	0	0	0	0	0	0	0	0	0	0	0	0	0	0	0	0	0	0	0	0	0	0	0	0	0	0	0	0	0	0	0	3	0	0	0	0	0	0	0	0	0	0	3	0	0	0	0	0
620189	k__Bacteria; p__Proteobacteria; c__Alphaproteobacteria; o__Sphingomonadales; f__Sphingomonadaceae	1	0	0	40	0	10	0	0	0	1	0	0	0	0	0	0	0	0	0	0	2	24	0	0	0	145	0	0	0	0	0	0	0	0	0	0	0	0	0	0	0	0	0	0	0	0	0	0
New.3.CleanUp.ReferenceOTU583	k__Bacteria; p__Proteobacteria; c__Alphaproteobacteria; o__Sphingomonadales; f__Sphingomonadaceae	0	0	0	0	0	0	0	0	0	0	0	0	0	0	0	0	0	0	0	0	0	0	0	2	19	0	0	6	4	2	0	0	0	0	1	21	2	0	0	1	61	0	1	2	0	3	0	0
New.3.CleanUp.ReferenceOTU786	k__Bacteria; p__Proteobacteria; c__Alphaproteobacteria; o__Sphingomonadales; f__Sphingomonadaceae	0	0	0	0	0	0	0	4	0	6	0	0	0	0	0	0	0	0	0	0	0	0	0	1	33	36	108	0	0	74	0	0	39	0	0	4	0	0	0	0	0	5	0	0	4	0	0	0
1104160	k__Bacteria; p__Proteobacteria; c__Alphaproteobacteria; o__Sphingomonadales; f__Sphingomonadaceae	0	0	0	0	0	0	0	0	0	0	0	0	1	0	0	0	32	0	0	0	0	0	0	0	0	0	0	0	0	0	0	0	0	0	0	0	0	0	0	10	0	0	3	152	0	0	0	0
New.6.CleanUp.ReferenceOTU589	k__Bacteria; p__Proteobacteria; c__Alphaproteobacteria; o__Sphingomonadales; f__Sphingomonadaceae	0	0	0	0	0	0	0	0	0	0	0	0	0	0	0	0	0	0	0	0	28	3	0	75	0	0	1	20	0	3	0	0	0	0	0	0	0	6	0	0	0	0	2	12	0	0	0	0
249385	k__Bacteria; p__Proteobacteria; c__Alphaproteobacteria; o__Sphingomonadales; f__Sphingomonadaceae	0	0	0	1	0	0	15	0	2	4	2	1	2	27	0	0	0	0	1	21	0	0	1	3	10	0	0	0	0	0	0	17	0	0	0	0	2	26	0	31	0	2	58	32	11	6	0	0
New.8.CleanUp.ReferenceOTU2086	k__Bacteria; p__Proteobacteria; c__Alphaproteobacteria; o__Sphingomonadales; f__Sphingomonadaceae	1	5	2	9	8	7	18	5	6	5	25	11	2	58	0	0	209	1	5	21	3	0	3	0	52	0	2	2	44	43	7	4	23	0	9	0	0	14	0	41	6	51	7	106	15	11	0	0
New.9.CleanUp.ReferenceOTU1389	k__Bacteria; p__Proteobacteria; c__Alphaproteobacteria; o__Sphingomonadales; f__Sphingomonadaceae	0	0	0	0	0	0	0	0	0	0	0	2	0	0	0	0	0	0	0	0	0	0	0	20	29	0	0	0	0	0	0	0	0	0	29	2	0	0	0	0	0	0	0	0	0	0	0	0
New.10.CleanUp.ReferenceOTU2433	k__Bacteria; p__Proteobacteria; c__Alphaproteobacteria; o__Sphingomonadales; f__Sphingomonadaceae	0	4	6	14	0	0	2	5	0	9	1	30	3	22	0	0	0	0	0	0	2	0	0	1	0	0	0	0	0	22	0	0	2	0	0	0	2	0	0	3	1	33	5	0	0	0	0	0
New.53.CleanUp.ReferenceOTU126	k__Bacteria; p__Proteobacteria; c__Alphaproteobacteria; o__Sphingomonadales; f__Sphingomonadaceae	0	0	0	0	0	0	0	0	0	0	0	0	0	0	0	0	0	0	0	0	0	0	0	0	0	19	0	0	0	0	1	0	0	0	12	19	5	7	0	1	43	9	22	3	3	85	0	0
812714	k__Bacteria; p__Proteobacteria; c__Alphaproteobacteria; o__Sphingomonadales; f__Sphingomonadaceae; g__; s__	0	0	0	0	0	0	7	0	0	11	0	0	0	0	1	0	0	0	7	15	0	0	0	0	0	30	0	0	16	1	0	0	5	0	0	0	0	24	0	1	0	41	0	0	0	0	0	0
348880	k__Bacteria; p__Proteobacteria; c__Alphaproteobacteria; o__Sphingomonadales; f__Sphingomonadaceae; g__; s__	0	0	0	0	0	0	0	5	2	5	0	9	0	0	0	0	7	0	0	0	0	0	0	0	6	49	1	0	5	0	0	0	0	0	0	0	0	2	0	1	18	1	0	0	0	0	0	0
781550	k__Bacteria; p__Proteobacteria; c__Alphaproteobacteria; o__Sphingomonadales; f__Sphingomonadaceae; g__; s__	5	0	0	0	0	0	0	0	1	7	0	13	0	0	0	0	0	0	19	0	0	0	0	0	0	0	0	0	3	2	0	0	38	0	1	30	2	0	0	8	0	0	0	0	8	0	0	0
210800	k__Bacteria; p__Proteobacteria; c__Alphaproteobacteria; o__Sphingomonadales; f__Sphingomonadaceae; g__; s__	0	0	0	0	91	2	22	0	1	1	0	2	0	54	0	0	0	0	0	0	0	0	0	5	2	43	16	9	3	6	0	0	0	0	0	0	0	0	0	0	1	0	0	0	0	3	0	0
New.0.CleanUp.ReferenceOTU924	k__Bacteria; p__Proteobacteria; c__Alphaproteobacteria; o__Sphingomonadales; f__Sphingomonadaceae; g__; s__	0	0	0	0	0	78	0	0	17	8	0	71	0	0	0	0	4	0	0	0	0	0	0	118	40	4	4	331	184	17	1	0	0	0	0	27	1	0	0	0	62	0	0	0	0	1	0	0
New.1.CleanUp.ReferenceOTU53	k__Bacteria; p__Proteobacteria; c__Alphaproteobacteria; o__Sphingomonadales; f__Sphingomonadaceae; g__; s__	0	0	0	0	0	0	0	0	0	0	0	0	0	0	0	0	0	0	0	113	0	0	1	0	0	0	0	0	0	0	0	0	0	0	0	0	0	0	0	20	0	0	0	0	0	21	0	0
New.1.CleanUp.ReferenceOTU551	k__Bacteria; p__Proteobacteria; c__Alphaproteobacteria; o__Sphingomonadales; f__Sphingomonadaceae; g__; s__	0	0	0	0	0	0	0	0	0	0	0	0	0	0	0	0	0	0	4	0	0	0	0	0	0	0	0	0	0	0	0	0	0	0	0	0	0	0	0	0	25	0	0	0	0	0	0	0
489457	k__Bacteria; p__Proteobacteria; c__Alphaproteobacteria; o__Sphingomonadales; f__Sphingomonadaceae; g__; s__	0	0	0	0	0	0	0	0	0	0	0	0	0	0	0	0	0	0	0	0	0	0	0	0	0	0	0	0	0	18	0	0	0	0	0	0	5	0	0	18	0	2	0	0	0	26	0	0
New.2.CleanUp.ReferenceOTU1216	k__Bacteria; p__Proteobacteria; c__Alphaproteobacteria; o__Sphingomonadales; f__Sphingomonadaceae; g__; s__	0	5	0	0	0	2	24	7	0	8	2	17	1	0	0	0	4	0	1	150	16	3	0	0	83	0	0	49	1	38	1	17	2	0	8	8	0	22	0	12	0	30	1	11	2	29	0	0
New.3.CleanUp.ReferenceOTU464	k__Bacteria; p__Proteobacteria; c__Alphaproteobacteria; o__Sphingomonadales; f__Sphingomonadaceae; g__; s__	0	0	1	4	0	52	23	5	2	2	25	2	2	31	0	0	7	0	0	6	0	0	0	0	0	1	0	0	0	1	0	0	5	0	0	0	0	0	0	4	0	3	0	5	0	1	0	0
New.5.CleanUp.ReferenceOTU1666	k__Bacteria; p__Proteobacteria; c__Alphaproteobacteria; o__Sphingomonadales; f__Sphingomonadaceae; g__; s__	0	0	0	0	0	0	0	0	0	0	0	0	0	0	0	0	0	0	0	0	0	0	0	0	1	0	3	330	0	0	3	0	0	0	0	0	0	0	0	0	0	0	0	0	0	0	0	0
1024188	k__Bacteria; p__Proteobacteria; c__Alphaproteobacteria; o__Sphingomonadales; f__Sphingomonadaceae; g__; s__	0	0	0	0	0	0	0	0	0	0	0	0	0	0	0	0	0	0	0	268	0	0	2	0	0	0	0	0	1	0	0	0	0	0	0	0	0	0	0	0	0	0	0	0	0	0	0	0
1111270	k__Bacteria; p__Proteobacteria; c__Alphaproteobacteria; o__Sphingomonadales; f__Sphingomonadaceae; g__; s__	0	0	0	0	0	0	0	0	0	10	0	0	0	0	0	0	0	0	0	2	0	0	0	0	0	0	0	0	0	0	0	0	0	0	0	0	0	0	0	0	0	0	0	0	0	0	0	0
New.8.CleanUp.ReferenceOTU233	k__Bacteria; p__Proteobacteria; c__Alphaproteobacteria; o__Sphingomonadales; f__Sphingomonadaceae; g__; s__	0	0	0	0	0	0	0	0	0	0	0	0	0	0	0	0	0	0	0	0	0	0	0	0	0	0	51	0	0	0	1	0	0	0	0	9	0	0	0	0	0	0	0	0	0	0	0	0
New.8.CleanUp.ReferenceOTU294	k__Bacteria; p__Proteobacteria; c__Alphaproteobacteria; o__Sphingomonadales; f__Sphingomonadaceae; g__; s__	0	0	1	0	0	19	18	0	0	0	0	0	0	0	0	0	0	0	0	0	0	0	0	0	0	0	0	0	0	0	0	0	0	0	0	0	0	0	0	4	70	0	0	0	0	0	0	0
New.8.CleanUp.ReferenceOTU595	k__Bacteria; p__Proteobacteria; c__Alphaproteobacteria; o__Sphingomonadales; f__Sphingomonadaceae; g__; s__	0	0	2	35	0	87	27	3	39	6	22	32	0	0	0	0	0	0	0	0	0	0	0	0	5	0	0	0	0	0	0	0	0	0	0	0	0	2	0	0	0	0	0	0	0	0	0	0
New.8.CleanUp.ReferenceOTU660	k__Bacteria; p__Proteobacteria; c__Alphaproteobacteria; o__Sphingomonadales; f__Sphingomonadaceae; g__; s__	0	0	0	0	0	0	0	0	0	0	0	0	0	0	0	0	0	0	0	0	0	0	0	0	13	4	49	0	51	0	2	0	0	0	0	0	0	0	0	10	0	0	0	0	0	0	0	0
New.9.CleanUp.ReferenceOTU139	k__Bacteria; p__Proteobacteria; c__Alphaproteobacteria; o__Sphingomonadales; f__Sphingomonadaceae; g__; s__	0	28	0	0	0	3	67	0	4	19	0	40	4	0	0	0	0	0	0	0	0	39	0	0	0	0	0	0	0	6	0	0	0	0	0	0	0	61	0	2	2	66	36	0	0	0	0	0
New.9.CleanUp.ReferenceOTU1291	k__Bacteria; p__Proteobacteria; c__Alphaproteobacteria; o__Sphingomonadales; f__Sphingomonadaceae; g__; s__	0	0	0	0	0	0	3	0	7	0	0	20	0	25	0	0	0	0	0	0	0	0	0	0	0	0	0	0	2	0	0	0	0	0	71	0	0	0	0	0	0	0	0	0	0	0	0	0
352211	k__Bacteria; p__Proteobacteria; c__Alphaproteobacteria; o__Sphingomonadales; f__Sphingomonadaceae; g__; s__	4	0	0	174	0	230	21	0	0	0	0	21	0	0	0	0	0	0	0	0	0	0	0	0	0	3	0	0	0	1	0	0	0	0	0	0	0	0	0	0	0	0	0	0	0	0	0	0
New.28.CleanUp.ReferenceOTU68	k__Bacteria; p__Proteobacteria; c__Alphaproteobacteria; o__Sphingomonadales; f__Sphingomonadaceae; g__; s__	0	0	0	0	0	0	1	0	26	0	0	0	0	0	0	0	0	0	0	0	0	0	0	0	28	0	0	0	1	43	0	0	0	0	0	0	0	0	0	0	0	0	0	0	0	0	0	0
New.32.CleanUp.ReferenceOTU1025	k__Bacteria; p__Proteobacteria; c__Alphaproteobacteria; o__Sphingomonadales; f__Sphingomonadaceae; g__; s__	0	0	0	0	0	0	0	0	0	0	0	0	0	0	0	0	0	0	0	0	0	0	0	0	2	2	260	0	0	0	0	0	0	0	0	0	0	0	0	0	0	0	0	0	0	0	0	0
New.49.CleanUp.ReferenceOTU379	k__Bacteria; p__Proteobacteria; c__Alphaproteobacteria; o__Sphingomonadales; f__Sphingomonadaceae; g__; s__	0	0	0	0	0	0	0	0	0	0	0	0	0	0	0	0	0	0	0	0	0	0	0	1	1	2	651	22	0	4	6	0	0	0	0	0	0	0	0	0	0	0	0	0	0	0	0	0
New.50.CleanUp.ReferenceOTU479	k__Bacteria; p__Proteobacteria; c__Alphaproteobacteria; o__Sphingomonadales; f__Sphingomonadaceae; g__; s__	0	0	0	0	0	0	0	0	0	0	0	0	0	0	0	0	0	0	0	0	0	0	0	0	4	131	0	0	0	0	1	0	0	0	0	0	0	0	0	0	0	0	0	0	0	0	0	0
137881	k__Bacteria; p__Proteobacteria; c__Alphaproteobacteria; o__Sphingomonadales; f__Sphingomonadaceae; g__Kaistobacter; s__	1	0	11	12	0	0	9	4	23	11	0	6	4	8	0	0	0	0	0	0	0	0	0	0	0	0	0	0	0	0	0	0	8	0	0	0	0	0	0	3	0	0	0	0	0	0	0	0
343503	k__Bacteria; p__Proteobacteria; c__Alphaproteobacteria; o__Sphingomonadales; f__Sphingomonadaceae; g__Kaistobacter; s__	3	51	0	77	115	10	107	44	83	37	144	173	14	186	1	0	17	0	1	1	2	1	0	2	46	0	0	0	0	2	0	5	18	0	0	3	14	36	0	50	26	61	5	27	60	62	0	0
143392	k__Bacteria; p__Proteobacteria; c__Alphaproteobacteria; o__Sphingomonadales; f__Sphingomonadaceae; g__Kaistobacter; s__	0	0	0	39	0	0	49	7	24	10	3	11	2	21	0	0	0	0	1	14	0	0	0	3	0	6	0	0	0	0	0	3	0	0	0	0	0	4	0	1	18	0	0	0	3	0	0	0
1139684	k__Bacteria; p__Proteobacteria; c__Alphaproteobacteria; o__Sphingomonadales; f__Sphingomonadaceae; g__Kaistobacter; s__	0	1	0	0	1	0	2	0	3	0	0	0	0	2	0	0	0	0	0	0	0	0	0	0	2	0	0	0	0	0	0	0	0	3	0	0	7	42	0	1	12	0	7	7	0	1	0	0
514041	k__Bacteria; p__Proteobacteria; c__Alphaproteobacteria; o__Sphingomonadales; f__Sphingomonadaceae; g__Kaistobacter; s__	5	0	0	3	0	0	23	25	17	11	28	64	7	27	0	0	0	0	1	31	0	0	0	0	0	2	0	0	0	0	0	7	0	0	0	0	5	5	0	7	0	3	0	0	1	0	0	0
208343	k__Bacteria; p__Proteobacteria; c__Alphaproteobacteria; o__Sphingomonadales; f__Sphingomonadaceae; g__Kaistobacter; s__	0	0	0	4	4	0	32	6	13	32	0	13	3	31	0	0	0	0	0	0	0	0	0	0	1	1	0	0	0	0	0	2	0	0	0	0	0	208	3	8	2	0	0	5	13	0	0	0
New.10.CleanUp.ReferenceOTU1931	k__Bacteria; p__Proteobacteria; c__Alphaproteobacteria; o__Sphingomonadales; f__Sphingomonadaceae; g__Novosphingobium	0	0	0	0	0	0	0	0	0	0	0	127	0	0	0	0	0	0	0	0	0	0	0	0	1	29	0	0	0	10	0	5	4	0	0	1	0	0	0	0	3	0	3	127	0	0	0	0
879040	k__Bacteria; p__Proteobacteria; c__Alphaproteobacteria; o__Sphingomonadales; f__Sphingomonadaceae; g__Novosphingobium; s__	20	53	12	72	141	105	233	79	122	53	245	233	35	803	9	0	205	0	5	27	7	0	0	0	22	0	4	3	21	55	1	3	8	0	7	0	2	11	0	29	7	23	12	45	6	10	0	0
360253	k__Bacteria; p__Proteobacteria; c__Alphaproteobacteria; o__Sphingomonadales; f__Sphingomonadaceae; g__Novosphingobium; s__	0	0	0	4	0	0	0	0	0	0	3	0	0	3	0	0	0	0	0	0	0	0	0	0	1	0	0	33	0	0	0	0	0	0	0	0	0	0	0	0	35	24	0	0	3	0	0	0
New.49.CleanUp.ReferenceOTU172	k__Bacteria; p__Proteobacteria; c__Alphaproteobacteria; o__Sphingomonadales; f__Sphingomonadaceae; g__Novosphingobium; s__	0	0	0	0	0	0	0	0	0	0	0	0	0	0	0	0	0	0	0	0	0	0	0	0	0	0	0	237	0	0	0	0	0	0	0	0	0	0	0	0	0	0	0	0	0	0	0	0
916361	k__Bacteria; p__Proteobacteria; c__Alphaproteobacteria; o__Sphingomonadales; f__Sphingomonadaceae; g__Sphingobium; s__	0	7	0	0	5	0	0	6	1	0	2	54	0	0	0	0	0	0	0	2	0	5	0	0	49	15	45	0	0	13	0	1	9	0	0	0	41	17	0	38	0	8	0	1	17	51	1	0
342505	k__Bacteria; p__Proteobacteria; c__Alphaproteobacteria; o__Sphingomonadales; f__Sphingomonadaceae; g__Sphingobium; s__	0	83	0	48	0	127	0	0	0	0	0	0	0	0	0	0	0	1	8	44	0	27	0	0	5	11	0	0	15	18	2	0	0	0	0	0	0	0	0	0	0	0	0	0	0	0	0	0
509021	k__Bacteria; p__Proteobacteria; c__Alphaproteobacteria; o__Sphingomonadales; f__Sphingomonadaceae; g__Sphingobium; s__	0	0	0	5	2	0	17	3	10	4	10	13	1	9	0	0	2	0	0	0	0	0	0	0	0	41	0	0	0	0	0	0	0	0	0	0	0	2	0	0	0	1	0	0	0	0	0	0
342749	k__Bacteria; p__Proteobacteria; c__Alphaproteobacteria; o__Sphingomonadales; f__Sphingomonadaceae; g__Sphingobium; s__	0	2	0	125	47	0	16	4	0	0	3	123	0	14	0	0	0	0	0	0	0	0	0	0	0	1	197	0	0	1	4	9	0	0	0	0	0	0	0	20	0	23	0	0	0	5	0	0
585708	k__Bacteria; p__Proteobacteria; c__Alphaproteobacteria; o__Sphingomonadales; f__Sphingomonadaceae; g__Sphingobium; s__	0	0	0	2	0	0	4	0	0	9	0	0	0	0	0	0	87	0	1	0	0	0	0	0	3	0	0	0	0	0	0	0	0	0	0	0	5	0	0	0	0	5	0	0	0	0	0	0
849761	k__Bacteria; p__Proteobacteria; c__Alphaproteobacteria; o__Sphingomonadales; f__Sphingomonadaceae; g__Sphingobium; s__	0	0	0	0	0	0	0	0	0	0	0	0	0	0	0	0	0	0	0	0	0	0	0	16	1	14	0	0	0	0	0	0	0	0	3	0	0	0	0	0	0	0	0	68	0	0	0	0
44440	k__Bacteria; p__Proteobacteria; c__Alphaproteobacteria; o__Sphingomonadales; f__Sphingomonadaceae; g__Sphingobium; s__	0	0	0	0	0	0	0	0	0	0	0	0	0	0	0	0	0	0	0	0	0	0	0	27	0	2	0	0	0	0	0	0	0	0	3	0	20	0	0	0	0	0	3	34	0	0	0	0
New.3.CleanUp.ReferenceOTU571	k__Bacteria; p__Proteobacteria; c__Alphaproteobacteria; o__Sphingomonadales; f__Sphingomonadaceae; g__Sphingobium; s__	0	0	0	0	0	0	0	0	0	0	0	13	0	0	0	0	52	0	0	0	0	0	0	0	0	0	0	0	0	0	0	0	0	0	0	0	0	0	0	0	0	0	0	0	0	0	0	0
4425807	k__Bacteria; p__Proteobacteria; c__Alphaproteobacteria; o__Sphingomonadales; f__Sphingomonadaceae; g__Sphingomonas	0	20	0	0	62	0	0	8	0	0	0	0	0	0	0	0	0	0	0	0	0	0	0	0	48	0	0	0	0	12	0	4	0	0	0	0	5	0	0	0	0	0	0	0	0	0	0	0
222868	k__Bacteria; p__Proteobacteria; c__Alphaproteobacteria; o__Sphingomonadales; f__Sphingomonadaceae; g__Sphingomonas	4	4	0	20	0	59	0	5	29	13	1	10	0	2	0	0	0	0	0	0	0	0	0	0	5	5	0	1	7	10	0	3	0	2	0	0	3	2	0	4	15	9	1	0	0	1	0	0
859323	k__Bacteria; p__Proteobacteria; c__Alphaproteobacteria; o__Sphingomonadales; f__Sphingomonadaceae; g__Sphingomonas	0	0	0	0	0	0	7	0	0	0	0	0	0	0	0	0	0	0	0	0	0	0	0	0	0	0	0	0	0	16	0	0	0	0	0	0	0	0	0	39	6	15	3	18	0	0	0	0
616184	k__Bacteria; p__Proteobacteria; c__Alphaproteobacteria; o__Sphingomonadales; f__Sphingomonadaceae; g__Sphingomonas; s__	0	19	0	0	6	0	0	1	0	0	6	2	3	0	0	0	0	0	2	0	0	0	0	122	29	0	1	0	5	1	2	2	0	0	1	45	0	0	0	5	0	26	0	1	0	0	0	0
1090165	k__Bacteria; p__Proteobacteria; c__Alphaproteobacteria; o__Sphingomonadales; f__Sphingomonadaceae; g__Sphingomonas; s__	0	1	0	26	0	0	0	0	3	3	0	17	0	0	0	0	0	0	0	2	0	0	0	0	0	0	0	0	0	0	0	1	0	0	0	0	0	1	0	10	0	0	0	0	0	0	0	0
906905	k__Bacteria; p__Proteobacteria; c__Alphaproteobacteria; o__Sphingomonadales; f__Sphingomonadaceae; g__Sphingomonas; s__	0	1	0	12	28	0	20	36	36	45	21	26	14	67	0	0	0	0	1	2	0	1	0	0	53	2	2	0	0	3	0	13	3	0	0	2	6	22	0	39	0	2	4	0	12	76	0	0
249493	k__Bacteria; p__Proteobacteria; c__Alphaproteobacteria; o__Sphingomonadales; f__Sphingomonadaceae; g__Sphingomonas; s__	0	0	0	0	0	0	0	1	0	0	0	0	0	0	0	0	0	0	7	0	2	0	1	0	0	0	0	0	0	0	0	8	0	0	2	105	17	0	1	0	1	2	0	0	0	0	0	0
New.0.CleanUp.ReferenceOTU182	k__Bacteria; p__Proteobacteria; c__Alphaproteobacteria; o__Sphingomonadales; f__Sphingomonadaceae; g__Sphingomonas; s__	0	0	0	0	3	0	0	0	1	0	11	8	1	0	0	0	0	0	4	90	1	2	1	0	13	0	3	0	0	11	0	2	0	0	0	0	26	0	0	15	0	0	1	1	0	4	0	0
New.0.CleanUp.ReferenceOTU732	k__Bacteria; p__Proteobacteria; c__Alphaproteobacteria; o__Sphingomonadales; f__Sphingomonadaceae; g__Sphingomonas; s__	0	0	0	0	0	0	0	0	0	0	0	0	0	0	0	0	0	0	0	1	0	0	0	0	0	0	0	0	0	0	0	0	0	0	0	0	0	0	0	16	0	3	0	0	0	0	0	0
New.0.CleanUp.ReferenceOTU751	k__Bacteria; p__Proteobacteria; c__Alphaproteobacteria; o__Sphingomonadales; f__Sphingomonadaceae; g__Sphingomonas; s__	0	0	0	36	0	0	6	10	26	6	50	73	0	0	3	0	0	0	0	1	0	0	0	4	0	0	0	0	0	0	0	0	0	0	0	0	3	0	0	0	0	0	0	0	0	2	0	3
New.0.CleanUp.ReferenceOTU827	k__Bacteria; p__Proteobacteria; c__Alphaproteobacteria; o__Sphingomonadales; f__Sphingomonadaceae; g__Sphingomonas; s__	0	0	0	0	0	0	0	0	0	0	0	0	0	0	0	0	0	0	0	0	0	0	0	0	0	0	0	0	0	0	0	0	0	0	0	0	0	0	0	0	0	0	0	0	0	0	0	0
New.0.CleanUp.ReferenceOTU901	k__Bacteria; p__Proteobacteria; c__Alphaproteobacteria; o__Sphingomonadales; f__Sphingomonadaceae; g__Sphingomonas; s__	0	0	0	0	0	0	0	0	0	0	0	0	0	0	0	0	0	0	0	0	0	37	0	0	66	0	0	0	0	0	0	0	0	0	8	10	2	176	0	0	0	0	0	0	0	0	0	0
New.0.CleanUp.ReferenceOTU918	k__Bacteria; p__Proteobacteria; c__Alphaproteobacteria; o__Sphingomonadales; f__Sphingomonadaceae; g__Sphingomonas; s__	0	0	0	0	0	0	0	0	0	0	0	0	0	0	0	0	0	0	0	0	0	3	0	0	0	0	0	0	0	0	0	0	0	0	0	0	0	0	0	0	2	0	0	0	0	0	0	0
586505	k__Bacteria; p__Proteobacteria; c__Alphaproteobacteria; o__Sphingomonadales; f__Sphingomonadaceae; g__Sphingomonas; s__	0	0	0	0	0	0	0	0	0	0	0	0	0	0	0	0	0	0	2	79	0	0	0	0	0	0	0	0	0	0	0	0	0	0	0	0	0	0	0	0	0	0	0	0	0	0	0	0
New.1.CleanUp.ReferenceOTU703	k__Bacteria; p__Proteobacteria; c__Alphaproteobacteria; o__Sphingomonadales; f__Sphingomonadaceae; g__Sphingomonas; s__	0	0	0	0	0	0	0	0	0	0	0	0	0	0	0	0	0	0	0	0	0	0	0	0	0	2	1	2	0	4	0	0	0	0	0	0	0	3	0	0	0	3	0	0	0	0	0	0
560304	k__Bacteria; p__Proteobacteria; c__Alphaproteobacteria; o__Sphingomonadales; f__Sphingomonadaceae; g__Sphingomonas; s__	19	0	0	0	2	0	0	0	34	0	0	27	0	0	0	0	9	0	1	3	0	0	0	0	0	0	0	0	0	0	0	0	0	0	0	0	0	3	0	0	0	0	0	0	1	1	0	0
1038732	k__Bacteria; p__Proteobacteria; c__Alphaproteobacteria; o__Sphingomonadales; f__Sphingomonadaceae; g__Sphingomonas; s__	0	0	0	0	0	0	0	0	0	0	0	0	0	0	0	0	0	0	2	0	0	0	0	0	0	0	0	0	0	0	1	0	0	0	0	0	0	0	0	2	0	0	0	0	0	0	0	0
New.2.CleanUp.ReferenceOTU133	k__Bacteria; p__Proteobacteria; c__Alphaproteobacteria; o__Sphingomonadales; f__Sphingomonadaceae; g__Sphingomonas; s__	0	0	0	0	0	0	0	0	96	12	0	16	0	0	1	0	0	0	0	3	0	13	0	0	7	0	10	0	2	0	0	0	0	0	0	0	0	0	0	0	0	0	4	0	0	0	0	0
New.2.CleanUp.ReferenceOTU711	k__Bacteria; p__Proteobacteria; c__Alphaproteobacteria; o__Sphingomonadales; f__Sphingomonadaceae; g__Sphingomonas; s__	0	0	0	0	74	0	0	4	1	0	0	8	0	0	0	0	0	0	0	83	24	0	0	0	28	0	128	60	4	0	2	0	1	0	0	0	0	2	0	3	3	0	0	0	2	0	0	0
New.2.CleanUp.ReferenceOTU901	k__Bacteria; p__Proteobacteria; c__Alphaproteobacteria; o__Sphingomonadales; f__Sphingomonadaceae; g__Sphingomonas; s__	3	0	0	0	0	0	0	0	116	0	0	24	0	0	0	0	0	0	8	93	0	0	0	0	0	0	0	0	0	0	0	3	1	0	0	0	6	0	0	3	0	0	0	0	0	0	0	0
New.2.CleanUp.ReferenceOTU1168	k__Bacteria; p__Proteobacteria; c__Alphaproteobacteria; o__Sphingomonadales; f__Sphingomonadaceae; g__Sphingomonas; s__	7	17	0	0	0	0	0	5	21	0	0	15	0	29	0	0	0	0	0	0	0	0	0	0	1	8	1	150	0	8	0	3	0	0	0	0	0	14	0	5	2	1	0	41	0	14	0	0
4480022	k__Bacteria; p__Proteobacteria; c__Alphaproteobacteria; o__Sphingomonadales; f__Sphingomonadaceae; g__Sphingomonas; s__	0	0	1	0	0	0	0	0	0	10	0	8	0	0	0	0	0	0	0	0	0	0	0	0	0	0	0	0	0	0	0	0	18	0	0	0	3	24	0	19	0	84	5	0	0	35	0	0
4310487	k__Bacteria; p__Proteobacteria; c__Alphaproteobacteria; o__Sphingomonadales; f__Sphingomonadaceae; g__Sphingomonas; s__	0	0	0	0	50	0	0	5	12	0	0	0	0	0	0	0	0	1	0	58	0	0	0	0	0	0	0	0	0	0	0	0	0	0	0	0	0	0	0	0	0	0	0	0	0	2	0	0
New.6.CleanUp.ReferenceOTU377	k__Bacteria; p__Proteobacteria; c__Alphaproteobacteria; o__Sphingomonadales; f__Sphingomonadaceae; g__Sphingomonas; s__	14	7	4	20	25	0	0	0	12	0	8	59	0	0	0	0	0	0	6	52	0	0	0	0	0	0	0	0	14	0	0	0	0	0	1	53	1	0	0	2	0	0	3	1	0	1	0	0
New.8.CleanUp.ReferenceOTU2310	k__Bacteria; p__Proteobacteria; c__Alphaproteobacteria; o__Sphingomonadales; f__Sphingomonadaceae; g__Sphingomonas; s__	0	1	0	1	0	0	0	0	0	28	0	0	0	0	0	0	0	0	0	0	0	0	0	0	0	0	0	0	0	5	0	0	0	0	0	0	0	0	0	0	0	0	0	0	0	0	0	0
New.10.CleanUp.ReferenceOTU1123	k__Bacteria; p__Proteobacteria; c__Alphaproteobacteria; o__Sphingomonadales; f__Sphingomonadaceae; g__Sphingomonas; s__	5	41	2	51	52	22	3	0	14	2	2	3	0	0	0	0	0	0	0	0	0	0	0	0	0	0	0	0	0	0	0	0	0	0	0	0	0	0	0	0	0	0	0	0	0	0	0	0
New.11.CleanUp.ReferenceOTU33	k__Bacteria; p__Proteobacteria; c__Alphaproteobacteria; o__Sphingomonadales; f__Sphingomonadaceae; g__Sphingomonas; s__	0	0	0	3	5	0	0	0	2	0	0	4	0	0	0	0	0	0	9	72	0	0	0	0	0	0	0	0	37	0	0	0	0	0	0	0	3	0	0	6	0	0	10	4	0	2	0	0
New.64.CleanUp.ReferenceOTU436	k__Bacteria; p__Proteobacteria; c__Alphaproteobacteria; o__Sphingomonadales; f__Sphingomonadaceae; g__Sphingomonas; s__	0	0	0	0	0	0	0	0	0	0	0	0	0	0	0	0	0	0	0	0	0	0	0	0	0	0	0	0	0	0	0	0	0	0	0	0	0	0	0	0	0	0	0	0	130	0	1	0
New.0.CleanUp.ReferenceOTU885	k__Bacteria; p__Proteobacteria; c__Alphaproteobacteria; o__Sphingomonadales; f__Sphingomonadaceae; g__Sphingomonas; s__wittichii	0	0	0	0	0	0	0	0	0	2	3	0	0	0	0	0	0	0	0	0	0	0	0	0	12	3	0	0	0	1	0	0	0	0	0	24	0	0	0	0	0	0	0	0	0	0	0	0
238390	k__Bacteria; p__Proteobacteria; c__Alphaproteobacteria; o__Sphingomonadales; f__Sphingomonadaceae; g__Sphingomonas; s__wittichii	0	0	0	0	0	0	39	0	0	0	0	0	0	0	0	0	0	0	0	143	0	0	0	0	2	21	0	0	2	0	0	0	0	0	0	0	0	0	0	0	0	0	0	0	0	1	0	0
832300	k__Bacteria; p__Proteobacteria; c__Alphaproteobacteria; o__Sphingomonadales; f__Sphingomonadaceae; g__Sphingopyxis; s__alaskensis	0	0	0	0	0	0	0	0	0	10	0	0	0	0	0	0	0	0	0	0	0	0	0	0	0	0	0	0	0	4	0	0	4	0	0	0	0	0	0	0	0	0	0	0	0	0	0	0
674655	k__Bacteria; p__Proteobacteria; c__Alphaproteobacteria; o__Sphingomonadales; f__Sphingomonadaceae; g__Sphingopyxis; s__alaskensis	0	0	0	0	0	0	0	0	0	0	0	0	0	0	0	0	0	0	0	0	0	43	0	0	71	0	0	0	0	0	0	2	5	0	43	4	4	45	2	19	0	3	0	0	0	9	0	0
New.3.CleanUp.ReferenceOTU930	k__Bacteria; p__Proteobacteria; c__Betaproteobacteria	0	0	0	0	0	0	14	0	0	19	0	0	0	0	0	55	0	0	3	0	0	18	0	0	19	0	16	0	0	27	0	0	10	0	0	0	6	4	0	1	10	0	0	0	7	10	0	0
New.8.CleanUp.ReferenceOTU1774	k__Bacteria; p__Proteobacteria; c__Betaproteobacteria; o__; f__; g__; s__	0	0	0	0	0	0	0	3	0	16	0	0	2	0	0	0	290	0	12	0	0	0	1	2	10	0	0	0	112	1	0	0	3	0	0	0	0	0	0	0	0	0	0	0	0	66	0	0
556231	k__Bacteria; p__Proteobacteria; c__Betaproteobacteria; o__; f__; g__; s__	0	39	0	0	0	0	0	0	43	0	0	0	2	0	0	0	0	0	0	0	0	0	0	0	0	0	0	0	0	0	0	0	0	0	0	0	0	0	0	0	0	34	0	0	16	0	0	0
1110616	k__Bacteria; p__Proteobacteria; c__Betaproteobacteria; o__Burkholderiales	0	0	3	3	0	0	7	5	0	0	8	4	4	25	0	0	0	0	0	0	0	0	0	0	7	17	0	1	50	33	0	0	0	0	0	0	0	50	0	5	0	9	0	1	109	25	2	0
New.9.CleanUp.ReferenceOTU721	k__Bacteria; p__Proteobacteria; c__Betaproteobacteria; o__Burkholderiales	0	16	0	0	0	0	1	15	51	12	0	37	3	53	0	0	0	0	4	0	0	2	0	0	16	9	0	0	45	22	0	3	4	0	0	0	0	16	0	14	34	17	1	0	3	43	0	0
New.10.CleanUp.ReferenceOTU476	k__Bacteria; p__Proteobacteria; c__Betaproteobacteria; o__Burkholderiales	0	0	0	0	0	0	0	0	0	0	0	0	0	0	0	0	0	0	0	0	0	0	0	0	0	0	0	0	0	0	0	0	0	0	0	0	0	0	0	0	160	0	0	0	0	0	0	0
New.10.CleanUp.ReferenceOTU1811	k__Bacteria; p__Proteobacteria; c__Betaproteobacteria; o__Burkholderiales	0	0	8	2	0	0	0	0	4	0	41	0	1	86	0	0	0	0	0	0	0	0	0	0	2	0	0	0	3	3	0	0	0	0	0	0	0	3	0	3	0	36	1	1	8	70	0	0
4332034	k__Bacteria; p__Proteobacteria; c__Betaproteobacteria; o__Burkholderiales; f__; g__; s__	0	0	0	0	0	0	9	1	0	0	0	0	0	0	0	0	0	0	0	0	0	0	0	0	0	0	0	0	0	0	0	0	0	0	0	0	0	0	0	16	0	6	0	0	0	30	0	0
559470	k__Bacteria; p__Proteobacteria; c__Betaproteobacteria; o__Burkholderiales; f__; g__; s__	0	0	0	0	0	0	0	14	0	7	0	0	7	0	0	0	0	0	0	0	0	0	0	0	0	0	0	0	0	1	0	0	0	0	0	0	73	0	0	40	0	15	0	0	0	0	0	0
New.13.CleanUp.ReferenceOTU19	k__Bacteria; p__Proteobacteria; c__Betaproteobacteria; o__Burkholderiales; f__; g__; s__	0	0	0	0	0	0	0	0	0	0	11	70	0	0	0	0	0	0	0	0	0	5	0	0	0	0	0	0	0	0	0	0	0	0	0	0	0	64	0	0	64	0	0	8	0	90	0	0
[truncated: 342 more rows]
[truncated: 23 more columns]

## Sheet: Family - all samples
Supplementary Table 2. Operational taxonomic units (OTU) table up to family level. Relative abundances of each operational taxonomic unit (OTU) at phylum (bold and capital letters) and family level per sample.
[truncated: 210 more rows]
[truncated: 22 more columns]

[truncated: 2 more sheets: Family - Collapsed by site, Family- Collapsed by Individual]
