# Supplementary material for: Individual Signatures Define Canine Skin Microbiota Composition and Variability
Source: Front Vet Sci. 2017 Feb 6;4:6. doi: 10.3389/fvets.2017.00006 (PMC5292769; doi:10.3389/fvets.2017.00006)
Supplement: Supplementary file 4 [file Data_Sheet_3.XLS]

## Sheet: (A) all samples
Supplementary Table 3. Alpha diversity values of each single sample at depth of 25,000 sequences per sample.
*Skin site "collapsed" contains the alpha diversity value of the individual: it is obtained through the collapsing of all the skin sites to form a unique sample.
		Richness	Evenness
Sample ID	Skin site	Observed species	Shannon Index
FB1.1	Chin	369.1	5.255
FB1.2	Inner Pinna	386.6	5.457
FB1.3	Nasal skin	254.8	4.469
FB1.4	Axilla	555.8	6.948
FB1.5	Back	294.8	5.376
FB1.6	Abdomen	257.4	5.003
FB1.7	Interdigital	531.3	5.871
FB1	Collapsed*	753.8	6.335
FB2.1	Chin	670.3	6.525
FB2.2	Inner Pinna	653.3	6.971
FB2.3	Nasal skin	583.7	5.728
FB2.4	Axilla	466.2	6.275
FB2.5	Back	580.2	7.43
FB2.6	Abdomen	380.7	3.273
FB2.7	Interdigital	428.7	7.225
FB2.8	Perianal	274.7	4.06
FB2	Collapsed*	961.6	6.935
FB3.1	Chin	364.6	6.701
FB3.2	Inner Pinna	438	7.363
FB3.3	Nasal skin	345.2	6.122
FB3.4	Axilla	633.5	5.231
FB3.5	Back	499.9	7.106
FB3.6	Abdomen	459.5	4.814
FB3.7	Interdigital	495.1	6.317
FB3.8	Perianal	314.5	4.85
FB3	Collapsed*	975.3	7.308
GS1.1	Chin	560.4	6.749
GS1.2	Inner Pinna	928.8	8.442
GS1.3	Nasal skin	654.4	7.781
GS1.4	Axilla	458.9	7.09
GS1.5	Back	381	6.724
GS1.6	Abdomen	623.1	7.8
GS1.7	Interdigital	831.2	7.913
GS1.8	Perianal	523.1	5.727
GS1	Collapsed*	1279.8	8.944
GS2.1	Chin	750.6	6.89
GS2.2	Inner Pinna	645.6	6.751
GS2.3	Nasal skin	283.8	5.159
GS2.4	Axilla	412.1	4.182
GS2.5	Back	467.8	4.945
GS2.6	Abdomen	757.5	7.119
GS2.7	Interdigital	496.1	7.327
GS2.8	Perianal	228.9	3.345
GS2	Collapsed*	1049.4	6.952
GS3.1	Chin	864.5	7.778
GS3.2	Inner Pinna	663.1	7.72
GS3.3	Nasal skin	747.1	7.755
GS3.4	Axilla	725.6	7.828
GS3.5	Back	564.9	7.47
GS3.6	Abdomen	447.8	4.16
GS3.7	Interdigital	655.5	7.68
GS3.8	Perianal	240.5	3.365
GS3	Collapsed*	1197.8	8.113
WH1.1	Chin	145.6	4.097
WH1.2	Inner Pinna	447.3	5.721
WH1.3	Nasal skin	199.9	4.114
WH1.4	Axilla	288.6	5.327
WH1.5	Back	244.1	4.586
WH1.6	Abdomen	236.7	4.891
WH1.7	Interdigital	251.5	5.563
WH1.8	Perianal	220.3	5.073
WH1	Collapsed*	542.9	5.691
WH2.1	Chin	647.2	6.244
WH2.2	Inner Pinna	741.5	7.219
WH2.3	Nasal skin	483.6	4.575
WH2.4	Axilla	805.6	8.081
WH2.5	Back	791	8.187
WH2.6	Abdomen	923.1	8.559
WH2.7	Interdigital	459.6	5.789
WH2.8	Perianal	559.9	5.009
WH2	Collapsed*	1144.9	8.055
WH3.1	Chin	222.5	4.449
WH3.2	Inner Pinna	593.2	5.993
WH3.3	Nasal skin	432.6	2.514
WH3.4	Axilla	295.9	0.959
WH3.5	Back	657.3	5.148
WH3.6	Abdomen	419	2.251
WH3.7	Interdigital	238.8	1.241
WH3.8	Perianal	222.9	3.833
WH3	Collapsed*	711.4	3.714

## Sheet: (B) average values 
Supplementary Table 3. Alpha diversity average values considering skin site, skin site per breed and breed at 25,000 sequences per sample.
*For breed assessment, we used the collapsed values of each individual (see previous spreadsheet)
			Richness		Evenness
Variable	Categories	Nº of samples per category	Observed species	Obs. Sps error	Shannon Index	Shannon error
Skin site	Chin	9	510.533	232.631	6.077	1.149
	Inner Pinna	9	610.822	160.252	6.849	0.923
	Nasal skin	9	442.789	178.931	5.357	1.613
	Axilla	9	515.8	169.928	5.769	2.085
	Back	9	497.889	164.255	6.33	1.246
	Abdomen	9	500.533	214.427	5.319	1.982
	Interdigital	9	487.533	173.265	6.103	1.905
	Perianal	8	323.1	129.805	4.408	0.822
Skin site per breed	FB Chin	3	468	143.059	6.16	0.644
	FB Inner pinna	3	492.633	115.53	6.597	0.822
	FB Nasal skin	3	394.567	138.736	5.44	0.705
	FB Axilla	3	551.833	68.358	6.151	0.706
	FB Back	3	458.3	120.17	6.637	0.902
	FB Abdomen	3	365.867	83.171	4.363	0.775
	FB Interdigital	3	485.033	42.487	6.471	0.563
	FB Perianal	2	294.6	19.9	4.455	0.395
	GS Chin	3	725.167	125.444	7.139	0.455
	GS Inner pinna	3	745.833	129.574	7.638	0.693
	GS Nasal skin	3	561.767	200.162	6.898	1.23
	GS Axilla	3	532.2	138.083	6.367	1.574
	GS Back	3	471.233	75.116	6.38	1.059
	GS Abdomen	3	609.467	126.801	6.359	1.58
	GS Interdigital	3	660.933	136.858	7.64	0.241
	GS Perianal	3	330.833	136.036	4.146	1.118
	WH Chin	3	338.433	220.577	4.93	0.94
	WH Inner pinna	3	594	120.108	6.311	0.652
	WH Nasal skin	3	372.033	123.485	3.734	0.883
	WH Axilla	3	463.367	242.014	4.789	2.932
	WH Back	3	564.133	232.787	5.974	1.582
	WH Abdomen	3	526.267	290.305	5.234	2.586
	WH Interdigital	3	316.633	101.226	4.198	2.093
	WH Perianal	3	334.367	159.48	4.638	0.57
Breed*	French bulldog	3	896.9	101.341	6.859	0.401
	German shepherd dog	3	1175.67	95.354	8.003	0.817
	West Highland white terrier	3	799.733	253.578	5.82	1.775
