# Supplementary material for: Individual Signatures Define Canine Skin Microbiota Composition and Variability
Source: Front Vet Sci. 2017 Feb 6;4:6. doi: 10.3389/fvets.2017.00006 (PMC5292769; doi:10.3389/fvets.2017.00006)
Supplement: Supplementary file 5 [file Data_Sheet_4.XLS]

## Sheet: Hoja8
Supplementary Table 4. Skin core microbiome (at family level) for every individual and skin site. Taxa present in 61 out of 71 skin samples (85% of the samples).
		INDIVIDUAL									SKIN SITE
PHYLUM	FAMILY	GS1	GS2	GS3	FB1	FB2	FB3	WH1	WH2	WH3	Chin	Inner Pinna	Nasal skin	Armpit	Back	Abdomen	Interdigital	Perianal	ALL SAMPLES
Actinobacteria	Actinomycetaceae	0.00153	0.001535	0.000975	0.00249143	0.00136	0.003465	0.009345	0.00103	0.000575	0.00596444	0.00132889	0.00193778	0.00158667	0.00139111	0.00311111	0.00289778	0.0015
Actinobacteria	Corynebacteriaceae	0.066865	0.01043	0.02636	0.0479429	0.00545	0.014205	0.021035	0.01375	0.01256	0.0615067	0.0257111	0.0122044	0.0195689	0.0177022	0.0160133	0.00851556	0.03123	X
Actinobacteria	Intrasporangiaceae	0.009125	0.003075	0.02581	0.05232	0.0144	0.00374	0.02472	0.002805	0.00021	0.00556889	0.00993778	0.00626667	0.0120933	0.0287867	0.03668	0.0153644	0.00063
Actinobacteria	Microbacteriaceae	0.02308	0.0043	0.00806	0.00336	0.00534	0.002485	0.001335	0.010635	0.00127	0.00570667	0.00732444	0.00432889	0.0115467	0.0129956	0.0058	0.00473778	0.00045
Actinobacteria	Micrococcaceae	0.041215	0.02891	0.02522	0.0273086	0.026745	0.01956	0.009355	0.025345	0.003705	0.0144889	0.0430356	0.0112311	0.0225422	0.0389422	0.0183556	0.0303067	0.002685
Actinobacteria	Nocardioidaceae	0.02075	0.02585	0.024725	0.00477143	0.028575	0.013785	0.000875	0.049645	0.00219	0.0084	0.0222356	0.0171378	0.0246267	0.0252933	0.0248889	0.0281022	0.00105
Actinobacteria	Propionibacteriaceae	0.005475	0.002145	0.00443	0.0314286	0.010405	0.0074	0.00951	0.00702	0.001615	0.00458667	0.0120356	0.00659556	0.0141422	0.0110267	0.0136444	0.00468444	0.000445
Bacteroidetes	Bacteroidaceae	0.06209	0.090265	0.08553	0.00410857	0.030645	0.06611	0.01386	0.05697	0.002825	0.00370222	0.00238222	0.00421333	0.0311244	0.00626222	0.0253067	0.00456444	0.32464
Bacteroidetes	Cytophagaceae	0.005845	0.008265	0.00873	0.00581143	0.02576	0.003895	0.000855	0.00672	0.001425	0.00438667	0.0108711	0.00600889	0.00532444	0.0135956	0.00252889	0.01624	0.000255
Bacteroidetes	Flavobacteriaceae	0.006265	0.00255	0.015225	0.03628	0.015585	0.00376	0.009625	0.006535	0.004195	0.0194356	0.00371111	0.0110844	0.0211156	0.00534667	0.00462222	0.0194444	0.00013
Bacteroidetes	Porphyromonadaceae	0.001905	0.047475	0.010255	0.0177543	0.01555	0.03293	0.260505	0.014205	0.084925	0.145711	0.0332711	0.0726	0.0521289	0.0435511	0.0275822	0.0432756	0.0129
Bacteroidetes	[Weeksellaceae]	0.007865	0.034785	0.01838	0.0543886	0.0076	0.003335	0.01704	0.009645	0.002085	0.0596222	0.00819556	0.0238844	0.00849333	0.00566222	0.0106267	0.0150133	0.00039
Cyanobacteria	Xenococcaceae	0.02216	0.00329	0.015455	0.00824571	0.00488	0.013015	0.006065	0.006815	0.00358	0.00553778	0.0190133	0.00776889	0.00594667	0.0199867	0.00305333	0.0112178	0.000885
Firmicutes	Aerococcaceae	0.00521	0.01473	0.003165	0.0162343	0.0036	0.00071	0.001975	0.00208	0.001555	0.00901333	0.00432444	0.00796444	0.00368	0.00158667	0.00775111	0.00739111	0.000305
Firmicutes	Bacillaceae	0.01559	0.008045	0.002835	0.00278286	0.01192	0.014965	0.00058	0.001705	0.00059	0.00327556	0.0172267	0.00421778	0.00412889	0.00423111	0.00481778	0.0130933	0.0013
Firmicutes	Clostridiaceae	0.04906	0.014415	0.01558	0.00495429	0.0046	0.082025	0.008575	0.003835	0.02559	0.0158844	0.0262978	0.0106222	0.00811556	0.0145244	0.0142533	0.0541111	0.04623
Firmicutes	Erysipelotrichaceae	0.006405	0.00586	0.00205	0.00219429	0.00235	0.00696	0.02682	0.003105	0.00259	0.00341333	0.00130667	0.00406667	0.00123111	0.00184444	0.00418222	0.00576889	0.03352
Firmicutes	Gemellaceae	0.003555	0.0048	0.003645	0.0026	0.01299	0.00094	0.000265	0.00053	0.000825	0.00344889	0.00313333	0.00352	0.00640444	0.00228	0.00628889	0.00131111	0.00014
Firmicutes	Lachnospiraceae	0.01804	0.00627	0.009625	0.00366857	0.003325	0.068515	0.029015	0.00862	0.00738	0.0113422	0.00700444	0.00570222	0.00848	0.0100756	0.00740889	0.0299333	0.06406	X
Firmicutes	Staphylococcaceae	0.05554	0.01175	0.10559	0.101577	0.046365	0.069995	0.00758	0.038605	0.00259	0.0450533	0.0220578	0.129178	0.0165733	0.0508044	0.0958267	0.01564	0.00487
Firmicutes	Streptococcaceae	0.009555	0.03342	0.01622	0.0224514	0.02624	0.01085	0.001895	0.001265	0.591205	0.0522622	0.0430756	0.106004	0.111053	0.0616889	0.09544	0.110133	0.05818	X
Firmicutes	[Tissierellaceae]	0.00411	0.00756	0.00079	0.00321143	0.049475	0.006745	0.008675	0.0021	0.004265	0.0139289	0.00872889	0.00644889	0.0151022	0.00979111	0.0139022	0.00344444	0.006265
Firmicutes	Veillonellaceae	0.00558	0.00671	0.01001	0.00482857	0.013315	0.01533	0.00116	0.0058	0.00164	0.00303111	0.00327111	0.00593778	0.00717778	0.00602667	0.00503111	0.00257778	0.026585
Fusobacteria	Fusobacteriaceae	0.018905	0.02277	0.054155	0.00575429	0.2118	0.23932	0.32175	0.033605	0.035675	0.0780889	0.0673111	0.116169	0.105658	0.0739822	0.134778	0.0351378	0.2555	X
Proteobacteria	Acetobacteraceae	0.01132	0.00768	0.010945	0.0105886	0.006345	0.00659	0.0011	0.011955	0.00502	0.00435556	0.0146978	0.00568444	0.00810222	0.0171511	0.00373333	0.00824	0.00051
Proteobacteria	Bradyrhizobiaceae	0.01315	0.007005	0.023195	0.00365714	0.006575	0.008915	0.00276	0.02204	0.00089	0.00654222	0.0178489	0.00862667	0.0109956	0.0142756	0.00824444	0.0108444	0.00068
Proteobacteria	Caulobacteraceae	0.02714	0.043255	0.044005	0.00577143	0.0014	0.006275	0.00132	0.042525	0.038985	0.00880889	0.0366578	0.02344	0.0251511	0.0368089	0.0236844	0.03092	0.0013
Proteobacteria	Comamonadaceae	0.033475	0.015135	0.0183	0.0161886	0.010825	0.006415	0.008645	0.01898	0.00846	0.0169911	0.0139911	0.0190978	0.0196533	0.0185467	0.0181156	0.0123289	0.000835	X
Proteobacteria	Erythrobacteraceae	0.010925	0.012795	0.019985	0.00425714	0.027335	0.0038	0.003255	0.01454	0.00044	0.00804889	0.0106089	0.00708	0.0141556	0.0157333	0.00966667	0.0201822	0.00064
Proteobacteria	Hyphomicrobiaceae	0.01388	0.00539	0.005295	0.00104	0.001925	0.003635	0.000545	0.00641	0.001975	0.00276	0.00784889	0.00474667	0.00314667	0.00697778	0.00465333	0.00510222	0.000325
Proteobacteria	Methylobacteriaceae	0.007915	0.003155	0.00557	0.00466857	0.005095	0.00998	0.00263	0.00679	0.00303	0.00284889	0.01212	0.00371111	0.00571556	0.0109689	0.00469778	0.0018	0.001155
Proteobacteria	Moraxellaceae	0.00327	0.01967	0.004495	0.00753143	0.001895	0.00303	0.004525	0.06601	0.00442	0.0103511	0.00248	0.0673111	0.00636889	0.00488444	0.00623111	0.00300889	0.00069
Proteobacteria	Neisseriaceae	0.01551	0.03942	0.01491	0.0459943	0.008165	0.01016	0.01928	0.048735	0.00402	0.0491867	0.0127956	0.0331289	0.01492	0.00558667	0.0114444	0.05068	0.000485	X
Proteobacteria	Oxalobacteraceae	0.0284	0.033755	0.022025	0.0108457	0.009305	0.00523	0.00577	0.034705	0.039405	0.0146444	0.0320756	0.0160444	0.0204756	0.0261244	0.0206711	0.0356978	0.001635	X
Proteobacteria	Pasteurellaceae	0.00195	0.008755	0.004185	0.0636571	0.01162	0.0011	0.004075	0.001205	0.001905	0.0183156	0.00173778	0.00950667	0.00525333	0.00148	0.00249333	0.04148	0.000195
Proteobacteria	Rhodobacteraceae	0.035405	0.012705	0.01996	0.0120971	0.04285	0.00858	0.00315	0.01713	0.00102	0.00685333	0.0203822	0.0096	0.0380178	0.0211822	0.00823111	0.0291511	0.00129
Proteobacteria	Rhodospirillaceae	0.024285	0.012395	0.055135	0.00378857	0.015305	0.01661	0.001855	0.10944	0.00471	0.0227244	0.0659156	0.0285911	0.0305556	0.0297422	0.00815111	0.0294889	0.000985
Proteobacteria	Sphingomonadaceae	0.030465	0.011745	0.01892	0.0247543	0.03253	0.015155	0.006755	0.08961	0.00691	0.0459733	0.0430089	0.0128756	0.0231778	0.0376978	0.0187156	0.0250267	0.001465
Proteobacteria	Xanthomonadaceae	0.02131	0.00264	0.01294	0.00164	0.002055	0.001305	0.000645	0.00288	0.00206	0.00183111	0.00535556	0.0141422	0.00644444	0.00282667	0.00667556	0.00454667	0.00022
	% of core taxa	0.74412	0.634705	0.772685	0.682949	0.7615	0.81082	0.858725	0.805325	0.918315	0.803596	0.700316	0.84868	0.749978	0.717364	0.737302	0.791404	0.886555
