# Supplementary material for: Individual Signatures Define Canine Skin Microbiota Composition and Variability
Source: Front Vet Sci. 2017 Feb 6;4:6. doi: 10.3389/fvets.2017.00006 (PMC5292769; doi:10.3389/fvets.2017.00006)
Supplement: Supplementary file 6 [file Data_Sheet_5.XLS]

## Sheet: (A) All samples
Supplementary Table 5. Mean relative abundances of predicted functions for all the samples at depth of 10,000 sequences per sample.
Level 1	Level 2	Level 3	FB1.1	FB1.2	FB1.3	FB1.4	FB1.5	FB1.6	FB1.7	FB2.1	FB2.2	FB2.3	FB2.4	FB2.5	FB2.6	FB2.7	FB2.8	FB3.1	FB3.2	FB3.3	FB3.4	FB3.5	FB3.6	FB3.7	FB3.8	GS1.1	GS1.2	GS1.3	GS1.4	GS1.5	GS1.6	GS1.7	GS1.8	GS2.1	GS2.2	GS2.3	GS2.4	GS2.5	GS2.6	GS2.7	GS2.8	GS3.1	GS3.2	GS3.3	GS3.4	GS3.5	GS3.6	GS3.7	GS3.8
Cellular Processes	Cell Communication	Adherens junction	0	0	0	0	0	5.18e-08	4.34e-06	0	0	0	0	0	0	0	0	0	8.3e-06	0	0	0	0	0	5.52e-08	0	0	0	0	0	0	0	0	0	0	0	0	3.43e-07	0	0	0	0	0	0	0	0	0	0	0
Cellular Processes	Cell Communication	Focal adhesion	0	0	0	0	0	5.18e-08	4.34e-06	0	0	0	0	0	0	0	0	0	8.3e-06	0	6.43e-07	0	0	0	5.52e-08	0	8.82e-07	0	0	0	0	0	0	0	3.29e-07	0	0	3.43e-07	0	8.25e-07	0	1.24e-06	1.11e-06	3.2e-08	4.11e-08	0	6.18e-08	0	0
Cellular Processes	Cell Communication	Tight junction	0	0	0	0	0	5.18e-08	4.34e-06	0	0	0	0	0	0	0	0	0	8.3e-06	0	0	0	0	0	5.52e-08	0	0	0	0	0	0	0	0	0	0	0	0	3.43e-07	0	0	0	0	0	0	0	0	0	0	0
Cellular Processes	Cell Growth and Death	Apoptosis	5.31e-05	5.59e-05	2.75e-05	0.000164771	0.000148176	0.000150103	0.000190428	0.00019511	0.000209046	0.000289481	0.000374649	0.000333577	0.000211339	0.000401384	1.29e-05	2.5e-05	0.000297311	0.000144127	9.93e-05	0.000226139	4.56e-05	6.34e-05	1.07e-05	0.000151143	0.000300587	0.000267775	0.000312948	0.000231433	0.000242899	0.000238867	2.8e-05	0.00017873	0.000275569	0.000184268	0.000197186	0.000233273	0.00026851	0.000381753	3.31e-05	0.000263688	0.000329642	0.000393965	0.000247289	0.00030313	0.000139641	0.000341656	1.82e-05
Cellular Processes	Cell Growth and Death	Cell cycle	0	0	0	0	0	0	0	0	0	0	0	0	0	0	0	0	0	0	0	0	0	0	0	0	0	0	0	0	0	0	0	0	0	0	0	0	0	0	0	0	0	0	0	0	0	0	0
Cellular Processes	Cell Growth and Death	Cell cycle - Caulobacter	0.00514861	0.00361148	0.00433215	0.00489513	0.00438454	0.00479154	0.00499682	0.0050683	0.00459977	0.00483259	0.00516823	0.00504456	0.00498951	0.00485087	0.00495462	0.00480815	0.00548524	0.00497124	0.00496587	0.00520164	0.00478404	0.00514189	0.00506075	0.00471024	0.00507483	0.00513533	0.00477429	0.00493118	0.00515424	0.00538413	0.00489008	0.00530219	0.00522707	0.00535565	0.00560526	0.00544689	0.00532931	0.00542794	0.0046111	0.00538591	0.00538379	0.00567085	0.0053793	0.00521303	0.00480864	0.00543253	0.00463831
Cellular Processes	Cell Growth and Death	Cell cycle - yeast	0	0	0	0	0	0	0	0	0	0	0	0	0	0	0	0	0	0	0	0	0	0	0	0	0	0	0	0	0	0	0	0	0	0	0	0	0	0	0	0	0	0	0	0	0	0	0
Cellular Processes	Cell Growth and Death	Meiosis - yeast	0.000282453	0.000147603	0.000231573	0.000381355	0.000329686	0.000256676	0.000305008	0.000320398	0.000307959	0.000438437	0.000386972	0.000406432	0.000257263	0.000405415	2.37e-05	0.000233102	0.000773485	0.000455477	0.000191792	0.000396815	7.25e-05	0.000122692	2.71e-05	0.000488152	0.000628546	0.000585724	0.000438634	0.000645008	0.000565623	0.00052053	6e-05	0.000264554	0.000461556	0.000102403	0.000225677	0.000425103	0.000422419	0.000547976	1.74e-05	0.000492576	0.000671293	0.00078082	0.000427191	0.000947315	0.000443196	0.000609547	2.52e-05
Cellular Processes	Cell Growth and Death	Oocyte meiosis	0	0	0	0	0	0	0	0	0	0	0	0	0	0	0	0	0	0	0	0	0	0	0	0	0	0	0	0	0	0	0	0	0	0	0	0	0	0	0	0	0	0	0	0	0	0	0
Cellular Processes	Cell Growth and Death	p53 signaling pathway	5.25e-05	4.41e-05	3.84e-05	0.000185744	0.000132874	0.000126552	0.000172788	0.000109953	0.000201126	0.00027318	0.000362811	0.000325395	0.000199513	0.000372531	1.18e-05	2.27e-05	0.000290452	0.000138093	8.99e-05	0.000205094	3.58e-05	5.96e-05	8.84e-06	0.000138806	0.000286173	0.000266139	0.000286464	0.000219001	0.000219983	0.000221006	2.44e-05	0.000136733	0.000245928	3.44e-05	0.000188775	0.000210935	0.000235067	0.000336404	5.7e-06	0.000251691	0.000306396	0.000383204	0.000229311	0.000283978	0.000128586	0.00032388	6.32e-06
Cellular Processes	Cell Motility	Bacterial chemotaxis	0.00172588	0.00690564	0.00317725	0.00377128	0.00426975	0.00447596	0.004203	0.00288489	0.00511838	0.00406914	0.00515455	0.00575231	0.00568036	0.00540074	0.00201745	0.00323562	0.00515581	0.002984	0.00263098	0.00431414	0.00214402	0.00534676	0.0036214	0.00443407	0.00531787	0.00567595	0.00621582	0.0040471	0.00578599	0.00554532	0.00392232	0.00444272	0.00533556	0.00177292	0.005586	0.00581654	0.00534987	0.0070914	0.000814553	0.0045939	0.00575908	0.00607007	0.00485527	0.00503061	0.00320317	0.00622503	0.00150095
Cellular Processes	Cell Motility	Bacterial motility proteins	0.00542281	0.0162859	0.00779601	0.00995503	0.0108266	0.0118762	0.0101202	0.00721957	0.0145127	0.0103005	0.0137707	0.0150999	0.0141915	0.0132371	0.00570256	0.00712428	0.0124458	0.00739385	0.00706194	0.0106291	0.00576166	0.00948898	0.00634368	0.0120929	0.0136408	0.0145386	0.0160166	0.0109658	0.0148307	0.0137562	0.00726651	0.0120268	0.0136159	0.00615815	0.0137446	0.0144512	0.0142254	0.0177351	0.00130984	0.0119516	0.0144067	0.0153368	0.0122613	0.0129884	0.00780275	0.0163662	0.00332539
Cellular Processes	Cell Motility	Cytoskeleton proteins	0.0021996	0.00150017	0.00161854	0.00241511	0.00230683	0.00244357	0.00192999	0.00212892	0.0024136	0.00218971	0.00248863	0.00259817	0.00254575	0.00245777	0.0030912	0.00276972	0.00258869	0.00251189	0.00276008	0.00271709	0.00285809	0.00383189	0.00369602	0.00209939	0.00237893	0.00227761	0.00226379	0.00239187	0.0024103	0.00268846	0.00307433	0.00262399	0.00253724	0.00223405	0.00268313	0.00251555	0.00264135	0.00235865	0.00346984	0.0024526	0.00251173	0.00228674	0.00252958	0.00241268	0.00189711	0.00236432	0.00328369
Cellular Processes	Cell Motility	Flagellar assembly	0.00144856	0.00654711	0.00271361	0.00388106	0.00472324	0.00521917	0.00367506	0.00262551	0.00633494	0.00452681	0.00633099	0.00664823	0.00641528	0.00567791	0.00189138	0.00237759	0.00501576	0.00295932	0.00253505	0.00432459	0.00172066	0.00379179	0.00212367	0.00456724	0.00609884	0.00592565	0.00692082	0.00434478	0.00632108	0.00606377	0.00279784	0.00515892	0.00655636	0.000923716	0.00808557	0.00784531	0.00661481	0.00779422	0.000558917	0.00486701	0.00627484	0.00648424	0.00508997	0.00509081	0.00322071	0.00731805	0.000961253
Cellular Processes	Cell Motility	Regulation of actin cytoskeleton	0	0	0	0	0	5.18e-08	4.34e-06	0	0	0	0	0	0	0	0	0	8.3e-06	0	0	0	0	0	5.52e-08	0	0	0	0	0	0	0	0	0	0	0	0	3.43e-07	0	0	0	0	0	0	0	0	0	0	0
Cellular Processes	Transport and Catabolism	Endocytosis	4.07e-06	1.56e-06	3.18e-06	8.52e-06	9.94e-06	4.92e-06	9.46e-06	2.77e-06	5.47e-06	7.08e-06	8.05e-06	1.24e-05	6.76e-06	1.94e-05	4.44e-07	2.23e-06	4.76e-06	4.57e-06	3.15e-06	8.28e-06	1.91e-06	1.74e-06	4.97e-07	3.6e-06	1.52e-05	5.49e-06	4.32e-06	9.18e-06	4.48e-06	3.49e-06	8.63e-07	7.45e-06	8.7e-06	5.43e-05	2.19e-06	1.18e-06	1.66e-06	1.35e-06	2.37e-07	1.61e-05	1.02e-05	6.53e-06	3.66e-06	8.75e-06	1.73e-06	8.18e-06	0
Cellular Processes	Transport and Catabolism	Lysosome	0.000330957	0.000218743	0.000491652	0.000648299	0.000205159	0.000230071	0.000413577	0.000466568	0.000302301	0.000424385	0.000279458	0.000326953	0.000271546	0.000336991	0.00100251	0.000535339	0.00028922	0.000564013	0.000898129	0.000284881	0.001017	0.000387704	0.000643398	0.000291645	0.000252323	0.000449616	0.000310913	0.00027497	0.000332871	0.000374725	0.00216662	0.000376504	0.000197514	0.000538174	0.000184095	0.000239935	0.000320706	0.000249533	0.00388915	0.000411551	0.000283776	0.00042	0.00041884	0.00038334	0.000559369	0.000314187	0.0026606
Cellular Processes	Transport and Catabolism	Peroxisome	0.00350603	0.00200625	0.00238149	0.0028982	0.00330779	0.003058	0.00305381	0.00258962	0.00318784	0.00286704	0.00310985	0.00316302	0.00254298	0.00321309	0.00178352	0.00226472	0.00271859	0.00243406	0.0022371	0.00265729	0.00207496	0.00168732	0.00162327	0.0032532	0.00290244	0.00298324	0.00300501	0.00292147	0.00273113	0.00256034	0.00231857	0.002451	0.00263783	0.0025502	0.00204886	0.00238417	0.00262985	0.00290221	0.00256705	0.00309413	0.00298	0.0029702	0.00283236	0.00283645	0.00261304	0.00301731	0.00223631
Cellular Processes	Transport and Catabolism	Phagosome	0	0	0	0	0	5.18e-08	4.34e-06	0	0	0	0	0	0	0	0	0	8.3e-06	0	0	0	0	0	5.52e-08	0	0	0	0	0	0	0	0	0	0	0	0	3.43e-07	0	0	0	0	0	0	0	0	0	0	0
Environmental Information Processing	Membrane Transport	ABC transporters	0.0287731	0.0463799	0.0376936	0.0338133	0.0361122	0.0345725	0.0352652	0.0333236	0.0325412	0.0342971	0.0349185	0.0323935	0.0356099	0.0342869	0.0295384	0.0309497	0.0384169	0.0363038	0.0323739	0.0354979	0.0310187	0.0394622	0.0355758	0.0386852	0.0411409	0.04003	0.0411062	0.0383376	0.0413534	0.0374526	0.0252316	0.0342622	0.0408362	0.0307884	0.0371305	0.0398485	0.0360748	0.0380986	0.0176906	0.0332118	0.0385947	0.0391883	0.0350954	0.0400412	0.0349122	0.038241	0.023591
Environmental Information Processing	Membrane Transport	Bacterial secretion system	0.00689515	0.00874264	0.00710574	0.0069629	0.00613771	0.00661632	0.00688363	0.00617942	0.00703647	0.00663321	0.00712308	0.00734211	0.00661741	0.00686164	0.00738421	0.00640223	0.00693376	0.00641848	0.00717817	0.00687782	0.00704039	0.00543384	0.00594716	0.0076021	0.00716138	0.00732677	0.00771967	0.00624897	0.00710077	0.00717976	0.00616292	0.00711463	0.00740212	0.00692671	0.00692159	0.00689576	0.00750436	0.00820206	0.00488938	0.00741711	0.00723145	0.00779994	0.00716039	0.00702652	0.00669093	0.00782156	0.00558754
Environmental Information Processing	Membrane Transport	Phosphotransferase system (PTS)	0.00323991	0.00783393	0.00730266	0.00332555	0.00229127	0.00260713	0.00399788	0.00621058	0.00192375	0.00288874	0.0015539	0.000969328	0.00187087	0.00105549	0.00515348	0.0039181	0.00178736	0.00434738	0.00351874	0.00285895	0.00402599	0.00496213	0.00418996	0.00229649	0.00175476	0.00164374	0.00158399	0.00241709	0.00243504	0.00181907	0.0033489	0.00528693	0.00403723	0.00690856	0.0085602	0.00649475	0.00433375	0.00175656	0.00208664	0.00220214	0.00197918	0.0012633	0.00232446	0.00150782	0.00570504	0.00112877	0.00323177
Environmental Information Processing	Membrane Transport	Secretion system	0.0129128	0.0203878	0.0161441	0.0148756	0.0133112	0.0148394	0.0164099	0.0137055	0.0159639	0.0146362	0.0159194	0.016624	0.014942	0.0147484	0.012765	0.0121789	0.0144771	0.0130324	0.0131944	0.0141416	0.0126	0.0113912	0.0109775	0.0163595	0.0152867	0.0161797	0.0168346	0.0137058	0.0157808	0.0152378	0.0105844	0.0167639	0.0167512	0.0161703	0.0165349	0.0161379	0.0172613	0.0188337	0.00742041	0.0154505	0.0157926	0.0166703	0.0151735	0.0148263	0.0149997	0.0170352	0.00925258
Environmental Information Processing	Membrane Transport	Transporters	0.0486708	0.0744417	0.0617093	0.0579649	0.0598873	0.0593076	0.0546997	0.0605498	0.0540638	0.0575981	0.0579392	0.0519107	0.0591268	0.0551075	0.0518732	0.0562528	0.0633047	0.062024	0.0556354	0.0604347	0.0540737	0.0748233	0.066937	0.0624464	0.0673735	0.0641025	0.0655942	0.0646073	0.0674723	0.0630314	0.0484776	0.0601525	0.0685143	0.0568796	0.0674816	0.0696123	0.0624975	0.0616966	0.037898	0.0544801	0.062071	0.062855	0.0590548	0.0642373	0.0585949	0.0614207	0.0456917
Environmental Information Processing	Signal Transduction	Calcium signaling pathway	6.07e-06	4.28e-06	0	1.67e-05	2.58e-07	0	2.23e-07	5.87e-06	4.71e-07	1.01e-06	0	1.4e-06	1.54e-07	6.96e-06	0	6.03e-08	2.11e-05	1.32e-05	1e-06	1.03e-05	0	2.87e-06	1.66e-07	4.24e-08	1.5e-06	1.28e-05	1.57e-07	2.47e-05	5.37e-06	9.73e-06	9.29e-07	4.76e-06	3.48e-06	1.44e-07	3.61e-06	4.11e-06	3.79e-06	0	0	6.76e-06	1.91e-05	6.05e-06	4.44e-06	3.7e-05	4.94e-07	5.75e-06	3.12e-07
Environmental Information Processing	Signal Transduction	ErbB signaling pathway	0	0	0	0	0	0	0	0	0	0	0	0	0	0	0	0	0	0	0	0	0	0	0	0	0	0	0	0	0	0	0	0	0	0	0	0	0	0	0	0	0	0	0	0	0	0	0
Environmental Information Processing	Signal Transduction	Hedgehog signaling pathway	0	0	0	0	0	0	0	0	0	0	0	0	0	0	0	0	0	0	0	0	0	0	0	0	0	0	0	0	0	0	0	0	0	0	0	0	0	0	0	0	0	0	0	0	0	0	0
Environmental Information Processing	Signal Transduction	MAPK signaling pathway	0	0	0	0	0	0	0	0	0	0	0	0	0	0	0	0	0	0	0	0	0	0	0	0	0	0	0	0	0	0	0	0	0	0	0	0	0	0	0	0	0	0	0	0	0	0	0
Environmental Information Processing	Signal Transduction	MAPK signaling pathway - yeast	0.000258607	0.000357548	0.000291689	0.00034329	0.000280226	0.000310919	0.00046917	0.000484024	0.000414132	0.000317473	0.000368439	0.000481937	0.000406091	0.00042236	0.00050758	0.000427414	0.000407134	0.000315982	0.000508754	0.000354373	0.000529654	0.000449818	0.000464059	0.000341249	0.000328303	0.000378835	0.000433751	0.000292631	0.000412865	0.000404655	0.000527837	0.000474598	0.000414977	0.000751483	0.000404441	0.000383073	0.00044265	0.000394549	0.00073066	0.000410837	0.000367329	0.00041177	0.000360833	0.000379015	0.000222401	0.000369093	0.000638155
Environmental Information Processing	Signal Transduction	Notch signaling pathway	0	0	0	0	0	0	0	4.89e-07	0	2.81e-06	1.94e-07	0	0	0	0	0	4.52e-07	0	0	5.05e-08	0	0	0	0	3.83e-08	0	0	0	0	4.42e-07	0	0	0	0	0	0	0	0	0	0	4.05e-07	6.4e-08	2.67e-06	0	0	0	0
Environmental Information Processing	Signal Transduction	Phosphatidylinositol signaling system	0.00125724	0.000847186	0.00119921	0.000985172	0.000957579	0.000957396	0.00111185	0.00117115	0.00103052	0.00105011	0.00102129	0.000983665	0.00103765	0.00101702	0.00104157	0.000959556	0.000986437	0.00104399	0.00108685	0.000947299	0.0010967	0.00074839	0.000874433	0.00111397	0.00101282	0.00100079	0.000983358	0.00104918	0.00106863	0.000975319	0.00120822	0.00110986	0.00103989	0.00128778	0.00114106	0.00106726	0.00105117	0.000980189	0.00145372	0.00103052	0.00100366	0.0010334	0.00102133	0.0010557	0.00112399	0.00100407	0.00131363
Environmental Information Processing	Signal Transduction	TGF-beta signaling pathway	0	0	0	0	0	0	0	0	0	0	0	0	0	0	0	0	0	0	0	0	0	0	0	0	0	0	0	0	0	0	0	0	0	0	0	0	0	0	0	0	0	0	0	0	0	0	0
Environmental Information Processing	Signal Transduction	Two-component system	0.0126817	0.0249094	0.0196141	0.0169187	0.0172524	0.0178874	0.0171882	0.016022	0.0186527	0.0182963	0.0182256	0.02	0.0171841	0.0190882	0.0164931	0.0139273	0.0191038	0.0170439	0.0171961	0.0182175	0.0172081	0.0154033	0.0154847	0.0181732	0.0186582	0.0202547	0.0210553	0.0179465	0.0196851	0.0181666	0.0146118	0.0166829	0.0189679	0.0137171	0.0180451	0.018605	0.0188706	0.0218169	0.0109315	0.0170805	0.0195797	0.0203899	0.0182932	0.0193457	0.0198713	0.0200767	0.0136332
Environmental Information Processing	Signal Transduction	VEGF signaling pathway	0	3.47e-07	0	7.55e-07	0	5.18e-08	7.57e-06	1.96e-06	4.05e-05	5.62e-07	8.93e-06	2.1e-06	4.76e-06	2.38e-06	4.44e-07	6.64e-07	7.8e-07	1.1e-06	1.43e-07	8.58e-07	0	2.02e-07	0	1.82e-06	3.34e-06	2.34e-07	7.92e-06	4.39e-08	3.38e-07	8.84e-07	1.33e-07	3.66e-07	2.35e-07	0	0	0	2.31e-07	1.72e-06	0	5.24e-06	1.18e-06	1.95e-06	6.58e-07	6.86e-08	6.86e-06	1.84e-05	2.34e-07
Environmental Information Processing	Signal Transduction	Wnt signaling pathway	0	0	0	0	0	0	0	4.89e-07	0	2.81e-06	1.94e-07	0	0	0	0	0	4.52e-07	0	0	5.05e-08	0	0	0	0	3.83e-08	0	0	0	0	4.42e-07	0	0	0	0	0	0	0	0	0	0	4.05e-07	6.4e-08	2.67e-06	0	0	0	0
Environmental Information Processing	Signal Transduction	mTOR signaling pathway	0	0	0	0	0	0	0	0	0	0	0	0	0	0	0	0	0	0	0	0	0	0	0	0	0	0	0	0	0	0	0	0	0	0	0	0	0	0	0	0	0	0	0	0	0	0	0
Environmental Information Processing	Signaling Molecules and Interaction	Bacterial toxins	0.000681755	0.000640426	0.00122948	0.0010626	0.00091832	0.00096899	0.000661546	0.00119611	0.0008095	0.00107788	0.000815378	0.000784735	0.000908175	0.000774831	0.00142065	0.00108437	0.000843634	0.0013384	0.00127714	0.00108224	0.00142107	0.00130248	0.00130662	0.000776151	0.000865343	0.000935928	0.000788239	0.00108055	0.000998275	0.000857499	0.00136435	0.000861051	0.000844728	0.000827222	0.000970351	0.00090561	0.000922023	0.000828444	0.00185665	0.000811534	0.000834088	0.000880576	0.00102157	0.000847061	0.00172245	0.000781295	0.00180562
Environmental Information Processing	Signaling Molecules and Interaction	CAM ligands	0	0	0	0	0	0	0	0	0	0	0	0	0	0	0	0	0	0	6.43e-07	0	0	0	0	0	8.82e-07	0	0	0	0	0	0	0	3.29e-07	0	0	0	0	8.25e-07	0	1.24e-06	1.11e-06	3.2e-08	4.11e-08	0	6.18e-08	0	0
Environmental Information Processing	Signaling Molecules and Interaction	Cellular antigens	0.000619606	0.000454214	0.000321676	0.000768803	0.000754739	0.000766145	0.000601335	0.00060817	0.000732557	0.00075636	0.000794225	0.000935355	0.00073892	0.000963066	0.000544866	0.000554885	0.000806752	0.000535188	0.000641858	0.000624518	0.000613882	0.000211783	0.00027975	0.000665793	0.000763984	0.000855564	0.000832566	0.0006762	0.000748104	0.000803342	0.00083744	0.00058374	0.000693276	0.000546101	0.000500517	0.000560061	0.000678364	0.000871319	0.00134268	0.000819817	0.000840572	0.000921951	0.000705581	0.000840437	0.000424792	0.000843725	0.000965782
Environmental Information Processing	Signaling Molecules and Interaction	Cytokine receptors	0	0	0	0	0	0	0	0	0	0	0	0	0	0	0	0	0	0	0	0	0	0	0	0	0	0	0	0	0	0	0	0	0	0	0	0	0	0	0	0	0	0	0	0	0	0	0
Environmental Information Processing	Signaling Molecules and Interaction	Cytokine-cytokine receptor interaction	0	0	0	0	0	0	0	0	0	0	0	0	0	0	0	0	0	0	0	0	0	0	0	0	0	0	0	0	0	0	0	0	0	0	0	0	0	0	0	0	0	0	0	0	0	0	0
Environmental Information Processing	Signaling Molecules and Interaction	ECM-receptor interaction	0	0	0	0	0	0	0	0	0	0	0	0	0	0	0	0	0	0	6.43e-07	0	0	0	0	0	8.82e-07	0	0	0	0	0	0	0	3.29e-07	0	0	0	0	8.25e-07	0	1.24e-06	1.11e-06	3.2e-08	4.11e-08	0	6.18e-08	0	0
Environmental Information Processing	Signaling Molecules and Interaction	G protein-coupled receptors	1.44e-06	2.03e-06	7.06e-07	6.04e-06	1.05e-05	7.97e-06	1.84e-06	1.79e-06	4.15e-06	5.62e-07	1.94e-06	2.34e-07	1.54e-06	2.38e-06	8.88e-07	5.79e-06	1.04e-05	4.57e-06	1.43e-06	8.83e-06	3.18e-06	2.5e-06	7.73e-07	4.54e-06	7.78e-06	5.14e-06	7.95e-06	1.78e-05	1.55e-05	4.16e-06	4.05e-06	6.71e-07	6.12e-06	3.6e-07	6.4e-06	2.94e-07	6e-07	7.42e-06	1.58e-07	1.33e-06	6.15e-06	6.28e-06	4.98e-06	7.55e-06	3.83e-06	7.13e-06	3.9e-07
Environmental Information Processing	Signaling Molecules and Interaction	GTP-binding proteins	0	0	0	0	0	0	0	0	0	0	0	0	0	0	0	0	0	0	0	0	0	0	0	0	0	0	0	0	0	0	0	0	0	0	0	0	0	0	0	0	0	0	0	0	0	0	0
Environmental Information Processing	Signaling Molecules and Interaction	Glycan bindng proteins	0	0	0	0	0	0	0	0	0	0	0	0	0	0	0	0	0	0	0	0	0	0	0	0	0	0	0	0	0	0	0	0	0	0	0	0	0	0	0	0	0	0	0	0	0	0	0
Environmental Information Processing	Signaling Molecules and Interaction	Ion channels	0.000281326	0.000276453	0.000291054	0.000263277	0.000304492	0.000269046	0.000378964	0.000436388	0.000225076	0.00025969	0.000216774	0.000205398	0.000293356	0.000232385	0.000755932	0.000303926	0.000251024	0.00037674	0.000606116	0.000336861	0.000704539	0.000152537	0.000430478	0.000260356	0.000211956	0.000221731	0.000191237	0.000275233	0.00020193	0.000173436	0.000240463	0.000296356	0.000284932	0.000371778	0.000310617	0.000262224	0.00024971	0.000190101	0.000102808	0.000214559	0.000221554	0.00015977	0.000246054	0.000227004	0.000313004	0.000159492	0.000391107
Environmental Information Processing	Signaling Molecules and Interaction	Neuroactive ligand-receptor interaction	6.26e-08	0	0	1.62e-07	3.09e-07	5.18e-08	0	4.89e-07	0	6.75e-07	0	0	1.54e-07	4.58e-07	0	0	4.11e-08	0	1.43e-07	8.07e-07	0	5.25e-07	0	4.24e-08	2.26e-06	7.4e-07	1.25e-07	4.39e-08	0	1.11e-06	0	3.05e-07	0	0	0	1.47e-07	1.85e-07	1.32e-07	0	6.66e-07	3.68e-08	3.2e-08	1.65e-07	0	0	3.29e-08	0
Genetic Information Processing	Folding, Sorting and Degradation	Chaperones and folding catalysts	0.00967493	0.00988718	0.00934378	0.00909112	0.00742307	0.00768655	0.0106737	0.00923283	0.00861813	0.00793728	0.00802492	0.00847344	0.00841594	0.00799526	0.00892492	0.00956527	0.008178	0.00822387	0.00876362	0.0082131	0.0089176	0.00865885	0.00902132	0.00878445	0.00800299	0.0086429	0.00867388	0.00796178	0.00869194	0.0091029	0.0105806	0.00977091	0.00826896	0.0114794	0.00819231	0.00805076	0.00865559	0.00829038	0.0123953	0.00921884	0.00842477	0.00863885	0.00848762	0.00832838	0.00815609	0.00840972	0.010709
Genetic Information Processing	Folding, Sorting and Degradation	Proteasome	0.000402932	0.000270259	0.000136319	0.000334987	0.000258432	0.000206521	0.000260934	0.000289076	0.000381413	0.000301173	0.000304396	0.000320252	0.000357864	0.000308961	0.000397275	0.000468678	0.000293163	0.000329206	0.000385229	0.000391617	0.000378427	0.000407938	0.000428269	0.000435538	0.00038366	0.00032874	0.000260826	0.000315651	0.000306446	0.000360224	0.000436204	0.00028836	0.00033998	0.000218354	0.000320923	0.000327425	0.000330498	0.000299861	0.000381317	0.000373514	0.000297554	0.000248061	0.000364289	0.000273064	0.000153229	0.000281198	0.000390092
Genetic Information Processing	Folding, Sorting and Degradation	Protein export	0.00713843	0.00487271	0.00636275	0.00566232	0.00548447	0.00551705	0.00564662	0.00594597	0.00520862	0.00545472	0.00510206	0.00482669	0.00579509	0.00496692	0.00617263	0.00619875	0.00480938	0.00578615	0.00563926	0.00545432	0.0058008	0.00544397	0.00568603	0.00562554	0.0050184	0.00490234	0.00490962	0.00550432	0.00506845	0.00528571	0.00607839	0.00591639	0.00524612	0.00655249	0.00603209	0.00547074	0.00528252	0.0046432	0.00579083	0.00573653	0.00496835	0.00460258	0.00533639	0.00486446	0.00630795	0.00474287	0.00582421
Genetic Information Processing	Folding, Sorting and Degradation	Protein processing in endoplasmic reticulum	0.000279511	0.000310778	0.000337764	0.000473715	0.000409287	0.000399014	0.00043528	0.000483208	0.000572072	0.000527249	0.000449268	0.00058035	0.000422371	0.000456435	0.000808532	0.000546077	0.000532769	0.000573033	0.000722849	0.000483364	0.000738595	0.000474211	0.000620698	0.000374403	0.000500851	0.000552496	0.000507816	0.000490236	0.000529135	0.000598737	0.000935842	0.000480641	0.00048334	0.000303966	0.000468235	0.000491137	0.000507318	0.000548668	0.00134917	0.000514284	0.000576247	0.000560716	0.000528558	0.000594487	0.000495508	0.000543503	0.00109485
Genetic Information Processing	Folding, Sorting and Degradation	RNA degradation	0.0050205	0.00388515	0.00473201	0.0044184	0.00407463	0.00404377	0.00460572	0.00455866	0.00412397	0.00425498	0.00403226	0.0040125	0.00446224	0.00406834	0.0046328	0.00477202	0.0040136	0.0044419	0.00446741	0.0042008	0.0045158	0.00417465	0.0043646	0.00409774	0.00391196	0.00397958	0.00389787	0.00416954	0.004084	0.00428767	0.00507261	0.00459789	0.00414879	0.00487902	0.00447942	0.00423374	0.00420437	0.00390954	0.00538355	0.0044835	0.00412056	0.00399937	0.00411455	0.00409664	0.00468049	0.00397508	0.00495025
Genetic Information Processing	Folding, Sorting and Degradation	Sulfur relay system	0.00327177	0.00370873	0.00383838	0.0032051	0.00381744	0.00374139	0.00388129	0.00330676	0.00316181	0.00346781	0.00316797	0.00301544	0.00340662	0.00310903	0.00364694	0.00292862	0.00305102	0.00348744	0.00358723	0.00339142	0.00367583	0.00303964	0.00346189	0.00331701	0.00317834	0.00312908	0.00295586	0.00331075	0.0031253	0.00280584	0.00257993	0.00317178	0.00322652	0.00353387	0.00341015	0.00320312	0.00309657	0.00308608	0.00213998	0.00311151	0.00313716	0.00287675	0.00320854	0.00318674	0.00384845	0.00305266	0.00298011
Genetic Information Processing	Folding, Sorting and Degradation	Ubiquitin system	0.00039999	0.000231188	0.000453056	0.000229633	0.000373428	0.000338145	0.00023133	0.000248782	0.000263736	0.000329277	0.000186306	0.000169554	0.000175399	0.000197761	0.000106754	0.000168613	0.000145801	0.000291178	0.000142468	0.000199896	0.000120188	5.51e-05	4.92e-05	0.000308561	0.000219278	0.000176076	0.000142465	0.000230159	0.000164216	0.000140234	0.000133967	0.000163469	0.000211112	0.000186285	0.000252213	0.000219459	0.000163009	0.000157022	0.000330981	0.000214368	0.000167326	0.000119547	0.000198662	0.000176448	0.000506378	0.000169185	0.000246735
Genetic Information Processing	Replication and Repair	Base excision repair	0.00551462	0.00414233	0.00459039	0.00470647	0.00559529	0.00548387	0.00453856	0.004882	0.00485672	0.00481314	0.00478	0.00460353	0.00514203	0.00458203	0.0039581	0.00489732	0.00428881	0.00445897	0.00405531	0.00474906	0.00396812	0.00446159	0.00416488	0.0049505	0.00475714	0.00438697	0.00462773	0.00518577	0.00450532	0.00454802	0.00414852	0.00460283	0.00464215	0.00497025	0.0047167	0.00465238	0.00461312	0.00450046	0.00385694	0.00470739	0.00446428	0.00433678	0.00466496	0.00448098	0.00469729	0.004407	0.00379551
Genetic Information Processing	Replication and Repair	Chromosome	0.0143699	0.0127704	0.0141396	0.013248	0.0123438	0.0127646	0.014194	0.0137517	0.0125249	0.0122118	0.012216	0.0123764	0.0130115	0.0121769	0.0149528	0.0143022	0.0123573	0.0132243	0.0138447	0.01276	0.0143412	0.0147963	0.0150483	0.0123884	0.0117245	0.0123223	0.0120185	0.0120797	0.01255	0.0132719	0.0145148	0.0151196	0.0129124	0.0164367	0.0147962	0.0134346	0.0135218	0.012087	0.0154468	0.0134173	0.01232	0.012033	0.0125414	0.0118917	0.013175	0.0121524	0.0148718
Genetic Information Processing	Replication and Repair	DNA repair and recombination proteins	0.0297468	0.0232371	0.0269458	0.0253517	0.0256608	0.025584	0.025738	0.0272826	0.0240129	0.0243003	0.0234089	0.0229359	0.0265885	0.0228921	0.0272404	0.0284777	0.0226434	0.0254576	0.0253748	0.0249348	0.02614	0.0273528	0.0273267	0.0251267	0.022984	0.0228657	0.0227728	0.0244356	0.0234086	0.0244483	0.0273744	0.0266848	0.0239816	0.0292978	0.0257199	0.024007	0.0243553	0.021954	0.0277608	0.025258	0.0226989	0.0218572	0.0243386	0.0221529	0.0262819	0.0221359	0.0268931
Genetic Information Processing	Replication and Repair	DNA replication	0.00735861	0.00483966	0.00619355	0.00562457	0.00539863	0.00540856	0.00572971	0.0063264	0.0051758	0.00536849	0.00498688	0.00499048	0.00588156	0.00501987	0.00629825	0.00694589	0.00477369	0.00575422	0.00558636	0.00538433	0.00579587	0.00613247	0.0060072	0.00567357	0.00485494	0.00489779	0.00484651	0.00524371	0.00505044	0.00538554	0.00663304	0.00605849	0.00518397	0.00697918	0.00562936	0.00511829	0.00527009	0.00447315	0.00661702	0.00582784	0.00484752	0.00454801	0.00522215	0.00465876	0.00606857	0.00458466	0.00620329
Genetic Information Processing	Replication and Repair	DNA replication proteins	0.0115791	0.00876608	0.0107257	0.00968426	0.00893765	0.0090764	0.0100048	0.0107722	0.00843209	0.00883619	0.00827993	0.0082297	0.00985047	0.00827995	0.0111947	0.0123704	0.00845338	0.00989257	0.00992424	0.00936226	0.010392	0.0116173	0.0113762	0.00894696	0.00802756	0.00830431	0.00801139	0.00881375	0.00861212	0.00941657	0.0115773	0.0105399	0.00875061	0.0124759	0.00962242	0.00870644	0.00907242	0.00770975	0.0119297	0.00988136	0.00826182	0.0078008	0.00890613	0.00807031	0.010275	0.0077915	0.0111729
Genetic Information Processing	Replication and Repair	Homologous recombination	0.00978934	0.00694315	0.00852354	0.0078108	0.00725727	0.0073129	0.00825625	0.00868746	0.00686137	0.00715406	0.0067432	0.00654242	0.00807221	0.00658455	0.00874892	0.00932029	0.00660089	0.00786188	0.00777664	0.00727908	0.00808247	0.0086771	0.00854191	0.00753923	0.00660778	0.00660709	0.00639366	0.0070035	0.00686544	0.00736806	0.00928835	0.00832301	0.00684501	0.00991096	0.0073525	0.00672813	0.00714125	0.00609261	0.00999355	0.00781361	0.00658687	0.00610674	0.00714907	0.00638498	0.00803664	0.00621057	0.00913163
Genetic Information Processing	Replication and Repair	Mismatch repair	0.00817179	0.00586958	0.00703962	0.00664695	0.00629475	0.00644665	0.00707929	0.00755856	0.0061836	0.0063	0.00613275	0.00588368	0.00709046	0.00595784	0.00789134	0.00792065	0.00605576	0.00689723	0.00695828	0.00645744	0.0072244	0.00800969	0.00785709	0.00645541	0.00583716	0.00590742	0.00567883	0.00618004	0.00601096	0.00658801	0.00800183	0.00715693	0.00600776	0.00823597	0.00639755	0.00597295	0.00633651	0.00545017	0.00783046	0.00672149	0.00585836	0.00560828	0.00638602	0.00582423	0.00683218	0.00572529	0.00764185
Genetic Information Processing	Replication and Repair	Non-homologous end-joining	0.000318565	0.000201377	0.000142387	0.000458457	0.000833722	0.000887572	0.000547578	0.000415343	0.0006823	0.000688234	0.000813049	0.000767359	0.000643848	0.00072088	3.37e-05	0.000298315	0.000669617	0.000346818	0.000240473	0.000492297	0.000108043	0.000147933	3.37e-05	0.000558106	0.000732204	0.000645286	0.000675074	0.000693553	0.000559958	0.000582954	0.00011134	0.000345861	0.000554621	0.000207472	0.000369376	0.000549088	0.000609909	0.000812416	1.54e-05	0.000542086	0.000616108	0.000821523	0.00063297	0.000709053	0.000327333	0.000769499	1.47e-05
Genetic Information Processing	Replication and Repair	Nucleotide excision repair	0.0043231	0.00266132	0.00310556	0.00358478	0.00400317	0.00401079	0.00325392	0.00361558	0.00338321	0.00331278	0.00335379	0.00321748	0.00393619	0.00315181	0.00335131	0.00419355	0.00311788	0.00335556	0.00327913	0.00344688	0.00329399	0.00383432	0.00364802	0.00351114	0.0032598	0.00307124	0.0031189	0.00354166	0.00318733	0.00350648	0.00370501	0.00342113	0.00315943	0.0035632	0.00304083	0.00304597	0.0032562	0.00301695	0.00370862	0.00354158	0.00308065	0.00296316	0.00343098	0.00314188	0.00317352	0.00308339	0.00348209
Genetic Information Processing	Transcription	Basal transcription factors	0.000191452	6.5e-05	2.59e-05	0.00011576	0.000204489	0.000205434	4.5e-05	6.35e-05	9.83e-05	8.29e-05	9.06e-05	6.87e-05	0.000156661	6.8e-05	2.89e-06	5.5e-05	3.95e-05	5.45e-05	2.8e-05	8.17e-05	1.77e-05	1.67e-05	5.52e-06	0.000139696	9.37e-05	6.16e-05	8.72e-05	0.000115541	6.91e-05	6.39e-05	1.25e-05	3.39e-05	7.46e-05	1.53e-05	2.29e-05	4.73e-05	5.43e-05	8.68e-05	3.56e-06	8.59e-05	6.5e-05	4.77e-05	8.26e-05	7.3e-05	2.9e-05	7.12e-05	3.51e-06
Genetic Information Processing	Transcription	RNA polymerase	0.00177552	0.00119258	0.00169355	0.00147528	0.00146775	0.00149533	0.00144997	0.00173903	0.00131151	0.00139176	0.00129259	0.00115977	0.00164587	0.00119371	0.00169386	0.00186192	0.00123549	0.00160691	0.00154699	0.00144257	0.00161699	0.00169697	0.00169082	0.00138547	0.00124624	0.00122244	0.00119278	0.00140947	0.00132844	0.00134938	0.00149652	0.00165838	0.00139775	0.00191676	0.00166563	0.00148409	0.00143645	0.0011567	0.00137062	0.00148068	0.00126843	0.00114436	0.00136521	0.00124739	0.0017458	0.00120257	0.00148018
Genetic Information Processing	Transcription	Spliceosome	0	0	0	0	0	0	0	0	0	0	0	0	0	0	0	0	0	0	0	0	0	0	0	0	0	0	0	0	0	0	0	0	0	0	0	0	0	0	0	0	0	0	0	0	0	0	0
Genetic Information Processing	Transcription	Transcription factors	0.011881	0.0190322	0.0184315	0.0144776	0.0147923	0.0152973	0.0148108	0.0146183	0.0138327	0.0152799	0.0140505	0.0136422	0.0137702	0.0138363	0.0117687	0.0131621	0.0140079	0.014764	0.0126384	0.0149608	0.0124943	0.0186188	0.015874	0.0139914	0.0148754	0.0149596	0.0147179	0.0145603	0.0149005	0.0143516	0.0123459	0.0145166	0.0157689	0.0134192	0.0162226	0.0157023	0.0145808	0.0149739	0.00921683	0.0128508	0.0139965	0.0140741	0.0140712	0.0132168	0.0175605	0.014257	0.0111299
Genetic Information Processing	Transcription	Transcription machinery	0.00802853	0.00598471	0.00621874	0.00737348	0.00742343	0.00781527	0.00746159	0.00719151	0.00782598	0.0072205	0.00750947	0.00744177	0.00768301	0.00726632	0.00754933	0.0087344	0.00778245	0.00700705	0.0076697	0.0073415	0.00783971	0.00953498	0.00895333	0.0077797	0.00721926	0.00789439	0.00695353	0.00740824	0.00726545	0.00808391	0.0101736	0.00749223	0.00679208	0.00726765	0.00694694	0.00687102	0.00732976	0.00740851	0.0122656	0.00783532	0.00717712	0.00737353	0.00781022	0.00701307	0.00673404	0.00744757	0.0104651
Genetic Information Processing	Translation	Aminoacyl-tRNA biosynthesis	0.0123654	0.00815246	0.0106169	0.0103495	0.0102453	0.010194	0.0100099	0.0113583	0.00962923	0.00971183	0.00953739	0.0089299	0.0115848	0.00907539	0.0108904	0.0129975	0.00928695	0.0106396	0.0102682	0.00999375	0.0104743	0.0113243	0.0112549	0.0101649	0.00940269	0.00908407	0.00888321	0.0097745	0.00959669	0.00991526	0.0107466	0.0112014	0.00970845	0.0128146	0.0104608	0.0097934	0.00986215	0.00870643	0.00967721	0.0108219	0.00951382	0.00877835	0.00984382	0.00908555	0.010942	0.00905879	0.00997865
Genetic Information Processing	Translation	RNA transport	0.000831336	0.000901018	0.00130032	0.00070847	0.00056988	0.0006207	0.00100651	0.00119024	0.00064232	0.000704422	0.00046198	0.000479755	0.000792829	0.000476861	0.00159665	0.000933857	0.000659473	0.000997429	0.00121287	0.000695473	0.0013851	0.0013499	0.00162537	0.000545642	0.000475971	0.000547276	0.000476262	0.000579111	0.000686671	0.000596792	0.0011148	0.00118323	0.000731245	0.00156487	0.00104054	0.000853342	0.000816153	0.000470768	0.000962316	0.00068495	0.000494021	0.000455067	0.000657324	0.000494233	0.00122145	0.000486297	0.00118175
Genetic Information Processing	Translation	Ribosome	0.0242883	0.0161443	0.0212704	0.0200827	0.0189882	0.0191345	0.0196035	0.022386	0.0175211	0.0181458	0.017163	0.016051	0.02138	0.0162637	0.0212076	0.0259928	0.0166056	0.0203398	0.0197788	0.018814	0.0204156	0.0221844	0.0218717	0.0185499	0.016854	0.0166337	0.0161155	0.0183374	0.0177595	0.0190121	0.0224939	0.0216457	0.017769	0.0251299	0.0201238	0.0183028	0.0183771	0.0154477	0.0215758	0.0204708	0.0167803	0.0155441	0.0181952	0.0163393	0.0215413	0.0160808	0.0209909
Genetic Information Processing	Translation	Ribosome Biogenesis	0.0141147	0.0124888	0.0136462	0.0120725	0.0111522	0.011502	0.0140028	0.0134876	0.0108316	0.0108238	0.010439	0.0100815	0.012442	0.01006	0.0131935	0.0140775	0.0103404	0.0118666	0.0122263	0.0112895	0.0127415	0.0134541	0.0136792	0.0116112	0.0104633	0.0107326	0.0103575	0.0107156	0.0113294	0.0114	0.0126814	0.0137126	0.0112958	0.0164309	0.0128724	0.0117307	0.0116663	0.0100642	0.0119578	0.0120712	0.010322	0.0102156	0.0112741	0.00996003	0.0124039	0.0101658	0.0123205
Genetic Information Processing	Translation	Ribosome biogenesis in eukaryotes	0.000745343	0.000505788	0.000533704	0.000521863	0.000541697	0.000546736	0.000593266	0.000552051	0.000548121	0.000473175	0.000470616	0.000486378	0.000548468	0.000455336	0.000422798	0.000611773	0.000409557	0.000462729	0.000432409	0.000473523	0.000424946	0.000449212	0.000429319	0.000623651	0.000495254	0.000486	0.000529291	0.000522131	0.000508418	0.000497894	0.000460622	0.000542903	0.000476753	0.000676248	0.000423751	0.000438085	0.000497849	0.000455795	0.000425401	0.000562699	0.000453165	0.000447606	0.000484992	0.00047261	0.00046926	0.000452223	0.000411408
Genetic Information Processing	Translation	Translation factors	0.00534464	0.00385662	0.00465016	0.00446164	0.00381053	0.0038977	0.00457578	0.0049311	0.0038591	0.00392356	0.0038442	0.00363786	0.00470015	0.00366943	0.00493886	0.00559113	0.00375312	0.00441107	0.00456249	0.00413373	0.00470664	0.00501512	0.00501275	0.00411529	0.00369844	0.00376222	0.00365054	0.00392852	0.00399065	0.0042504	0.0052034	0.00484432	0.00394054	0.00566725	0.00421909	0.00392077	0.00412081	0.00348297	0.00506175	0.00457143	0.00376078	0.00357902	0.00408226	0.00373688	0.00439911	0.00361723	0.00486537
Genetic Information Processing	Translation	mRNA surveillance pathway	0	0	0	5.39e-08	0	0	5.56e-08	3.26e-07	1.51e-06	1.12e-06	0	4.68e-07	9.22e-07	0	0	1.21e-07	1.4e-06	3.78e-06	1.36e-06	1.61e-06	7.94e-08	8.88e-07	0	1.87e-06	6.4e-06	6.62e-07	6.26e-08	3.51e-06	1.27e-07	8.4e-07	1.33e-07	6.1e-07	9.41e-08	0	5.92e-08	4.41e-07	5.54e-07	0	0	6.19e-07	1.84e-07	3.84e-07	1.19e-06	6.66e-06	6.18e-08	8.87e-07	0
Human Diseases	Cancers	Bladder cancer	0.000198399	0.00018928	8.42e-05	0.000146061	0.000185168	0.000167649	7.33e-05	7.32e-05	0.000120789	0.000156151	0.000177378	0.000170256	0.000159272	0.000176144	7.55e-06	0.00014587	9.11e-05	8.65e-05	5.55e-05	0.000126317	2.93e-05	3.37e-05	8.73e-06	0.0001932	0.000177799	0.000141328	0.000194117	0.000176606	0.000159269	0.000134354	2.08e-05	6.54e-05	0.000141666	1.61e-05	6.17e-05	0.000104635	0.000123192	0.000155076	1.07e-05	0.000160288	0.00014688	0.000158905	0.000130206	0.000139072	5.84e-05	0.000146842	5.86e-06
Human Diseases	Cancers	Chronic myeloid leukemia	0	0	0	0	0	0	0	4.89e-07	0	2.81e-06	1.94e-07	0	0	0	0	0	4.52e-07	0	0	5.05e-08	0	0	0	0	3.83e-08	0	0	0	0	4.42e-07	0	0	0	0	0	0	0	0	0	0	4.05e-07	6.4e-08	2.67e-06	0	0	0	0
Human Diseases	Cancers	Colorectal cancer	2.94e-05	4.21e-05	2.12e-05	0.000143258	0.000132823	0.000123084	0.000162715	0.000101634	0.00018783	0.000265873	0.000357959	0.000306382	0.000195827	0.000371157	1.15e-05	1.6e-05	0.000280184	0.000134803	8.85e-05	0.000204287	3.45e-05	5.81e-05	8.73e-06	0.000128631	0.000284218	0.000245454	0.000284492	0.000214036	0.000215417	0.000219547	2.41e-05	0.000128004	0.000243529	3.34e-05	0.000185399	0.000208094	0.000232203	0.000329676	5.7e-06	0.000232173	0.000299065	0.000369338	0.000226102	0.000275295	0.00012766	0.00031997	6.25e-06
Human Diseases	Cancers	Glioma	0	0	0	0	0	0	0	0	0	0	0	0	0	0	0	0	0	0	0	0	0	0	0	0	0	0	0	0	0	0	0	0	0	0	0	0	0	0	0	0	0	0	0	0	0	0	0
Human Diseases	Cancers	Pancreatic cancer	0	0	0	0	0	0	0	0	0	0	0	0	0	0	0	0	0	0	0	0	0	0	0	0	0	0	0	0	0	0	0	0	0	0	0	0	0	0	0	0	0	0	0	0	0	0	0
Human Diseases	Cancers	Pathways in cancer	0.000461826	0.000473026	0.000431324	0.000581873	0.000493061	0.00045507	0.000664384	0.000466405	0.000665421	0.000684861	0.000733481	0.000737048	0.000567821	0.00076558	0.000430122	0.000464153	0.000700461	0.000559747	0.00049653	0.000603171	0.000445507	0.000497352	0.000439978	0.000587148	0.000705178	0.000704303	0.000736744	0.00062111	0.000634074	0.000664257	0.000505676	0.000599061	0.00068269	0.000389289	0.000793186	0.000741212	0.000683168	0.000743453	0.000436164	0.000690663	0.000725116	0.00079885	0.00062684	0.000673461	0.000578268	0.000761449	0.000408363
Human Diseases	Cancers	Prostate cancer	8.02e-05	0.000176256	9.6e-05	0.000168006	7.71e-05	7.76e-05	0.000198942	0.000148617	0.000154168	0.000113544	0.000104409	0.000141581	0.000169563	0.00011459	0.000388619	0.000295118	0.000193525	0.000200619	0.000314245	0.000169818	0.00034961	0.000369409	0.000410098	0.000155001	0.000150121	0.000183906	0.000166976	0.000126436	0.000171953	0.000239088	0.000431029	0.000232202	0.000152958	0.000195221	0.000262342	0.000229648	0.000196405	0.000142807	0.00040791	0.000184948	0.000154616	0.000150931	0.000164187	0.000162548	9.07e-05	0.000151081	0.000387671
Human Diseases	Cancers	Renal cell carcinoma	0.000352237	0.000254573	0.000314126	0.000270017	0.000283111	0.000254295	0.000295158	0.000213871	0.000282971	0.000302072	0.000261992	0.00028698	0.00019767	0.000277452	2.97e-05	0.000152868	0.000225601	0.000223229	9.5e-05	0.000228208	6.54e-05	6.97e-05	2.39e-05	0.000301735	0.000267465	0.000274709	0.000277355	0.000280593	0.000247339	0.000204339	6.66e-05	0.000239405	0.000286014	0.000160919	0.000345446	0.00030347	0.000255022	0.000269552	5.44e-05	0.000268544	0.000269851	0.000276563	0.000234618	0.00023555	0.000353087	0.000272031	1.69e-05
Human Diseases	Cancers	Small cell lung cancer	2.94e-05	4.24e-05	2.12e-05	0.000144012	0.000132823	0.000123136	0.000170284	0.000103591	0.000228282	0.000266435	0.000366886	0.000308486	0.000200588	0.000373538	1.2e-05	1.67e-05	0.000280965	0.000135899	8.86e-05	0.000205145	3.45e-05	5.83e-05	8.73e-06	0.000130454	0.000287553	0.000245688	0.000292412	0.00021408	0.000215755	0.000220432	2.42e-05	0.00012837	0.000243764	3.34e-05	0.000185399	0.000208094	0.000232434	0.000331391	5.7e-06	0.000237409	0.000300244	0.000371291	0.00022676	0.000275363	0.000134515	0.000338371	6.48e-06
Human Diseases	Cardiovascular Diseases	Arrhythmogenic right ventricular cardiomyopathy (ARVC)	0	0	0	0	0	5.18e-08	4.34e-06	0	0	0	0	0	0	0	0	0	8.3e-06	0	0	0	0	0	5.52e-08	0	0	0	0	0	0	0	0	0	0	0	0	3.43e-07	0	0	0	0	0	0	0	0	0	0	0
Human Diseases	Cardiovascular Diseases	Dilated cardiomyopathy (DCM)	0	0	0	0	0	5.18e-08	4.34e-06	0	0	0	0	0	0	0	0	0	8.3e-06	0	0	0	0	0	5.52e-08	0	0	0	0	0	0	0	0	0	0	0	0	3.43e-07	0	0	0	0	0	0	0	0	0	0	0
Human Diseases	Cardiovascular Diseases	Hypertrophic cardiomyopathy (HCM)	2.38e-06	4.75e-06	2.96e-06	1.77e-05	1.24e-05	3.32e-05	2.59e-05	1.63e-05	2.44e-05	4.96e-05	5.11e-05	4.78e-05	2.37e-05	4.24e-05	1.78e-06	1.81e-07	4.1e-05	1.13e-05	9.15e-06	2.77e-05	2.46e-06	7.11e-06	3.87e-07	1.87e-05	3.65e-05	3.9e-05	2.77e-05	1.95e-05	2.77e-05	2.61e-05	2.12e-06	1.37e-05	2.48e-05	1.51e-06	4.79e-05	2.83e-05	3.66e-05	4.89e-05	6.33e-07	3.08e-05	3.36e-05	5.4e-05	4.17e-05	2.46e-05	2.87e-05	3.48e-05	7.03e-07
Human Diseases	Cardiovascular Diseases	Viral myocarditis	2.94e-05	4.21e-05	2.12e-05	0.000143258	0.000132823	0.000123136	0.000167056	0.000101634	0.00018783	0.000265873	0.000357959	0.000306382	0.000195827	0.000371157	1.15e-05	1.6e-05	0.000288481	0.000134803	8.85e-05	0.000204287	3.45e-05	5.81e-05	8.78e-06	0.000128631	0.000284218	0.000245454	0.000284492	0.000214036	0.000215417	0.000219547	2.41e-05	0.000128004	0.000243529	3.34e-05	0.000185399	0.000208437	0.000232203	0.000329676	5.7e-06	0.000232173	0.000299065	0.000369338	0.000226102	0.000275295	0.00012766	0.00031997	6.25e-06
Human Diseases	Immune System Diseases	Primary immunodeficiency	0.000706414	0.000505383	0.000628676	0.000554429	0.000629284	0.000631104	0.000466054	0.000535248	0.000493243	0.000543999	0.000512632	0.000477807	0.000576575	0.000476678	0.000654727	0.000579076	0.000404464	0.000559443	0.000600969	0.000529995	0.000628091	0.000441296	0.00053437	0.000590201	0.000470949	0.000432009	0.000477169	0.000546909	0.000458232	0.000473976	0.000503818	0.000489187	0.000487198	0.000498466	0.000438737	0.000445237	0.0005033	0.00045464	0.000471225	0.000523377	0.000423436	0.000402227	0.000514612	0.000462486	0.000660286	0.000411578	0.000553437
Human Diseases	Immune System Diseases	Rheumatoid arthritis	0	0	0	0	0	0	0	0	0	0	0	0	0	0	0	0	0	0	0	0	0	0	0	0	0	0	0	0	0	0	0	0	0	0	0	0	0	0	0	0	0	0	0	0	0	0	0
Human Diseases	Immune System Diseases	Systemic lupus erythematosus	5.6e-05	1.35e-05	5.62e-05	8.03e-06	3.14e-06	1.29e-06	1.81e-05	7.99e-06	6.03e-06	2.36e-06	2.52e-06	2.96e-06	1.69e-06	2.93e-06	1.78e-06	2.71e-05	7.93e-06	5.85e-06	9.51e-06	1.76e-05	5.56e-06	3.84e-06	9.94e-07	2.29e-05	8.55e-06	9.27e-06	1.88e-06	7.47e-07	6.05e-06	6.94e-06	3.91e-06	9.16e-06	7.48e-06	1.51e-06	4.92e-06	4.9e-07	3.14e-06	1.45e-06	2.22e-06	8.66e-06	8.1e-06	5.03e-06	1.07e-05	5.73e-06	2.84e-06	1.22e-06	2.11e-06
Human Diseases	Infectious Diseases	African trypanosomiasis	0.000307425	0.000203346	0.000121008	0.000190543	0.000197121	0.000196117	0.000153366	0.000143723	0.000199523	0.000217195	0.000241324	0.000248955	0.000191373	0.000227164	1.4e-05	9.86e-05	0.000175783	9.28e-05	7.27e-05	0.000166992	3.36e-05	4.59e-05	1.32e-05	0.000262773	0.000235072	0.000207668	0.000238851	0.00022559	0.000191233	0.000186213	2.81e-05	0.000122632	0.000190692	8.68e-05	0.000109521	0.000157736	0.000182871	0.000273477	1.23e-05	0.000217129	0.000199266	0.000233458	0.000203599	0.000207338	0.000103944	0.000229512	7.26e-06
Human Diseases	Infectious Diseases	Amoebiasis	4.62e-05	4.13e-05	0.000194106	9.07e-05	0.000128598	0.000141148	9.15e-05	0.000102612	0.000142759	0.000187066	0.00012236	0.000150386	9.58e-05	0.00013584	8.43e-06	5.44e-05	0.000116764	0.000145406	7.62e-05	0.000111984	6.3e-05	8.86e-05	9.74e-05	0.0001288	0.000179448	0.000179893	0.000211115	0.000175552	0.000187681	0.000136344	3.6e-05	0.000103099	0.000138702	7.55e-05	6.78e-05	9.83e-05	0.000101667	0.000130538	7.76e-06	0.000134819	0.000157527	0.000185998	0.00010976	0.000161244	0.000283853	0.000170335	3.24e-05
Human Diseases	Infectious Diseases	Bacterial invasion of epithelial cells	2.77e-05	4.75e-05	0.000159815	5.28e-05	1.28e-05	4.92e-06	1.76e-05	7e-05	1.74e-05	7.85e-05	5.82e-06	1.28e-05	6.91e-06	3.22e-05	2.66e-06	1.62e-05	5.66e-05	0.000105246	7.72e-06	4.88e-05	1.08e-05	1.61e-05	1.93e-06	1.31e-05	1.81e-05	5.96e-05	3.1e-06	8.98e-05	4.09e-05	3.36e-05	5.91e-06	3.5e-05	1.23e-05	5.84e-06	9.77e-06	1.32e-05	1.3e-05	2.04e-06	1.32e-05	2.88e-05	4.42e-05	2.26e-05	1.91e-05	8.71e-05	0.000216534	1.12e-05	2.15e-05
Human Diseases	Infectious Diseases	Chagas disease (American trypanosomiasis)	0.000302731	0.000199699	0.000120796	0.000191891	0.000196194	0.000208591	0.000149082	0.000135239	0.000158411	0.000212473	0.000226769	0.000215605	0.000156661	0.000218829	1.07e-05	7.82e-05	0.000171224	8.95e-05	6.76e-05	0.000182637	2.9e-05	3.96e-05	9.83e-06	0.000232248	0.000235532	0.000221146	0.00019227	0.000206744	0.000185906	0.000173569	2.42e-05	0.000111889	0.0001818	8.58e-05	0.000142751	0.000157834	0.000174649	0.000246762	1.2e-05	0.000216415	0.000198345	0.000250111	0.00020726	0.000183965	0.000107588	0.000208451	7.26e-06
Human Diseases	Infectious Diseases	Epithelial cell signaling in Helicobacter pylori infection	0.000403558	0.000461912	0.000651467	0.000440071	0.000307687	0.000338766	0.000354924	0.000467384	0.000310033	0.000352211	0.000293431	0.000270851	0.000483807	0.000292291	0.000835609	0.000759875	0.000420564	0.000599359	0.000680316	0.000476198	0.00075082	0.00085509	0.000973023	0.000304449	0.000314234	0.000384757	0.000322809	0.000300758	0.000406185	0.000486797	0.000825364	0.000497488	0.000381384	0.000494863	0.000394372	0.0003673	0.000374241	0.000266617	0.000776564	0.000402173	0.000311738	0.000278677	0.000399957	0.000351146	0.000612545	0.000271012	0.000810635
Human Diseases	Infectious Diseases	Hepatitis C	0	0	0	0	0	0	0	0	0	0	0	0	0	0	0	0	0	0	0	0	0	0	0	0	0	0	0	0	0	0	0	0	0	0	0	0	0	0	0	0	0	0	0	0	0	0	0
Human Diseases	Infectious Diseases	Influenza A	2.94e-05	4.21e-05	2.12e-05	0.000143419	0.000133132	0.000123188	0.000167056	0.000102123	0.00018783	0.000266547	0.000357959	0.000306382	0.00019598	0.000371615	1.15e-05	1.6e-05	0.000288522	0.000134803	8.86e-05	0.000205094	3.45e-05	5.86e-05	8.78e-06	0.000128673	0.00028648	0.000246194	0.000284618	0.00021408	0.000215417	0.000220653	2.41e-05	0.000128309	0.000243529	3.34e-05	0.000185399	0.000208584	0.000232388	0.000329808	5.7e-06	0.000232839	0.000299102	0.00036937	0.000226266	0.000275295	0.00012766	0.000320003	6.25e-06
Human Diseases	Infectious Diseases	Leishmaniasis	0	3.47e-07	0	7.55e-07	0	5.18e-08	7.57e-06	1.96e-06	4.05e-05	5.62e-07	8.93e-06	2.1e-06	4.76e-06	2.38e-06	4.44e-07	6.64e-07	7.8e-07	1.1e-06	1.43e-07	8.58e-07	0	2.02e-07	0	1.82e-06	3.34e-06	2.34e-07	7.92e-06	4.39e-08	3.38e-07	8.84e-07	1.33e-07	3.66e-07	2.35e-07	0	0	0	2.31e-07	1.72e-06	0	5.24e-06	1.18e-06	1.95e-06	6.58e-07	6.86e-08	6.86e-06	1.84e-05	2.34e-07
Human Diseases	Infectious Diseases	Measles	0	0	0	0	0	0	0	0	0	0	0	0	0	0	0	0	0	0	0	0	0	0	0	0	0	0	0	0	0	0	0	0	0	0	0	0	0	0	0	0	0	0	0	0	0	0	0
Human Diseases	Infectious Diseases	Pathogenic Escherichia coli infection	0	0	0	0	0	5.18e-08	4.34e-06	0	0	0	0	0	0	0	0	0	8.3e-06	0	0	0	0	0	5.52e-08	0	0	0	0	0	0	0	0	0	0	0	0	3.43e-07	0	0	0	0	0	0	0	0	0	0	0
Human Diseases	Infectious Diseases	Pertussis	0.000277571	0.00111808	0.000524885	0.00042891	0.000219327	0.000184264	0.000379409	0.000235079	0.000308336	0.000271943	0.000303523	0.000357966	0.000207039	0.000365295	0.000237921	0.000365338	0.000277392	0.000163628	0.000238615	0.000180164	0.000234344	5.99e-05	0.000100633	0.000293468	0.000227252	0.000410934	0.000337396	0.000165843	0.000224127	0.000246958	0.000422071	0.000344579	0.000230825	0.000422583	0.000217562	0.000185119	0.000261673	0.000447714	0.000754878	0.000347426	0.000259904	0.000398896	0.00027263	0.000252093	0.000198438	0.000334362	0.000463332
Human Diseases	Infectious Diseases	Shigellosis	2.5e-07	1.29e-05	5.72e-06	8.09e-07	5.15e-08	5.18e-08	4.34e-06	1.63e-07	2.26e-06	1.01e-06	3.88e-07	3.12e-07	0	1.83e-07	0	0	8.3e-06	0	0	0	0	0	5.52e-08	0	0	7.79e-08	0	0	0	0	4.64e-07	0	0	7.21e-08	0	3.43e-07	1.39e-07	0	5.78e-06	0	0	3.84e-07	8.64e-07	3.43e-08	0	0	0
Human Diseases	Infectious Diseases	Staphylococcus aureus infection	0.000274504	0.000547869	0.00239271	0.00022478	0.000110205	0.000172411	0.000189705	0.000895289	0.000215364	0.00101807	0.000147977	8.66e-05	0.000304875	8.76e-05	0.000202188	0.000275813	0.000196031	0.00119622	0.000266494	0.000504711	0.000347784	0.000211541	0.00013797	0.000199263	0.000134825	0.000223328	0.000111224	0.000655596	0.000405381	0.00017547	7.68e-05	0.000598878	0.000497549	0.000604256	0.00114337	0.000804062	0.000450734	0.000157318	0.00016739	0.000198135	0.000214076	0.000182699	0.000236263	0.000193403	0.00290666	6.83e-05	0.000227528
Human Diseases	Infectious Diseases	Toxoplasmosis	2.94e-05	4.21e-05	2.12e-05	0.000143258	0.000132823	0.000123084	0.000162827	0.000101634	0.00018783	0.000266322	0.000357959	0.000306694	0.000195827	0.000372989	1.15e-05	1.6e-05	0.000280595	0.000134803	8.85e-05	0.000204287	3.45e-05	5.81e-05	8.73e-06	0.000130242	0.000284218	0.000245766	0.000284492	0.000214036	0.000215417	0.000220078	2.41e-05	0.000128004	0.000243529	3.34e-05	0.000185399	0.000208094	0.000232203	0.000329676	5.7e-06	0.000233601	0.00029936	0.000369914	0.000226266	0.000277972	0.00012766	0.000320627	6.25e-06
Human Diseases	Infectious Diseases	Tuberculosis	0.00162231	0.0011171	0.00123054	0.00149383	0.00142225	0.00142877	0.00141419	0.00155158	0.00139468	0.00147517	0.0015215	0.0014303	0.00149351	0.00154499	0.00141288	0.0015659	0.00165749	0.00153798	0.00147665	0.00153967	0.00144234	0.00148907	0.00144172	0.0014037	0.00150148	0.00147709	0.00140531	0.00156244	0.00145858	0.00157879	0.00146401	0.00142459	0.00143318	0.00139732	0.00141981	0.00139469	0.00145747	0.0014624	0.00156452	0.00159684	0.00162968	0.00155123	0.00153902	0.00169429	0.00140259	0.00151442	0.0015168
Human Diseases	Infectious Diseases	Vibrio cholerae infection	2.07e-06	6.26e-05	2.22e-05	4.58e-06	5.1e-06	5.18e-07	1.05e-05	4.89e-07	2.64e-06	3.37e-07	9.7e-08	6.23e-07	1.54e-07	0	1.55e-06	1.47e-05	2.07e-05	0	3.57e-07	3.53e-07	1.43e-06	1.62e-07	2.76e-07	1.75e-05	4.98e-07	1.39e-05	8.58e-06	2.86e-06	8.88e-07	3.54e-07	8.63e-07	4.58e-06	1.08e-06	7.93e-07	5.86e-06	1.22e-06	2.59e-06	1.78e-06	5.86e-06	2.29e-06	5.89e-07	2.56e-07	6.83e-06	1.37e-07	1.79e-06	2.3e-07	0
Human Diseases	Infectious Diseases	Vibrio cholerae pathogenic cycle	0.000716678	0.00112236	0.000810294	0.000761417	0.00049708	0.000591353	0.000877572	0.000709477	0.000782532	0.000631799	0.000720673	0.000725438	0.000750899	0.000642655	0.000806091	0.000729832	0.000635446	0.000661337	0.000736789	0.000587879	0.000743517	0.000740919	0.000686976	0.000670203	0.000596842	0.000655882	0.000724848	0.000573048	0.000705063	0.000769079	0.000762594	0.000759967	0.000635922	0.000655566	0.000716776	0.000648922	0.000769084	0.000738572	0.000762318	0.000698185	0.000685919	0.00064161	0.00069398	0.000690451	0.000592843	0.000675624	0.000766129
Human Diseases	Metabolic Diseases	Type I diabetes mellitus	0.000648521	0.000370919	0.000412556	0.000524721	0.00054618	0.000516043	0.000436282	0.000490223	0.000468539	0.00045485	0.000445096	0.000446016	0.000496094	0.000430787	0.000435227	0.000598983	0.000516259	0.000516662	0.000515545	0.000494517	0.000503854	0.000466659	0.000474388	0.000550009	0.000495024	0.00043606	0.000455288	0.000492301	0.00045375	0.000493606	0.000545686	0.000529108	0.000520463	0.000494863	0.000613296	0.000571622	0.000510459	0.000441448	0.000769678	0.000516807	0.000494536	0.000440784	0.000498609	0.000504873	0.000444493	0.000442005	0.000627223
Human Diseases	Metabolic Diseases	Type II diabetes mellitus	0.000566283	0.000444258	0.000391882	0.00042271	0.000392749	0.000371375	0.000377462	0.00041779	0.000407532	0.000373346	0.000380277	0.00035594	0.000497784	0.000391858	0.000457865	0.000507347	0.000378343	0.000432197	0.000397739	0.000390103	0.000406291	0.000433623	0.000432135	0.000465004	0.000396157	0.000391457	0.000385949	0.000420121	0.000391091	0.000424505	0.000443569	0.000404095	0.000390465	0.000396063	0.000392832	0.000380624	0.000386944	0.000376245	0.000436797	0.000425309	0.00040089	0.000333118	0.000385558	0.000416872	0.000413428	0.000373726	0.000409768
Human Diseases	Neurodegenerative Diseases	Alzheimer's disease	0.000954757	0.000573859	0.000846984	0.000907047	0.000958352	0.000983845	0.001033	0.000878975	0.00113981	0.00118816	0.00132325	0.00131545	0.00103642	0.00141703	0.000447877	0.000752937	0.00100968	0.00083758	0.000653152	0.000959108	0.000528543	0.000584262	0.000452185	0.00105198	0.00115493	0.00112318	0.0012465	0.000960044	0.00106757	0.00101993	0.000662667	0.00105113	0.00117652	0.00123662	0.00109095	0.00106423	0.001146	0.00126577	0.000443446	0.00116377	0.00118635	0.00132991	0.00104733	0.00103425	0.00103431	0.00126421	0.000432802
Human Diseases	Neurodegenerative Diseases	Amyotrophic lateral sclerosis (ALS)	0.000652214	0.000386547	0.000635803	0.000588666	0.000659785	0.000611125	0.000751752	0.000480924	0.000541804	0.00071128	0.000680307	0.00066466	0.000450017	0.000789578	0.000132721	0.000307244	0.000599304	0.000462668	0.000224103	0.000586668	0.000154562	0.000182544	7.05e-05	0.000565144	0.000650895	0.000643494	0.000610243	0.000622647	0.000564481	0.000493517	0.000187182	0.000496695	0.000628065	0.000472307	0.000561704	0.000593812	0.000577667	0.000671489	7.57e-05	0.000617255	0.00063998	0.000748571	0.000514859	0.000556664	0.000734461	0.000650192	4.75e-05
Human Diseases	Neurodegenerative Diseases	Huntington's disease	0.00088998	0.000688469	0.000740159	0.000923761	0.000833773	0.000882086	0.00122331	0.000893494	0.00109143	0.0010862	0.00130656	0.00131249	0.000961624	0.00133871	0.000201301	0.000558142	0.00105946	0.000676085	0.000473083	0.000900668	0.000313808	0.000395418	0.000162216	0.00101896	0.00113952	0.00116027	0.00124312	0.000915409	0.00105865	0.000931905	0.000625111	0.00100749	0.00107551	0.0013824	0.000932798	0.000972869	0.00110462	0.00128717	0.000399758	0.00117143	0.00120635	0.00143684	0.00100586	0.0010428	0.000845569	0.00133084	0.000305921
Human Diseases	Neurodegenerative Diseases	Parkinson's disease	0.000289775	0.000182913	0.000237923	0.000387933	0.000379868	0.000405122	0.000567779	0.000352047	0.000667401	0.000657431	0.000865254	0.000869123	0.000524201	0.000891161	3.42e-05	0.000164209	0.000648425	0.00033597	0.000234826	0.000494315	0.000107804	0.000129356	2.26e-05	0.000518254	0.000709663	0.000667724	0.000835039	0.000482285	0.000623335	0.000570841	0.000174575	0.000485463	0.00065733	0.000583934	0.000488196	0.000541299	0.000666216	0.000892592	1.57e-05	0.000670573	0.000759967	0.000945233	0.000609891	0.000647445	0.000389711	0.000882629	1.57e-05
Human Diseases	Neurodegenerative Diseases	Prion diseases	0.000115097	0.000163174	8.47e-05	0.000104599	0.000114945	0.000127846	0.000216305	0.000103754	8.22e-05	8.49e-05	0.000104118	0.0001094	6.82e-05	9.75e-05	3.26e-05	7.17e-05	9.66e-05	4.5e-05	3.44e-05	8.91e-05	3.18e-05	4.79e-05	3.07e-05	8.61e-05	9.98e-05	0.000104399	7.57e-05	0.000103811	9.83e-05	7.25e-05	6.01e-05	9.86e-05	7.22e-05	0.000180088	8.36e-05	8.78e-05	0.000100327	9.4e-05	1.7e-05	0.000102543	9.24e-05	0.000111669	9.38e-05	6.71e-05	5.63e-05	0.000104948	8.04e-06
Metabolism	Amino Acid Metabolism	Alanine, aspartate and glutamate metabolism	0.0103703	0.00838642	0.00893525	0.00962123	0.00991965	0.00966366	0.00862458	0.00900509	0.00938794	0.00934219	0.00948781	0.00925685	0.0091286	0.00949729	0.0117616	0.00933815	0.00915105	0.00989257	0.0114738	0.00974318	0.0118118	0.010464	0.0113671	0.009581	0.00938379	0.00901893	0.00921779	0.00959996	0.00926128	0.0099627	0.0120194	0.00908017	0.00916432	0.00848229	0.00890725	0.00889298	0.00919561	0.00918894	0.0142552	0.00914924	0.00899574	0.00869428	0.0096847	0.00919493	0.00886523	0.00919946	0.0133936
Metabolism	Amino Acid Metabolism	Amino acid related enzymes	0.0155946	0.0119543	0.0140411	0.0133313	0.0129449	0.0126669	0.0134202	0.0136186	0.0126944	0.0125834	0.0123537	0.0120827	0.0137321	0.0123076	0.0143072	0.0149288	0.0119048	0.0132837	0.0136349	0.0126531	0.0139194	0.0143367	0.0145919	0.0127023	0.0120935	0.0116872	0.0119575	0.0120309	0.012257	0.0127354	0.0147301	0.0138191	0.0123402	0.0150454	0.0127037	0.0121255	0.012398	0.011566	0.0143875	0.0134817	0.0120172	0.011505	0.0125616	0.0114772	0.0136828	0.0119631	0.0142191
Metabolism	Amino Acid Metabolism	Arginine and proline metabolism	0.0111181	0.00997522	0.0107012	0.0119593	0.0123756	0.0120446	0.0117781	0.0111577	0.0124756	0.0125677	0.01287	0.0127872	0.0118926	0.0131167	0.0114495	0.0112792	0.0126282	0.0119514	0.0119317	0.0123773	0.0116505	0.0129529	0.0125582	0.0117883	0.0126296	0.0122953	0.0125013	0.0126706	0.0121594	0.0124949	0.0127843	0.0109557	0.0118768	0.00996652	0.0107197	0.0112474	0.0116147	0.0124247	0.0134563	0.0114646	0.0127913	0.0123645	0.0123112	0.0128493	0.0110437	0.0127731	0.0126332
Metabolism	Amino Acid Metabolism	Cysteine and methionine metabolism	0.00859575	0.00888457	0.00897384	0.00836345	0.00848859	0.00845745	0.00775508	0.00806477	0.00769803	0.0078632	0.00758128	0.00737204	0.00861392	0.0074661	0.0103556	0.00811605	0.0078917	0.0089835	0.00968698	0.00858953	0.0101434	0.00944181	0.00985102	0.00799804	0.00769025	0.0077859	0.00771648	0.00806744	0.00796882	0.00820248	0.00918563	0.0082735	0.00801593	0.00837484	0.00878736	0.00821662	0.00782923	0.00729057	0.00875035	0.00758039	0.0077618	0.00738861	0.00812412	0.0078488	0.00864925	0.00741212	0.00967398
Metabolism	Amino Acid Metabolism	Glycine, serine and threonine metabolism	0.00982076	0.00844211	0.00979782	0.00974491	0.0100324	0.00971682	0.00944278	0.00913136	0.0097784	0.0101216	0.00997162	0.009834	0.0092335	0.0102064	0.00878843	0.00868414	0.00958266	0.00964868	0.00946374	0.0098095	0.00917607	0.00854407	0.00863061	0.00949722	0.0100395	0.00960057	0.00995717	0.00974111	0.00980687	0.0094026	0.00911656	0.00909384	0.0101909	0.00903098	0.00922544	0.0093679	0.00930573	0.00996082	0.00920472	0.00954679	0.00992097	0.0100936	0.00946707	0.00955541	0.010165	0.0101979	0.00894346
Metabolism	Amino Acid Metabolism	Histidine metabolism	0.00613855	0.0043172	0.00619433	0.00558586	0.00630011	0.00607512	0.00551958	0.00589197	0.00580332	0.00632462	0.00573967	0.00558018	0.00573411	0.00597936	0.00590896	0.00580192	0.00591817	0.00637564	0.00605965	0.00608853	0.00608769	0.0063117	0.00602714	0.00587822	0.00606507	0.00580193	0.00566897	0.00640413	0.00586015	0.00605488	0.00727673	0.00567423	0.005831	0.0056852	0.00587962	0.00585377	0.0056496	0.00564318	0.00749821	0.0056696	0.00570161	0.00574502	0.0058582	0.00567617	0.00691692	0.00588255	0.0069919
Metabolism	Amino Acid Metabolism	Lysine biosynthesis	0.00713924	0.00582739	0.00605237	0.00610778	0.00612055	0.00606503	0.00665135	0.00627909	0.00578729	0.00573914	0.00579964	0.00559358	0.00574978	0.00574661	0.00759416	0.00605836	0.00599937	0.00629787	0.00690739	0.00628686	0.00717891	0.00860243	0.00856787	0.00627471	0.00597141	0.00588175	0.00559844	0.00598247	0.00605045	0.00623906	0.00801099	0.00651295	0.00594561	0.00692808	0.00649079	0.00609508	0.00602112	0.00567075	0.00777553	0.00603749	0.00591145	0.0056975	0.00629177	0.00569762	0.00585716	0.00582406	0.00761491
Metabolism	Amino Acid Metabolism	Lysine degradation	0.00481966	0.00355007	0.0034652	0.00451755	0.00598546	0.00586368	0.0039887	0.00387415	0.00578125	0.00591227	0.00652147	0.00642866	0.00513527	0.00655313	0.00151231	0.00393897	0.00550664	0.00393767	0.00279311	0.00497883	0.00210107	0.00219905	0.00141217	0.00565924	0.005806	0.0054603	0.0056412	0.00574897	0.00494127	0.00460214	0.00179153	0.0036136	0.00483063	0.00288025	0.00388632	0.00468584	0.00499479	0.00611259	0.0010618	0.00542928	0.00563618	0.00599087	0.0054926	0.00552069	0.00446223	0.00592053	0.00119557
Metabolism	Amino Acid Metabolism	Phenylalanine metabolism	0.00257694	0.00244084	0.00203244	0.00347328	0.00388488	0.00385065	0.00325203	0.00290202	0.00453358	0.00414132	0.00470014	0.00489628	0.00387583	0.00466071	0.00227223	0.00269757	0.00400144	0.00323258	0.00288518	0.0035836	0.00249665	0.00220228	0.00193307	0.00359984	0.00422474	0.0039797	0.00431916	0.0038639	0.00375608	0.003798	0.00235141	0.00273478	0.00365952	0.00204755	0.00279827	0.00342953	0.00368823	0.0043998	0.00281073	0.00365683	0.00413681	0.00443689	0.00386817	0.00413653	0.00262731	0.00443907	0.00254801
Metabolism	Amino Acid Metabolism	Phenylalanine, tyrosine and tryptophan biosynthesis	0.00852528	0.00634388	0.00796401	0.00704966	0.00634704	0.00623325	0.00765168	0.00685529	0.00669287	0.00682568	0.00631692	0.00638003	0.00642696	0.00643186	0.00884369	0.00673252	0.00663847	0.00749269	0.00799888	0.0070596	0.0083338	0.00812406	0.00895935	0.00706714	0.00651179	0.00656564	0.00637628	0.00664352	0.00658825	0.00687228	0.00833141	0.00729458	0.00662251	0.00723666	0.00745089	0.00693147	0.00659671	0.00606352	0.00764922	0.00687254	0.00639383	0.00626555	0.00689923	0.00636902	0.00764786	0.00637443	0.00815695
Metabolism	Amino Acid Metabolism	Tryptophan metabolism	0.00558722	0.00414858	0.00424155	0.00550515	0.00736408	0.00709183	0.00510873	0.00491789	0.00735433	0.00730222	0.00792624	0.00807433	0.00627198	0.00798445	0.00137004	0.00470976	0.00677034	0.00476264	0.00311128	0.00619365	0.00217546	0.00250929	0.0014167	0.00688853	0.00717878	0.00664826	0.00722957	0.00715141	0.00615556	0.00563758	0.0018407	0.00450578	0.0060717	0.00370603	0.00483665	0.00587483	0.00614376	0.00755689	0.000832677	0.00654073	0.00703094	0.00742403	0.00657403	0.00698657	0.00550191	0.00727418	0.00100068
Metabolism	Amino Acid Metabolism	Tyrosine metabolism	0.00455423	0.00355829	0.00364138	0.0046855	0.00504818	0.00492119	0.00471975	0.00466992	0.00496987	0.00467149	0.00483376	0.00496407	0.00426257	0.00504982	0.00462281	0.00420634	0.00491518	0.00443794	0.00467586	0.00498605	0.004644	0.00361009	0.00382786	0.00490497	0.00512627	0.00477321	0.00486924	0.00494919	0.00481756	0.00464825	0.00372034	0.00449387	0.00503144	0.0044764	0.00446437	0.00469436	0.0046636	0.00475464	0.00326035	0.00454639	0.00487739	0.00491681	0.00462427	0.00494264	0.00362216	0.00496118	0.00387749
Metabolism	Amino Acid Metabolism	Valine, leucine and isoleucine biosynthesis	0.00732625	0.00668129	0.00725405	0.00706125	0.00784014	0.00754685	0.00770733	0.00674582	0.00734839	0.00737991	0.00712978	0.00726116	0.00677438	0.00731624	0.00727412	0.00671719	0.00701689	0.00731078	0.00716058	0.00758384	0.00720575	0.00772917	0.00781279	0.00729503	0.00721164	0.0070003	0.00718697	0.00729542	0.00710031	0.00709187	0.00693972	0.00679923	0.00725919	0.00686215	0.00714057	0.00714887	0.00680605	0.00700815	0.00629419	0.00703621	0.00736139	0.00707359	0.00717417	0.00715107	0.00757621	0.00724257	0.00676547
Metabolism	Amino Acid Metabolism	Valine, leucine and isoleucine degradation	0.00869007	0.00553403	0.00566726	0.00837823	0.0114502	0.0114999	0.00767233	0.00728482	0.0108035	0.0107212	0.0121211	0.0120808	0.00978519	0.0119043	0.00385268	0.006929	0.0100003	0.00725453	0.00597494	0.00921107	0.00482183	0.003701	0.00289985	0.0100943	0.0106135	0.0100313	0.0105282	0.0103782	0.00921177	0.00854316	0.00337809	0.00698241	0.00916549	0.00527494	0.00821493	0.00945872	0.00959105	0.0115143	0.00227817	0.00994639	0.0106221	0.0112399	0.0102787	0.00997857	0.00778373	0.01118	0.00287353
Metabolism	Biosynthesis of Other Secondary Metabolites	Betalain biosynthesis	6.32e-06	4.4e-06	5.22e-06	2.33e-05	2.4e-05	2.23e-05	2.64e-05	8.65e-06	5.7e-05	1.69e-05	2.57e-05	3.26e-05	1.52e-05	1.19e-05	2e-06	5.67e-06	2.76e-05	1.89e-05	1.24e-05	3.28e-05	8.41e-06	1.16e-05	1.82e-06	2.69e-05	3.63e-05	2.22e-05	6.07e-05	3.06e-05	4.79e-05	2.67e-05	3.05e-06	1.63e-05	3.62e-05	1.08e-06	1.61e-05	1.68e-05	2e-05	4.33e-05	5.54e-07	2.61e-05	3.14e-05	1.94e-05	2.18e-05	4.84e-05	1.98e-05	4.93e-05	1.25e-06
Metabolism	Biosynthesis of Other Secondary Metabolites	Butirosin and neomycin biosynthesis	0.000494246	0.000304816	0.000333318	0.000389766	0.000434636	0.000461643	0.0002872	0.00049006	0.00041234	0.000442034	0.000421808	0.00040051	0.000411927	0.000395522	0.000496483	0.000496549	0.0004273	0.000496064	0.000534059	0.000488108	0.000549104	0.000563262	0.000572425	0.000400901	0.000419733	0.000414869	0.000433093	0.000511455	0.000408933	0.000540336	0.000557564	0.000396587	0.000391358	0.000439302	0.000393069	0.000410995	0.00040288	0.000369055	0.000431178	0.000413646	0.000426604	0.000412058	0.000437887	0.000475391	0.000426768	0.000405138	0.000489176
Metabolism	Biosynthesis of Other Secondary Metabolites	Caffeine metabolism	1.52e-05	1.89e-05	6e-06	4.46e-05	7.03e-05	5.74e-05	1.81e-05	3.49e-05	6.07e-05	5.83e-05	6.45e-05	4.89e-05	4.27e-05	3.85e-05	2.44e-06	4.08e-05	4.72e-05	3.74e-05	2.63e-05	6.67e-05	1.03e-05	1.13e-05	6.08e-06	1.81e-05	6.24e-05	4.1e-05	2.54e-05	5.49e-05	5.07e-05	3.72e-05	4.38e-06	2.22e-05	6.81e-05	5.84e-06	2.43e-05	5.28e-05	5.29e-05	6.83e-05	1.5e-06	2.78e-05	5.49e-05	5.44e-05	5.1e-05	4.91e-05	1.14e-05	6.49e-05	1.09e-06
Metabolism	Biosynthesis of Other Secondary Metabolites	Clavulanic acid biosynthesis	8.76e-07	1.27e-06	7.06e-07	3.34e-06	1.55e-06	5.07e-06	4.45e-06	1.4e-05	1.98e-05	2.09e-05	3.23e-05	1.84e-05	2.75e-05	1.54e-05	1.11e-06	0	6.2e-06	1.02e-05	6.08e-06	4.9e-06	7.94e-07	2.26e-06	1.1e-07	3.14e-06	1.1e-05	5.03e-06	2e-06	1.23e-05	5.92e-06	7.29e-06	1.06e-06	2.81e-06	2.59e-06	4.32e-07	4.15e-06	6.32e-06	1.64e-05	1.83e-05	1.58e-07	9.66e-06	9.54e-06	8.36e-06	1.96e-05	1.03e-05	4.69e-06	1.23e-05	1.56e-07
Metabolism	Biosynthesis of Other Secondary Metabolites	Flavone and flavonol biosynthesis	8.82e-06	8.8e-06	4.59e-06	7.12e-06	1.12e-05	4.71e-06	9.46e-06	1.79e-05	1.03e-05	1.91e-05	2.09e-05	2.89e-05	1.67e-05	2.78e-05	3.33e-06	1.95e-05	1.48e-05	1.92e-05	9.94e-06	1.63e-05	1e-05	2.44e-05	1.84e-05	1.15e-05	1.5e-05	1.22e-05	1.24e-05	1.1e-05	2e-05	1.66e-05	7.94e-05	2.33e-05	2.41e-05	1.24e-05	1.07e-05	1.64e-05	2.35e-05	1.57e-05	2.37e-05	1.13e-05	2.3e-05	2.06e-05	1.46e-05	1.92e-05	2.16e-06	1.44e-05	5.86e-06
Metabolism	Biosynthesis of Other Secondary Metabolites	Flavonoid biosynthesis	9.83e-05	6.45e-05	3.73e-05	0.000208875	0.000207632	0.00017945	0.000141736	0.000134913	0.000193865	0.000142436	0.000167966	0.000167061	0.000204581	0.000157	0.000181992	0.000107321	0.000212664	0.000177827	0.00017528	0.000207264	0.000180838	5.98e-05	0.000108365	0.000104253	0.000150926	0.000162987	0.000142027	0.000232707	0.000143752	0.000130597	5.53e-05	8.31e-05	0.000143784	5.4e-05	4.76e-05	9.69e-05	9.53e-05	0.000138124	3.3e-05	0.000169238	0.000227522	0.000193556	0.000135924	0.000270387	8.18e-05	0.00019925	8.72e-05
Metabolism	Biosynthesis of Other Secondary Metabolites	Indole alkaloid biosynthesis	5.13e-06	3.36e-06	4.52e-06	1.68e-05	1.37e-05	1.5e-05	1.74e-05	6.2e-06	1.68e-05	1.52e-05	1.78e-05	3.07e-05	9.83e-06	9.34e-06	1.33e-06	1.88e-05	1.6e-05	1.84e-05	1.17e-05	2.34e-05	5.95e-06	6.83e-06	1.05e-06	2.29e-05	2.95e-05	1.69e-05	4.33e-05	1.56e-05	3.66e-05	2.63e-05	3.05e-06	1.62e-05	3.39e-05	6.49e-07	1.13e-05	2.38e-05	2.15e-05	3.67e-05	4.75e-07	1.37e-05	3.14e-05	1.36e-05	1.87e-05	2.93e-05	9.26e-06	2.9e-05	6.25e-07
Metabolism	Biosynthesis of Other Secondary Metabolites	Isoflavonoid biosynthesis	3.13e-07	5.79e-07	0	5.93e-07	2.06e-06	1.4e-06	2.67e-06	1.47e-06	2.36e-06	2.36e-06	3.69e-06	3.19e-06	3.53e-06	4.67e-06	0	1.99e-06	9.36e-06	1.4e-06	8.58e-07	8.58e-07	6.35e-07	1.21e-06	1.1e-07	3.18e-06	4.37e-06	2.06e-06	5.01e-06	3.6e-06	2.75e-06	2.34e-06	1.99e-07	5.49e-07	4.05e-06	7.21e-08	5.92e-07	1.18e-06	1.66e-06	9.89e-07	0	2.19e-06	6.63e-07	1.25e-06	9.05e-07	4.08e-06	1.24e-07	1.71e-06	0
Metabolism	Biosynthesis of Other Secondary Metabolites	Isoquinoline alkaloid biosynthesis	0.000499628	0.000473084	0.000331837	0.000546665	0.000379302	0.000379967	0.00057518	0.000486144	0.000631476	0.000557827	0.000643628	0.000636219	0.000694225	0.000640273	0.00091351	0.000540648	0.00069964	0.000583332	0.000815422	0.000613314	0.000845209	0.000547996	0.000693493	0.000526012	0.000607308	0.000601501	0.000642988	0.000544273	0.000576616	0.00068393	0.00072046	0.000572691	0.000598706	0.000532553	0.000544882	0.000572797	0.000562424	0.000577032	0.000726545	0.000552559	0.000647716	0.000617495	0.000594176	0.000709087	0.000285397	0.000621737	0.000788304
Metabolism	Biosynthesis of Other Secondary Metabolites	Novobiocin biosynthesis	0.00147016	0.00123692	0.00132085	0.0012732	0.00120251	0.00117209	0.00153183	0.00113118	0.00128747	0.00129047	0.00127678	0.00127501	0.00132241	0.00132085	0.00163127	0.00110537	0.0013258	0.00134053	0.00149495	0.00135668	0.00153093	0.00137251	0.00147149	0.00133333	0.00131758	0.00130888	0.00130229	0.00121366	0.00129741	0.00138988	0.00139361	0.00125294	0.00128224	0.00110179	0.00123441	0.00125209	0.00119529	0.00119417	0.00118265	0.00124989	0.0012454	0.00126003	0.00124196	0.00120905	0.00125467	0.00127121	0.00136868
Metabolism	Biosynthesis of Other Secondary Metabolites	Penicillin and cephalosporin biosynthesis	0.000233135	0.000221521	0.000239476	0.000335418	0.000372346	0.000277328	0.000381468	0.000443076	0.000525491	0.000556703	0.000566291	0.000615258	0.000539099	0.0005484	0.000373083	0.000271892	0.00053585	0.000387344	0.000410963	0.000400852	0.000399622	0.000192075	0.00025125	0.000520925	0.000514805	0.000601891	0.00061641	0.000515234	0.00043874	0.000413011	0.0002891	0.000433578	0.000463533	0.000382083	0.000473448	0.000485553	0.000528705	0.000660374	0.000699794	0.000503525	0.000591978	0.000591011	0.000495112	0.00061635	0.000484885	0.000573929	0.000538055
Metabolism	Biosynthesis of Other Secondary Metabolites	Phenylpropanoid biosynthesis	0.000660413	0.000930134	0.000524955	0.000816304	0.000668337	0.000734209	0.000583082	0.000733947	0.000926234	0.000920268	0.000988293	0.00107117	0.000898499	0.00103937	0.00149943	0.00101234	0.00097658	0.00080461	0.00101265	0.00101159	0.00105986	0.00142821	0.0015101	0.00066431	0.000888612	0.000845202	0.000902844	0.000982537	0.000785395	0.00121649	0.00188754	0.000797141	0.000938592	0.000503871	0.0013989	0.00123984	0.000964981	0.000952188	0.00121336	0.000809868	0.000932119	0.000909686	0.00106641	0.000895729	0.00047908	0.000853878	0.00120034
Metabolism	Biosynthesis of Other Secondary Metabolites	Stilbenoid, diarylheptanoid and gingerol biosynthesis	9.62e-05	0.000105869	0.000192484	0.000298862	0.000255289	0.000198498	0.000247412	0.000330839	0.000426484	0.000440348	0.000419576	0.000429652	0.000394725	0.000426849	0.000191757	0.000353695	0.000594745	0.000379909	0.000266922	0.000342816	0.000207988	0.000121642	0.000110298	0.000260314	0.00046171	0.000312612	0.000247303	0.000439363	0.000271354	0.000295721	7.2e-05	0.000159562	0.000205277	8.04e-05	0.000104072	0.000276528	0.000329112	0.000365163	3.98e-05	0.000369658	0.00042071	0.000384453	0.00034121	0.000581548	0.000394096	0.000329532	0.000102989
Metabolism	Biosynthesis of Other Secondary Metabolites	Streptomycin biosynthesis	0.00333486	0.00204781	0.00173708	0.00261837	0.00267155	0.00256381	0.00213856	0.00261588	0.00264066	0.00226976	0.00246438	0.00255119	0.00234055	0.00262695	0.00358013	0.00268243	0.00260294	0.00264084	0.00357443	0.00285012	0.0037753	0.00264717	0.00348575	0.00284247	0.00278429	0.002652	0.00269003	0.00277096	0.00269396	0.00291769	0.00392942	0.00238404	0.00238612	0.00258162	0.00181809	0.00202906	0.00236628	0.00248909	0.004972	0.00269634	0.00262955	0.00263728	0.0028271	0.00279146	0.0016778	0.00269165	0.00443234
Metabolism	Biosynthesis of Other Secondary Metabolites	Tropane, piperidine and pyridine alkaloid biosynthesis	0.00115535	0.00109221	0.0010231	0.00119669	0.00121184	0.00114766	0.00125108	0.00103346	0.00137837	0.00128428	0.00129725	0.00128054	0.00124592	0.00135721	0.00149033	0.00138305	0.00137648	0.00123376	0.0013429	0.00131308	0.00133461	0.0011907	0.00120422	0.00127032	0.00134733	0.00128002	0.00127524	0.00119385	0.00121961	0.00137555	0.00127026	0.0011698	0.00124625	0.000906853	0.00123992	0.00136848	0.00122268	0.00119545	0.00115313	0.00118091	0.00128416	0.00128527	0.00122455	0.00125216	0.0010298	0.0013084	0.00125281
Metabolism	Biosynthesis of Other Secondary Metabolites	beta-Lactam resistance	0.000227564	0.000153855	0.00080606	0.000230334	0.000225819	0.000171738	0.000278798	0.000426763	0.00027788	0.000557602	0.000281108	0.000329914	0.000204889	0.000297878	0.000371974	0.000281846	0.000397975	0.000561698	0.000353204	0.000311981	0.000378268	0.000336697	0.000402089	0.000375759	0.000306606	0.000439761	0.000343375	0.000367271	0.000310336	0.000273174	0.000234093	0.00033054	0.000307516	0.000337475	0.000393483	0.000378321	0.000374796	0.000418493	0.000401578	0.000352044	0.000372781	0.000403412	0.000329814	0.000444123	0.00122898	0.000348951	0.000387749
Metabolism	Carbohydrate Metabolism	Amino sugar and nucleotide sugar metabolism	0.0102699	0.0105608	0.0116654	0.0110497	0.0100144	0.0101427	0.0109058	0.012113	0.00972692	0.0105284	0.00944307	0.00875333	0.0100899	0.00910891	0.0144539	0.0114831	0.00946265	0.0122203	0.012938	0.0107245	0.0137744	0.0127381	0.0135908	0.00922656	0.0092556	0.00908332	0.00887952	0.0104448	0.00970463	0.0102722	0.0152325	0.0106276	0.00977196	0.011371	0.0107842	0.0100857	0.0101107	0.009012	0.0193042	0.00976806	0.00927344	0.00852257	0.01028	0.0098281	0.0121521	0.00877001	0.017216
Metabolism	Carbohydrate Metabolism	Ascorbate and aldarate metabolism	0.00157762	0.0022779	0.00224884	0.00175716	0.00182536	0.00173332	0.00215086	0.00210331	0.00183088	0.00204919	0.00177476	0.00184351	0.0015594	0.00189114	0.000927049	0.00176166	0.00175779	0.00176182	0.00119329	0.00158544	0.00106733	0.00112091	0.000849634	0.00174207	0.00188905	0.0019262	0.00185715	0.00184536	0.00163362	0.00156999	0.0011148	0.00155558	0.00169256	0.00185478	0.0015442	0.00166882	0.00162704	0.00186041	0.000833706	0.00180763	0.00179911	0.00195375	0.00161941	0.00176002	0.00236248	0.00183823	0.000985849
Metabolism	Carbohydrate Metabolism	Butanoate metabolism	0.00996809	0.0090239	0.00794587	0.0100038	0.012222	0.0119333	0.00950822	0.00962664	0.0119137	0.0114684	0.0127149	0.0127491	0.0111669	0.0124215	0.00979316	0.00975971	0.0112052	0.00978805	0.0104278	0.0111492	0.00999215	0.00761924	0.00793386	0.0116263	0.0117744	0.0111645	0.0119189	0.0112849	0.0108061	0.0102918	0.00686381	0.00921391	0.0106756	0.0084606	0.00907511	0.0104668	0.0110892	0.0120749	0.00566182	0.0111608	0.0116971	0.0118784	0.0115096	0.0111424	0.00878698	0.011877	0.0073339
Metabolism	Carbohydrate Metabolism	C5-Branched dibasic acid metabolism	0.00295277	0.00317504	0.00359143	0.00289297	0.00301726	0.00286132	0.00348269	0.00270936	0.00299284	0.00315337	0.00285213	0.00297258	0.00237588	0.00294315	0.00362452	0.0024784	0.00294539	0.00334227	0.00331859	0.0031343	0.003421	0.00317344	0.00356401	0.00293421	0.00296757	0.0029065	0.00294804	0.00299985	0.00293986	0.00280761	0.00295702	0.00272569	0.00294093	0.00232478	0.0030323	0.00298836	0.00276787	0.00289123	0.00242522	0.0028283	0.0030339	0.00293795	0.00296125	0.00299982	0.00358238	0.00299266	0.00287166
Metabolism	Carbohydrate Metabolism	Citrate cycle (TCA cycle)	0.00877056	0.0076605	0.0084685	0.0084584	0.00908103	0.00899974	0.00778301	0.00796722	0.0085956	0.00859708	0.00842412	0.00822518	0.00826297	0.00812698	0.0111272	0.00737795	0.00740361	0.00883609	0.0106112	0.00843939	0.0109968	0.005007	0.00769261	0.00795433	0.00792084	0.0075951	0.00806114	0.00825872	0.00782972	0.00747854	0.00837925	0.00722463	0.00761756	0.00770623	0.00638896	0.00680636	0.00753878	0.00766335	0.00844153	0.00813357	0.00791579	0.00774431	0.00816452	0.00751574	0.00850584	0.00798342	0.00953
Metabolism	Carbohydrate Metabolism	Fructose and mannose metabolism	0.00553415	0.00698419	0.00697344	0.00635369	0.0051403	0.00522352	0.00628725	0.00771012	0.00568904	0.00631518	0.00559974	0.005344	0.00580891	0.00557615	0.00982822	0.00788445	0.00596803	0.00769094	0.00857133	0.00657957	0.00924204	0.00860477	0.00952885	0.00534911	0.00552366	0.00549516	0.00534387	0.00619383	0.00574984	0.00626669	0.00957008	0.00656837	0.00628004	0.00687087	0.00790722	0.00724821	0.00652132	0.00514873	0.0115337	0.00563884	0.00567365	0.00505349	0.00626988	0.00590193	0.00688258	0.00498093	0.0108428
Metabolism	Carbohydrate Metabolism	Galactose metabolism	0.00402168	0.00406645	0.00544479	0.00418876	0.00329939	0.0035652	0.00341212	0.00541904	0.00360225	0.00438696	0.00340095	0.00318195	0.00327852	0.00326063	0.00604679	0.00452269	0.00387494	0.00539308	0.00503107	0.00434922	0.00536188	0.00661064	0.0066168	0.00355532	0.00359278	0.00345646	0.00344155	0.00394939	0.00366725	0.00428701	0.00793495	0.00404589	0.0039285	0.00494525	0.00405662	0.00386257	0.00392829	0.00339966	0.0110508	0.00355053	0.00353875	0.00333157	0.00415684	0.00373472	0.00592936	0.00330705	0.0088635
Metabolism	Carbohydrate Metabolism	Glycolysis / Gluconeogenesis	0.0114987	0.0105032	0.0116343	0.0115344	0.0123181	0.0122787	0.0104149	0.0119725	0.0111931	0.0114631	0.0108279	0.0106933	0.0116075	0.010864	0.0125423	0.0121013	0.0102494	0.0119562	0.0119367	0.0116323	0.0123413	0.010698	0.0114611	0.0106128	0.0106051	0.00998271	0.0104883	0.0117756	0.0105717	0.010401	0.0111998	0.0110707	0.0113667	0.0115188	0.0118292	0.0112973	0.0109502	0.00970575	0.0117096	0.0106028	0.0104787	0.00973639	0.0106444	0.0105774	0.0120746	0.00995049	0.0119975
Metabolism	Carbohydrate Metabolism	Glyoxylate and dicarboxylate metabolism	0.00589652	0.00643846	0.00572265	0.00713716	0.00821975	0.00797361	0.0077735	0.00602509	0.00855911	0.00780137	0.00834377	0.00937396	0.00671494	0.00905258	0.00590519	0.00583582	0.00813381	0.00665432	0.0067577	0.00763173	0.00644723	0.00567324	0.00577026	0.00763284	0.00820322	0.00817946	0.00941316	0.00749457	0.00804802	0.00763531	0.00602757	0.00609493	0.00777974	0.00516735	0.00600893	0.00688135	0.00733244	0.00868641	0.00630582	0.00740144	0.00833027	0.00881572	0.00768829	0.00805888	0.00646112	0.00878387	0.00614645
Metabolism	Carbohydrate Metabolism	Inositol phosphate metabolism	0.00185168	0.00213869	0.00157868	0.002084	0.00237741	0.00231039	0.00186427	0.00168829	0.00200928	0.00195914	0.00204917	0.00203052	0.00176459	0.00213507	0.00180616	0.00155353	0.00193349	0.00183056	0.00199234	0.0021498	0.00193849	0.000970028	0.00128238	0.00213788	0.00238802	0.00216242	0.00224391	0.00226614	0.00224731	0.00194838	0.00138525	0.00162657	0.0022524	0.00152516	0.00170093	0.00190518	0.00194631	0.00255153	0.0014758	0.00193826	0.00217833	0.00220888	0.00208688	0.00215602	0.00163926	0.00232581	0.00162798
Metabolism	Carbohydrate Metabolism	Pentose and glucuronate interconversions	0.00304333	0.00569715	0.00451687	0.00414541	0.0036944	0.00365862	0.00430929	0.00417252	0.00399545	0.0045666	0.00418169	0.0041184	0.00369322	0.00429798	0.00534213	0.00396925	0.00414675	0.0045452	0.00524795	0.00432308	0.00544841	0.00478912	0.00527692	0.0035995	0.00402386	0.00411499	0.00413816	0.00427585	0.00382305	0.00421658	0.00599027	0.00354749	0.00398934	0.00342001	0.00366586	0.00380908	0.00381576	0.00409232	0.00815994	0.00363736	0.00395463	0.00409669	0.0040493	0.00407066	0.00394838	0.00398773	0.00725137
Metabolism	Carbohydrate Metabolism	Pentose phosphate pathway	0.0071445	0.00731679	0.00682809	0.00726085	0.00674546	0.00664271	0.00727233	0.0077589	0.00684487	0.00706311	0.00674766	0.00668719	0.00718999	0.00695223	0.00889873	0.00747538	0.00692756	0.00754126	0.00823549	0.00709926	0.00864309	0.00857957	0.00889214	0.0068377	0.00678351	0.00681993	0.00675422	0.00701834	0.00689766	0.00685641	0.00849423	0.00742698	0.00714062	0.00754733	0.00796716	0.00763893	0.00711973	0.00650787	0.00960321	0.00677057	0.00672874	0.0064968	0.00692268	0.00693739	0.00670279	0.00642392	0.00929865
Metabolism	Carbohydrate Metabolism	Propanoate metabolism	0.00882138	0.00720293	0.00782508	0.00920176	0.0116696	0.0116633	0.00850761	0.00869807	0.0110523	0.0110403	0.0117613	0.0116336	0.010198	0.0115113	0.00666978	0.00842082	0.0103178	0.00889209	0.00785177	0.009897	0.00719439	0.00627031	0.00591701	0.0100507	0.0107575	0.0101004	0.0105825	0.0106684	0.00974057	0.00905944	0.0059226	0.00813024	0.00953653	0.00688146	0.0090417	0.00994947	0.0099955	0.0112953	0.00494414	0.0100064	0.0105312	0.0108815	0.0106011	0.0102715	0.00960815	0.0109725	0.00568553
Metabolism	Carbohydrate Metabolism	Pyruvate metabolism	0.0115706	0.00996937	0.0126161	0.0115796	0.0122972	0.0124628	0.0118399	0.0125482	0.0119556	0.0123467	0.0116767	0.0117995	0.0117508	0.0118413	0.0122676	0.0113642	0.0111194	0.0123812	0.0126401	0.0121459	0.0128958	0.0109326	0.01189	0.0113504	0.0112742	0.0111446	0.0114901	0.011835	0.0114755	0.0107717	0.010891	0.0117896	0.0121314	0.0128072	0.0124064	0.0121255	0.011775	0.0112844	0.0115504	0.0113085	0.0114866	0.0111083	0.0115084	0.0112866	0.0134983	0.0112885	0.0123361
Metabolism	Carbohydrate Metabolism	Starch and sucrose metabolism	0.00551925	0.00650445	0.00553637	0.00621723	0.00549962	0.00554308	0.00523939	0.00644402	0.00554844	0.00552442	0.00534348	0.00514913	0.00561523	0.00526801	0.00983422	0.00690734	0.00605218	0.0070477	0.00833486	0.00678426	0.00904874	0.00933047	0.0104714	0.00516846	0.00558024	0.00541086	0.00506448	0.00620771	0.00565374	0.00655676	0.00991578	0.00592127	0.00579463	0.00551174	0.00648054	0.00609904	0.00580915	0.00504121	0.0102714	0.00537106	0.00553465	0.00501394	0.00622216	0.00573685	0.00553952	0.00495612	0.0102514
Metabolism	Energy Metabolism	Carbon fixation in photosynthetic organisms	0.00583738	0.00500289	0.00530586	0.00542503	0.00458861	0.00464542	0.00545447	0.00565412	0.00525378	0.00501808	0.00491119	0.00509832	0.00544552	0.00519977	0.00638569	0.00577453	0.00496726	0.00550667	0.00592848	0.00499988	0.00614906	0.00580623	0.00611789	0.00469892	0.00469009	0.00481224	0.00479461	0.00476275	0.00486458	0.00526074	0.00639111	0.00538246	0.00485538	0.00581441	0.00508401	0.00485376	0.00491502	0.00440597	0.0075396	0.00526681	0.00483197	0.00469891	0.00489032	0.00502031	0.00512992	0.00477731	0.00696419
Metabolism	Energy Metabolism	Carbon fixation pathways in prokaryotes	0.0110562	0.00951284	0.011025	0.0107044	0.0108593	0.011067	0.00993877	0.0105012	0.0110162	0.0112044	0.0111703	0.0110316	0.0112621	0.0109177	0.0137009	0.0105899	0.0102235	0.0113694	0.0129753	0.0108871	0.0133765	0.00962985	0.0113279	0.0100289	0.0102233	0.0100791	0.0102671	0.0102649	0.010431	0.0103718	0.0121838	0.00998834	0.00967895	0.0102226	0.00926288	0.00925827	0.0102395	0.0103197	0.0128386	0.0107575	0.0104065	0.0103852	0.0110685	0.00994782	0.0115349	0.010546	0.0131549
Metabolism	Energy Metabolism	Methane metabolism	0.00938122	0.00881725	0.00897405	0.0101777	0.0103521	0.0100715	0.00998039	0.0106306	0.0112695	0.0100547	0.0104107	0.0107652	0.0112194	0.0103686	0.0116812	0.0110052	0.0103402	0.0105816	0.0114645	0.0107321	0.0118242	0.0129696	0.0133608	0.0092938	0.0100848	0.00946341	0.0101616	0.0101052	0.0100109	0.00993233	0.0120815	0.00999774	0.0100475	0.0103885	0.00908109	0.0093608	0.0099488	0.00947439	0.0126005	0.0100194	0.0099829	0.00946745	0.0104552	0.0102498	0.00950149	0.00979806	0.0123896
Metabolism	Energy Metabolism	Nitrogen metabolism	0.00694967	0.00824878	0.008092	0.00756791	0.00742127	0.00746854	0.00762976	0.00690945	0.00775319	0.007712	0.00753354	0.00763019	0.00680801	0.00779173	0.00903567	0.00706148	0.00754929	0.00807078	0.00901918	0.00765409	0.00920957	0.00692157	0.00807581	0.00735472	0.00746883	0.0075785	0.00786145	0.00718304	0.00735572	0.00743892	0.00894072	0.00704828	0.00744546	0.00619642	0.00726916	0.00713461	0.00726796	0.00762186	0.00888846	0.0072353	0.00738194	0.00720925	0.00759091	0.00770077	0.0080136	0.00753731	0.00919784
Metabolism	Energy Metabolism	Oxidative phosphorylation	0.0128297	0.0114377	0.0112189	0.0132407	0.0135649	0.0137718	0.0118501	0.0121056	0.0139143	0.0129102	0.0135122	0.0136481	0.0126168	0.0135155	0.0110793	0.0114085	0.0126727	0.0120717	0.0116289	0.0120339	0.0112001	0.0114787	0.0113914	0.0117513	0.0125518	0.0128868	0.0124356	0.0124034	0.0125235	0.0126879	0.0122696	0.0120243	0.0118857	0.0130433	0.0114761	0.0113993	0.0123519	0.013091	0.0127399	0.0131449	0.0133341	0.0137134	0.0128454	0.0129602	0.0118134	0.0138241	0.0118284
Metabolism	Energy Metabolism	Photosynthesis	0.00403151	0.00268193	0.00314578	0.0040275	0.00287583	0.00289486	0.00332632	0.00376256	0.00297398	0.0029056	0.00275674	0.00263098	0.00336868	0.00309823	0.00335997	0.00372921	0.00384603	0.00387704	0.0032396	0.00362735	0.00327287	0.00447698	0.00433903	0.00297712	0.00276237	0.00331244	0.00259574	0.0042107	0.00320919	0.00367466	0.00368166	0.00337004	0.0029334	0.00344509	0.00323541	0.00298459	0.00300372	0.00247175	0.00314701	0.00345189	0.00363814	0.00298285	0.003228	0.00487695	0.00325264	0.00301179	0.00337551
Metabolism	Energy Metabolism	Photosynthesis - antenna proteins	9.96e-05	6.51e-05	0	0.000308567	3.97e-06	2.07e-07	0.00014296	0.000226595	7.26e-06	4.87e-05	0	2.95e-05	6.6e-06	0.000133093	3.11e-06	1.75e-06	0.000315957	0.00019745	2.36e-05	0.000172644	1.19e-06	7.45e-05	7.46e-06	3.81e-05	4.62e-05	0.000200422	2.35e-06	0.000371005	0.000150729	0.000177813	1.39e-05	9.16e-05	6.25e-05	2.74e-06	6.47e-05	6.17e-05	6.92e-05	6.6e-08	1.58e-07	0.000103352	0.000303965	0.000155991	8.5e-05	0.000707852	8.65e-06	0.000109088	6.25e-06
Metabolism	Energy Metabolism	Photosynthesis proteins	0.00426064	0.00298032	0.00343563	0.00455658	0.003078	0.00306686	0.00371368	0.00416844	0.00332579	0.003274	0.00315575	0.0030346	0.00364913	0.00376753	0.00339082	0.00381089	0.00441486	0.00430661	0.00336984	0.00414468	0.00334321	0.00461938	0.00437349	0.00318902	0.00308568	0.00376892	0.00295843	0.00483906	0.00358535	0.00406233	0.00373122	0.0037145	0.00331351	0.00367807	0.00365916	0.00334733	0.00336415	0.00276762	0.00316577	0.00379508	0.00425145	0.00346959	0.00355456	0.00587956	0.00362524	0.00344709	0.00340003
Metabolism	Energy Metabolism	Sulfur metabolism	0.00303526	0.00310726	0.00303232	0.00309748	0.00329336	0.00319791	0.00295236	0.00266874	0.00313541	0.00313977	0.00310432	0.00326517	0.0026998	0.00321978	0.00362253	0.0024816	0.00317801	0.00322112	0.00362511	0.00321933	0.00368694	0.00271361	0.00324184	0.00304839	0.0030955	0.00318974	0.00300918	0.003052	0.00314116	0.00303436	0.00343695	0.00297901	0.00304811	0.00280048	0.00309687	0.0030277	0.00302853	0.00318093	0.00361642	0.00298935	0.00314003	0.00317455	0.00325515	0.00304578	0.00314629	0.00310741	0.00372945
Metabolism	Enzyme Families	Cytochrome P450	8.76e-07	3.24e-06	1.27e-06	1.3e-05	6.96e-06	1.27e-05	8.29e-06	5.38e-06	6.6e-06	5.62e-06	6.99e-06	6.39e-06	3.53e-06	6.05e-06	2.22e-07	2.53e-05	1.81e-05	1.79e-05	3.93e-06	4.34e-06	1.11e-06	4.16e-06	1.38e-06	4.45e-06	1.53e-05	9.04e-06	2.13e-06	1.31e-05	4.31e-06	1.28e-05	1.06e-06	3.97e-06	5.46e-06	1.44e-07	1.78e-06	1.1e-05	4.39e-06	1.85e-06	1.58e-07	7.57e-06	8.69e-06	8.65e-06	1.09e-05	4.15e-06	3.21e-06	6.37e-06	1.56e-07
Metabolism	Enzyme Families	Peptidases	0.0167147	0.0150051	0.0147898	0.0158788	0.0156774	0.0159793	0.0154251	0.0161481	0.0144586	0.0145591	0.0144379	0.0142031	0.0157511	0.0143634	0.0175482	0.0166321	0.0151492	0.0156864	0.0172349	0.0155325	0.0178563	0.0179945	0.0183033	0.0147166	0.0144263	0.0146318	0.0139761	0.0149583	0.0147962	0.0157934	0.0190211	0.0158442	0.0146474	0.0162184	0.0154509	0.0146017	0.0150725	0.0145019	0.0211594	0.0155014	0.014716	0.0141001	0.015438	0.0148968	0.0142413	0.0144045	0.0202178
Metabolism	Enzyme Families	Protein kinases	0.00301335	0.00477078	0.0041343	0.0036999	0.00352624	0.00366421	0.00328936	0.00341932	0.00360225	0.00348692	0.00316448	0.00356493	0.00321755	0.00342175	0.00248863	0.00284694	0.00392718	0.00354387	0.00284751	0.0035299	0.00283665	0.00304546	0.00296463	0.00365126	0.00353896	0.00386435	0.0040614	0.00407416	0.00385907	0.0034391	0.00252891	0.00319857	0.00367998	0.00276336	0.00346885	0.00361456	0.00344637	0.00374879	0.00241509	0.00322347	0.00380657	0.0036505	0.00345797	0.00426774	0.0043061	0.00348915	0.00260056
Metabolism	Glycan Biosynthesis and Metabolism	Glycosaminoglycan biosynthesis - chondroitin sulfate	1.03e-05	1.22e-06	5.22e-06	8.3e-06	1.7e-06	1.71e-06	0.000111686	2.33e-05	7.54e-07	4.72e-06	8.73e-07	0	1.54e-07	0	6.66e-07	2.96e-06	0	0	0	0	0	0	0	2.37e-06	0	0	0	0	4.23e-08	0	0	7.32e-06	1.41e-07	2.26e-05	5.92e-08	9.8e-08	1.85e-07	3.3e-08	0	6.14e-06	3.68e-08	2.56e-07	9.87e-07	2.06e-07	0	6.57e-08	0
Metabolism	Glycan Biosynthesis and Metabolism	Glycosaminoglycan degradation	0.000212544	9.98e-05	0.000275884	0.000377096	9.04e-05	9.39e-05	0.000188425	0.000255144	0.000150868	0.000222479	0.000140408	0.000182255	0.000147446	0.000203257	0.00079233	0.000311467	0.000162147	0.000333533	0.000575663	0.000171433	0.000667784	0.000178506	0.000355694	0.000142749	0.00012137	0.000249311	0.000152107	0.00015363	0.000199308	0.000257524	0.00149699	0.000243434	0.000111743	0.000321549	8.27e-05	0.000111836	0.00021054	0.000145643	0.00293894	0.000242313	0.000150196	0.000231441	0.000251073	0.000219453	0.000298923	0.000156502	0.00196194
Metabolism	Glycan Biosynthesis and Metabolism	Glycosphingolipid biosynthesis - ganglio series	0.00015897	7.79e-05	0.000244556	0.000302583	5.88e-05	7.1e-05	0.000152198	0.000191684	0.000113339	0.000169529	9.42e-05	0.000121711	0.000103519	0.000125123	0.000617884	0.000246434	0.000117791	0.000262414	0.000477301	0.000116829	0.000538784	6.6e-05	0.000253073	0.000114767	8.6e-05	0.00020611	0.000118236	0.00010838	0.000142061	0.000218265	0.00102296	0.00016701	7.46e-05	0.000265484	6.21e-05	7.24e-05	0.000141853	0.000100558	0.00227033	0.000188042	0.000108456	0.000183916	0.000178874	0.00016423	0.000273724	0.000116186	0.00151219
Metabolism	Glycan Biosynthesis and Metabolism	Glycosphingolipid biosynthesis - globo series	0.000231007	0.000223721	0.000325204	0.000443306	9.99e-05	0.000148395	0.000230884	0.000410123	0.000248177	0.000291055	0.000228807	0.000238826	0.000203199	0.000221302	0.000975876	0.000511691	0.000307948	0.000450418	0.000759163	0.000295933	0.000845367	0.000510154	0.000747234	0.000254294	0.000240132	0.000350749	0.000281018	0.000276112	0.000296341	0.000459608	0.0014942	0.000310762	0.00019088	0.000492917	0.000125159	0.000172922	0.000276547	0.000230404	0.00296902	0.000310579	0.000224943	0.000340484	0.000364371	0.000321835	0.000327642	0.000255667	0.00206485
Metabolism	Glycan Biosynthesis and Metabolism	Glycosphingolipid biosynthesis - lacto and neolacto series	4.63e-06	9.26e-07	1.34e-06	4.8e-06	3.3e-06	3.47e-06	1.39e-05	1.08e-05	1.13e-06	3.82e-06	2.13e-06	9.9e-06	2.92e-06	3.11e-06	2.22e-07	8.45e-07	1.89e-06	6.09e-08	5.29e-06	2.83e-06	3.73e-06	1.05e-06	5.52e-08	1.49e-05	8.7e-06	8.49e-06	1.11e-05	6.77e-06	1.03e-05	1.03e-05	7.63e-06	1.42e-05	1.96e-05	3.12e-05	4.26e-06	7.01e-06	1.42e-05	2.53e-05	3.17e-07	8.62e-06	1.39e-05	4.64e-06	6.5e-06	1.27e-05	6.98e-06	1.51e-05	2.34e-07
Metabolism	Glycan Biosynthesis and Metabolism	Glycosylphosphatidylinositol(GPI)-anchor biosynthesis	0	0	0	0	0	0	0	0	0	0	0	1.56e-07	0	0	0	0	0	0	0	0	0	0	0	0	0	0	0	0	0	0	0	3.05e-07	0	1.44e-07	3.55e-06	0	9.7e-07	0	0	0	1.92e-06	6.4e-08	2.1e-06	1.13e-06	0	2.96e-07	0
Metabolism	Glycan Biosynthesis and Metabolism	Glycosyltransferases	0.00423398	0.00418198	0.00377763	0.00349345	0.00299799	0.00296603	0.00384601	0.00391884	0.00304027	0.00309345	0.00296168	0.00291874	0.00305843	0.00294828	0.00356482	0.00354268	0.0032526	0.003534	0.00357057	0.00305133	0.00365019	0.00265561	0.00319042	0.00353815	0.00314353	0.00336153	0.00301719	0.00308793	0.00329523	0.00349264	0.003906	0.00367403	0.00310598	0.00413099	0.00346387	0.00337761	0.00329574	0.00299274	0.00493797	0.00344898	0.00305781	0.00316859	0.00331711	0.00326891	0.00324875	0.00305855	0.00425814
Metabolism	Glycan Biosynthesis and Metabolism	Lipopolysaccharide biosynthesis	0.00313045	0.00380279	0.00290129	0.00248385	0.0012867	0.00134787	0.00423282	0.00234198	0.00182267	0.00164751	0.00173856	0.00218558	0.0014568	0.00210255	0.00530462	0.0027597	0.00219659	0.00236532	0.00422787	0.00178695	0.00456462	0.000596418	0.00246804	0.00230751	0.0017474	0.00234157	0.00237655	0.00124152	0.00214677	0.00249522	0.0044049	0.00297773	0.00186453	0.00430532	0.00152447	0.00156835	0.00216937	0.00213514	0.00478142	0.00271581	0.00210348	0.00266565	0.00238357	0.00224814	0.00116623	0.00250381	0.00444319
Metabolism	Glycan Biosynthesis and Metabolism	Lipopolysaccharide biosynthesis proteins	0.00390433	0.00622777	0.00435642	0.00341166	0.00195782	0.0020445	0.00552114	0.00336696	0.00246942	0.00232821	0.00229428	0.00279375	0.00206348	0.00266973	0.0063069	0.00367365	0.00282912	0.00313891	0.00520106	0.00240587	0.00564989	0.00112131	0.00327543	0.00293867	0.00236203	0.00320423	0.00316826	0.0018867	0.00288063	0.00320656	0.00593885	0.00393058	0.00262701	0.00534851	0.00241143	0.00236761	0.00295421	0.00286577	0.00719042	0.00343561	0.00273804	0.00337912	0.00301198	0.002874	0.00198358	0.00315994	0.00620735
Metabolism	Glycan Biosynthesis and Metabolism	N-Glycan biosynthesis	0.000449496	0.000137416	0.00011875	0.000382649	0.000276671	0.000254605	0.000234446	0.000303759	0.000381695	0.000303308	0.00035107	0.000304824	0.000354946	0.000320778	0.000291187	0.000253312	0.00032491	0.000324696	0.000331973	0.000284174	0.000315633	0.000142683	0.000245617	0.000278587	0.000319563	0.000313664	0.000270405	0.000389237	0.00029503	0.000327464	0.000362619	0.000235681	0.000211441	0.000156307	0.000139315	0.0001957	0.000235714	0.000263879	0.000355595	0.000394223	0.000319953	0.000316273	0.000333352	0.000443025	0.000161258	0.000339981	0.000337075
Metabolism	Glycan Biosynthesis and Metabolism	Other glycan degradation	0.000692019	0.000550127	0.00104702	0.00136809	0.000414027	0.000490422	0.00080701	0.00100133	0.00061092	0.000856414	0.000593946	0.000628661	0.000588095	0.000701369	0.00279557	0.00141315	0.00071385	0.00133663	0.0020298	0.000859387	0.00240178	0.00162161	0.00230605	0.000578838	0.000483446	0.000900674	0.000565541	0.000603888	0.000644433	0.00100016	0.00542581	0.000831568	0.000475154	0.00106316	0.000578053	0.000542867	0.000738644	0.00054326	0.00962284	0.000812533	0.000558822	0.000734448	0.00106041	0.000816961	0.00118217	0.000587434	0.00663164
Metabolism	Glycan Biosynthesis and Metabolism	Other types of O-glycan biosynthesis	0	0	0	0	0	0	0	0	0	0	0	0	0	0	0	0	0	0	0	0	0	0	0	0	0	0	0	0	0	0	0	0	0	0	0	0	0	0	0	0	0	0	0	0	0	0	0
Metabolism	Glycan Biosynthesis and Metabolism	Peptidoglycan biosynthesis	0.00805426	0.0062177	0.00782127	0.00680207	0.0064963	0.00663402	0.00704261	0.00805841	0.00620085	0.00644176	0.00590492	0.00562818	0.00632805	0.00576383	0.00688373	0.0071282	0.00610253	0.00710151	0.00673318	0.00659864	0.00694632	0.00801562	0.00778341	0.00642123	0.00590329	0.00608084	0.00576695	0.00645593	0.00638996	0.00679973	0.00752051	0.00743253	0.006122	0.00906125	0.0064572	0.00599759	0.00630875	0.00564166	0.0071548	0.00665132	0.00586234	0.00565885	0.00636537	0.0059053	0.00775223	0.00580747	0.00711582
Metabolism	Glycan Biosynthesis and Metabolism	Various types of N-glycan biosynthesis	5.01e-07	9.84e-07	3.53e-07	9.71e-07	2.06e-07	0	7.79e-07	9.14e-06	1.98e-06	3.6e-06	6.79e-07	5.45e-07	1.84e-06	4.21e-06	0	7.72e-06	5.34e-07	1.83e-07	2.29e-06	1.01e-06	7.94e-08	2.02e-07	1.66e-07	3.82e-07	2.03e-06	2.14e-06	1.25e-07	2.2e-07	3.51e-06	1.99e-06	1.71e-05	6.71e-06	6.59e-07	7.35e-06	3.55e-07	1.71e-06	6.93e-07	6.6e-08	1.58e-07	9.33e-06	1.62e-06	3.17e-06	3.74e-06	1.61e-06	1.61e-06	9.53e-07	7.81e-08
Metabolism	Lipid Metabolism	Arachidonic acid metabolism	0.000632875	0.000583352	0.000529189	0.000655685	0.000804612	0.000791817	0.000594323	0.000514856	0.000787907	0.000723758	0.000738721	0.000880187	0.000738766	0.000814402	0.000269215	0.000647969	0.000781206	0.000570047	0.000410606	0.000651366	0.000369059	0.000315858	0.000200327	0.000732229	0.000740101	0.000821128	0.000832034	0.000729885	0.000708657	0.000738839	0.000377747	0.000636724	0.000714636	0.000480162	0.000606899	0.000631238	0.000661966	0.000829038	0.000357099	0.000774877	0.000813532	0.000863667	0.000647862	0.000798736	0.000636508	0.000810112	0.000353003
Metabolism	Lipid Metabolism	Biosynthesis of unsaturated fatty acids	0.00221368	0.00258439	0.00170032	0.00217938	0.00257994	0.00254584	0.00207201	0.00185306	0.00254552	0.00232203	0.00254074	0.00264773	0.00194644	0.00263877	0.000997182	0.00197823	0.00267921	0.00180161	0.00153763	0.00225957	0.00132239	0.00139929	0.00116208	0.00263617	0.00264782	0.00275445	0.00260983	0.00255798	0.00250239	0.00233721	0.00110882	0.00212302	0.00229593	0.0019231	0.00227708	0.00251506	0.00239354	0.00270146	0.000941263	0.00247654	0.00270698	0.00296764	0.00242953	0.00267583	0.00163321	0.00282673	0.000963439
Metabolism	Lipid Metabolism	Ether lipid metabolism	0.000191264	5.19e-05	0.000169058	7.77e-05	0.000123394	0.000110558	0.000101948	0.000125125	0.000155111	0.000194936	0.000158748	0.000157243	0.000140842	0.000157274	0.000182214	0.00011088	0.000130317	0.000171794	0.000181427	0.000105171	0.000186633	3.49e-05	0.000100743	0.000215162	0.000164075	0.000186321	0.000142152	0.000142735	0.000136396	0.000113487	5.59e-05	9.3e-05	0.000129575	0.000101466	9.44e-05	0.000133439	0.000145964	0.000225622	1.35e-05	0.00016005	0.000155574	0.000173765	0.000160073	0.000143499	0.000286694	0.000180521	9.58e-05
Metabolism	Lipid Metabolism	Fatty acid biosynthesis	0.00538169	0.00434203	0.00576569	0.00509624	0.00512119	0.00513693	0.00551452	0.00570339	0.00503766	0.00532476	0.00495602	0.0050176	0.0043535	0.00516872	0.00468651	0.00469547	0.00555658	0.00523445	0.00496552	0.00515673	0.00495432	0.00526232	0.0049478	0.004909	0.00507218	0.00517783	0.00489259	0.00514671	0.00524197	0.005093	0.00520247	0.005697	0.00534079	0.00616147	0.00627838	0.00589291	0.00540345	0.00537227	0.00556432	0.00515198	0.00544016	0.00553923	0.00515579	0.00527405	0.00589465	0.00547902	0.00531285
Metabolism	Lipid Metabolism	Fatty acid elongation in mitochondria	0	0	0	1.08e-07	0	5.18e-08	4.45e-06	0	1.04e-06	4.5e-07	9.7e-08	9.35e-07	1.54e-07	1.83e-06	0	6.03e-08	8.67e-06	0	0	0	0	0	5.52e-08	1.61e-06	2.3e-07	3.12e-07	5.63e-07	0	0	5.31e-07	0	0	8e-07	0	0	3.43e-07	0	1.12e-06	0	1.57e-06	6.63e-07	5.76e-07	1.65e-07	2.68e-06	1.79e-06	6.9e-07	0
Metabolism	Lipid Metabolism	Fatty acid metabolism	0.00640297	0.0054688	0.00485181	0.00675495	0.00885954	0.00872174	0.00615525	0.00589605	0.00906932	0.00854727	0.00975164	0.00960928	0.00735372	0.00932866	0.00372417	0.00643619	0.00832738	0.00609287	0.0054015	0.00767443	0.00452636	0.00365609	0.00314519	0.0083593	0.00877165	0.00809309	0.00840542	0.00871482	0.00742667	0.00706234	0.00296034	0.0056373	0.00717351	0.00404243	0.00582442	0.00723283	0.00775153	0.00927393	0.00226099	0.00802465	0.00844923	0.00885927	0.00842402	0.00838274	0.00618678	0.00893124	0.0029246
Metabolism	Lipid Metabolism	Glycerolipid metabolism	0.0031956	0.00324786	0.00461537	0.00365126	0.0035082	0.00361996	0.00340979	0.00423435	0.00351107	0.00408994	0.00364451	0.00314595	0.00374482	0.00335415	0.00526112	0.00407597	0.00356822	0.00474405	0.00484914	0.00390935	0.00509348	0.00409888	0.00482651	0.00321144	0.00346367	0.00335062	0.00315155	0.00393964	0.00339666	0.00325501	0.0031716	0.00344396	0.00359925	0.00359145	0.00384521	0.00367476	0.00357977	0.00323248	0.00277614	0.00317073	0.00326849	0.0031945	0.00360113	0.00347515	0.00479926	0.00324432	0.00396799
Metabolism	Lipid Metabolism	Glycerophospholipid metabolism	0.00501393	0.00548825	0.00615919	0.00514115	0.00498435	0.00495799	0.00552882	0.00530762	0.0049595	0.00516794	0.00492031	0.00470046	0.00546549	0.00469387	0.00530018	0.00570853	0.00477385	0.00539503	0.00550908	0.00503288	0.0056071	0.00580882	0.00587199	0.00481636	0.00480073	0.00485287	0.00462494	0.00495227	0.0050882	0.00477473	0.00494661	0.00527771	0.00497394	0.00556961	0.00508306	0.00494875	0.00503429	0.00495088	0.00381784	0.0049895	0.00469279	0.00478516	0.00495676	0.00448623	0.00597685	0.0047967	0.00468493
Metabolism	Lipid Metabolism	Linoleic acid metabolism	0.000314998	0.000286582	0.000174703	0.000419529	0.000597083	0.000467182	0.000408013	0.000534596	0.000673908	0.000658218	0.00073843	0.000778345	0.000608522	0.000813577	0.000745945	0.00111586	0.000834845	0.000606124	0.000787757	0.000617553	0.000786146	0.000687812	0.000783466	0.0006468	0.000746657	0.000719184	0.000696518	0.000579023	0.000616232	0.000701526	0.00070281	0.000576537	0.000603646	0.000349294	0.000539847	0.000786916	0.000718089	0.000678811	0.00101178	0.000614303	0.000708944	0.000723208	0.000692704	0.00071451	0.000329248	0.0006727	0.000920026
Metabolism	Lipid Metabolism	Lipid biosynthesis proteins	0.00716521	0.00638052	0.00633643	0.00730657	0.00812031	0.007891	0.00751295	0.00705725	0.00806247	0.0075129	0.00790314	0.00808399	0.00676025	0.00801184	0.00535744	0.00737487	0.00809327	0.00669753	0.006326	0.0073957	0.00594107	0.00602589	0.00553917	0.00751714	0.00787591	0.00777608	0.00759474	0.00776492	0.00762716	0.00756006	0.00634672	0.00727187	0.00736646	0.00701514	0.00715579	0.00763849	0.007601	0.00815368	0.00687717	0.00771631	0.00803493	0.00826535	0.00777155	0.00796731	0.0065999	0.00834298	0.00623507
Metabolism	Lipid Metabolism	Primary bile acid biosynthesis	4.81e-05	0.000147256	8.81e-05	0.000128916	0.000166518	0.000172929	0.000117362	0.00013785	0.000199617	0.000192238	0.000229874	0.000218566	0.000163573	0.000218737	0.000177997	0.000183634	0.000231023	0.00017539	0.000218814	0.00019485	0.000217435	0.000290496	0.000287925	0.00016064	0.000171129	0.000179776	0.00014187	0.000164393	0.000107265	0.000141384	0.000296133	0.00011488	9.4e-05	6.3e-05	0.000119176	0.000120017	0.00017197	0.000149667	0.00068531	0.000136057	0.000153843	0.000162172	0.000224127	0.000153693	9.75e-05	0.000145528	0.000478245
Metabolism	Lipid Metabolism	Secondary bile acid biosynthesis	2.14e-05	0.00011542	7.74e-05	3.89e-05	1.49e-05	1.84e-05	1.64e-05	4.93e-05	1.31e-05	3.25e-05	2.4e-05	1.18e-05	8.91e-06	1.63e-05	0.000169341	9.36e-05	8.9e-05	9.54e-05	0.000165343	6.76e-05	0.000189332	0.000260166	0.000279474	5.36e-05	4.27e-05	7.04e-05	2.06e-05	3.8e-05	3.71e-05	5.59e-05	0.000283393	4.7e-05	2.49e-05	4.47e-05	2.75e-05	2.41e-05	5.2e-05	1.93e-05	0.000683174	1.7e-05	2.21e-05	2.66e-05	7.9e-05	3.07e-05	2.77e-05	1.83e-05	0.000475747
Metabolism	Lipid Metabolism	Sphingolipid metabolism	0.000388912	0.000451551	0.00061527	0.000818623	0.000302225	0.000352017	0.000637283	0.00070703	0.000510782	0.000669347	0.000583175	0.000601389	0.000457543	0.00064183	0.00181326	0.000976809	0.000716684	0.000944959	0.00142311	0.000718183	0.00157833	0.00139953	0.00174577	0.000466318	0.000507253	0.00060637	0.000442516	0.000498715	0.000506769	0.000819169	0.0032994	0.000537226	0.000424623	0.000552803	0.000329512	0.000363234	0.000567967	0.000568721	0.00578094	0.000584455	0.000492252	0.000654804	0.000867094	0.000682797	0.000720565	0.000525135	0.00410213
Metabolism	Lipid Metabolism	Steroid biosynthesis	0.000221556	3.1e-05	3.09e-05	5.5e-05	6.15e-05	3.81e-05	9.12e-05	6.69e-05	0.000153414	5.95e-05	0.000100916	8.05e-05	6.67e-05	7.83e-05	4.44e-06	0.000104063	0.000128798	6.65e-05	3.18e-05	7.68e-05	1.85e-05	3.09e-05	1.02e-05	0.000146183	0.000105345	7.68e-05	6.8e-05	8.28e-05	7.72e-05	8.67e-05	1.04e-05	4.38e-05	3.75e-05	1.28e-05	2.46e-05	5.38e-05	5.4e-05	5.93e-05	3.4e-06	0.000134534	8.37e-05	8.91e-05	0.000112475	0.000104441	5.6e-05	0.000118716	5e-06
Metabolism	Lipid Metabolism	Steroid hormone biosynthesis	4.13e-05	7.83e-05	3.17e-05	0.000185583	0.000138902	0.000154502	0.00014463	0.000163951	0.000242709	0.000269695	0.000305464	0.000310824	0.000244054	0.000281024	0.000200857	0.000207222	0.000299077	0.000225483	0.000256843	0.000240319	0.000220134	6.84e-05	9.73e-05	0.000215586	0.000262942	0.000278371	0.000201912	0.000276156	0.000181931	0.000229893	0.000285915	0.00013771	0.000204854	2.85e-05	0.000141981	0.000188989	0.000235991	0.000269222	0.000662359	0.000217796	0.000261857	0.000299172	0.000300482	0.000333745	0.000121546	0.000236873	0.000453572
Metabolism	Lipid Metabolism	Synthesis and degradation of ketone bodies	0.00200433	0.00075764	0.000955997	0.00143603	0.00205504	0.00203637	0.00143372	0.00143886	0.0019098	0.00186055	0.0021298	0.00227566	0.00184461	0.00221897	0.000682913	0.00129992	0.00173314	0.00115295	0.00106991	0.00185528	0.000901254	0.000803275	0.000582919	0.00219482	0.00192631	0.00197326	0.00212089	0.0018306	0.00174558	0.00156017	0.000422734	0.00145975	0.00189323	0.00148077	0.00159247	0.00180133	0.00187495	0.00210424	0.000171506	0.00188956	0.00189706	0.00207089	0.00187999	0.00173651	0.00123991	0.00200013	0.000379785
Metabolism	Lipid Metabolism	alpha-Linolenic acid metabolism	0.00052798	0.000539708	0.0005584	0.00040454	0.000430256	0.000433072	0.000296716	0.00029136	0.000484003	0.000451815	0.000418799	0.000488482	0.000336361	0.00040459	2.44e-05	0.000275753	0.000281006	0.000283012	0.000148258	0.000323134	9.3e-05	9.64e-05	3.46e-05	0.00047696	0.000409038	0.000373693	0.00046374	0.000490807	0.0003601	0.000336527	8.25e-05	0.000260769	0.000319184	0.000298561	0.000184155	0.000277655	0.000311098	0.000399199	2.9e-05	0.000406314	0.000370387	0.000387368	0.000364289	0.000366591	0.000419851	0.000389925	1.99e-05
Metabolism	Metabolism of Cofactors and Vitamins	Biotin metabolism	0.00211123	0.00147522	0.00205473	0.00165843	0.0013663	0.0012959	0.001804	0.00155224	0.00146163	0.00158175	0.00131772	0.00142399	0.001106	0.00144909	0.00211244	0.00156023	0.00139821	0.00171331	0.00186617	0.00131015	0.00192801	0.00134606	0.00183304	0.00164494	0.00122581	0.00132341	0.00113309	0.00115181	0.00127851	0.00127573	0.00203173	0.00148978	0.00110195	0.00184671	0.000842468	0.000945191	0.00128776	0.00131956	0.00181977	0.00162997	0.00117714	0.00132357	0.00146781	0.00131995	0.00197462	0.00136843	0.00194702
Metabolism	Metabolism of Cofactors and Vitamins	Folate biosynthesis	0.00565287	0.00433607	0.00534424	0.00473829	0.00483715	0.00492539	0.00499409	0.0049559	0.00422147	0.00473883	0.00422458	0.00431912	0.00456008	0.00424202	0.00454957	0.00439075	0.00414326	0.00465002	0.00457371	0.0044284	0.00463972	0.00372398	0.00412788	0.00468769	0.0041529	0.00427073	0.0040984	0.00449037	0.00426285	0.00434696	0.00447955	0.00478083	0.00443489	0.00522269	0.00504598	0.00463837	0.0043986	0.00430459	0.00461387	0.00462503	0.0041861	0.0041741	0.00440352	0.00424481	0.00537178	0.00416635	0.00467486
Metabolism	Metabolism of Cofactors and Vitamins	Lipoic acid metabolism	0.00108093	0.000753183	0.00100884	0.00081253	0.000801314	0.000778412	0.000760321	0.000783214	0.000718225	0.000800316	0.000701945	0.000652894	0.000865938	0.000724177	0.000401936	0.000647667	0.000595033	0.000709237	0.000567157	0.000683159	0.000538784	0.000265941	0.000261689	0.000811467	0.000639203	0.000645598	0.000657607	0.000802197	0.000664897	0.00055099	0.000621992	0.000702649	0.000705979	0.000791839	0.000721159	0.000662344	0.000623859	0.000588113	0.000741186	0.000759786	0.000679361	0.000611282	0.000637248	0.000696354	0.00097292	0.000639678	0.000645416
Metabolism	Metabolism of Cofactors and Vitamins	Nicotinate and nicotinamide metabolism	0.00510424	0.00430012	0.00365006	0.00456446	0.0042853	0.0043272	0.00415035	0.00424251	0.00406475	0.00387129	0.00415316	0.00403089	0.00433184	0.00412422	0.00475576	0.0049597	0.0040713	0.00409405	0.00457893	0.00425586	0.00464972	0.00407518	0.00445131	0.00455109	0.00415524	0.00421822	0.00405965	0.0042512	0.00415288	0.0044642	0.00435613	0.00447153	0.00411491	0.00511863	0.00400236	0.00389231	0.00409097	0.0039384	0.00437233	0.00455686	0.00403881	0.0039996	0.00430038	0.00416422	0.00310713	0.00403295	0.00452189
Metabolism	Metabolism of Cofactors and Vitamins	One carbon pool by folate	0.00641637	0.00455458	0.00517631	0.00533536	0.00485977	0.00488362	0.00506772	0.00545575	0.00490622	0.0049359	0.00497999	0.00482038	0.00573611	0.00498259	0.00565928	0.00621612	0.00465857	0.00527552	0.00543295	0.00520664	0.00548818	0.00570079	0.00560704	0.00521099	0.00484064	0.00477329	0.00481862	0.00491532	0.0050559	0.00557454	0.00636789	0.00537965	0.00491828	0.00572822	0.00509414	0.00471542	0.00492957	0.00462483	0.00696011	0.00540681	0.00477144	0.00465757	0.00513979	0.00460303	0.00511171	0.0047296	0.00631252
Metabolism	Metabolism of Cofactors and Vitamins	Pantothenate and CoA biosynthesis	0.00615	0.00541317	0.00630976	0.00558926	0.00551342	0.00533299	0.00547211	0.00567157	0.00541927	0.00570609	0.00537627	0.00537229	0.00522942	0.00542061	0.00650798	0.00563011	0.00555625	0.00615936	0.00626217	0.00576292	0.0063607	0.00651303	0.00673472	0.00571606	0.00552343	0.00550817	0.00542867	0.00558559	0.00559687	0.00578573	0.00619836	0.00599708	0.00569992	0.00596084	0.00614398	0.00593019	0.00561501	0.00539955	0.00591303	0.00568697	0.00554692	0.00547269	0.00573022	0.00563148	0.00644698	0.00556225	0.00626708
Metabolism	Metabolism of Cofactors and Vitamins	Porphyrin and chlorophyll metabolism	0.0101839	0.00783821	0.0072333	0.0104284	0.00969775	0.00947055	0.0077814	0.00797505	0.00930656	0.00907306	0.00948422	0.0100981	0.00971992	0.010277	0.0115636	0.00882326	0.00956968	0.0101783	0.0111971	0.00976488	0.0113444	0.0120427	0.0125984	0.00950515	0.00946054	0.00959706	0.00926923	0.00922996	0.00948385	0.00926073	0.00998293	0.00801097	0.00870281	0.00587019	0.00762148	0.00796449	0.00858487	0.00885	0.00808578	0.00933799	0.00986151	0.00932052	0.00993614	0.0103841	0.00797599	0.00943656	0.010401
Metabolism	Metabolism of Cofactors and Vitamins	Retinol metabolism	0.000357682	0.000689164	0.000577098	0.00076201	0.000923472	0.000857552	0.000720644	0.000664615	0.00092614	0.00092173	0.000927841	0.00097899	0.000634786	0.00101354	0.000518455	0.000608696	0.00099691	0.000741719	0.000646004	0.000908036	0.000578794	0.000279268	0.000289416	0.00072871	0.00100649	0.000889845	0.000876329	0.00103003	0.000873887	0.000866297	0.000444896	0.000731827	0.000954871	0.000524049	0.000967212	0.000930006	0.000872506	0.000968019	0.000683648	0.000753122	0.000940813	0.00101549	0.000846565	0.000991178	0.000663251	0.000972035	0.000591072
Metabolism	Metabolism of Cofactors and Vitamins	Riboflavin metabolism	0.00336202	0.00283306	0.00286178	0.00292381	0.00287284	0.00285055	0.00288213	0.00265601	0.00280369	0.00269729	0.00280419	0.00264274	0.00289931	0.00260982	0.00244979	0.00285261	0.00251098	0.00254004	0.00250839	0.00268399	0.0024841	0.0024194	0.00235498	0.00279363	0.00258687	0.00251469	0.00263443	0.00284828	0.00256733	0.00272688	0.00278324	0.002799	0.00259591	0.00268272	0.00283784	0.00262714	0.00266847	0.00255911	0.00336047	0.00283368	0.00254935	0.0024769	0.00268047	0.00257911	0.00265739	0.00259462	0.00292663
Metabolism	Metabolism of Cofactors and Vitamins	Thiamine metabolism	0.0044392	0.00372036	0.00508692	0.00404211	0.00417834	0.00407141	0.00376521	0.00434936	0.00390625	0.00419708	0.00374096	0.00359041	0.00423278	0.0036829	0.00488027	0.00437332	0.00385432	0.00456842	0.00439421	0.00410325	0.0045701	0.00514799	0.00513122	0.00385663	0.00363856	0.00356904	0.00332935	0.0038585	0.00373211	0.00369521	0.00484197	0.00435531	0.00379624	0.00456806	0.0042756	0.00393174	0.00390223	0.0034026	0.00484577	0.00388586	0.00345501	0.00338418	0.00394662	0.00358216	0.00536993	0.00349674	0.00484976
Metabolism	Metabolism of Cofactors and Vitamins	Ubiquinone and other terpenoid-quinone biosynthesis	0.00454265	0.00428988	0.00452449	0.00385388	0.00354128	0.0034522	0.0046464	0.00337609	0.00358273	0.00350367	0.00312644	0.00345187	0.0026187	0.00344538	0.00183812	0.00261902	0.00308158	0.00305634	0.00215268	0.00291961	0.00192833	0.00118484	0.00107001	0.00357237	0.00308001	0.00314205	0.00342956	0.00347084	0.00318665	0.00324555	0.00249208	0.00352417	0.00328745	0.00358648	0.00365093	0.00341949	0.00319588	0.00318664	0.00302308	0.00346907	0.00340911	0.00318246	0.00298947	0.00365472	0.00380515	0.00329266	0.00222679
Metabolism	Metabolism of Cofactors and Vitamins	Vitamin B6 metabolism	0.00203832	0.0019721	0.00192272	0.00192144	0.00183453	0.00177877	0.00204235	0.00184409	0.00171782	0.00172587	0.0016816	0.00168401	0.00159718	0.00168495	0.00220499	0.00182766	0.0016761	0.00189217	0.00205889	0.00182874	0.00212679	0.00156091	0.00179355	0.00180558	0.00170684	0.00171802	0.00171957	0.00179791	0.0016893	0.00190028	0.00212913	0.00186879	0.00176869	0.00204842	0.00187543	0.00177762	0.00171393	0.0016187	0.0022701	0.00179969	0.00167764	0.00165294	0.00175011	0.00174111	0.00171152	0.00166031	0.00213293
Metabolism	Metabolism of Other Amino Acids	Cyanoamino acid metabolism	0.0018371	0.00209035	0.00162179	0.0021673	0.00200661	0.00196075	0.00192404	0.00207394	0.00229508	0.00208527	0.00215862	0.0024502	0.00203813	0.00231396	0.00261647	0.00265256	0.0025433	0.00208079	0.00224489	0.00234869	0.00227723	0.00266902	0.0026497	0.00208925	0.00223131	0.00223437	0.00230887	0.00227756	0.00215464	0.0025549	0.00312389	0.00209525	0.00224558	0.00204445	0.00248404	0.00242306	0.0022479	0.0023323	0.00273887	0.00218296	0.00237749	0.00225061	0.00232548	0.00244357	0.00158682	0.00219977	0.00256519
Metabolism	Metabolism of Other Amino Acids	D-Alanine metabolism	0.00109113	0.00110147	0.00166631	0.00103354	0.000929861	0.000977945	0.000947299	0.00132336	0.000982809	0.00122391	0.000993145	0.00087972	0.00113334	0.000893176	0.00089176	0.000947732	0.000941177	0.00129574	0.000905206	0.000985905	0.00089014	0.00111622	0.000910279	0.000944041	0.000918514	0.000905621	0.000880618	0.00105283	0.000997134	0.000973197	0.00093624	0.00131819	0.0011514	0.00129103	0.00168973	0.00144181	0.00117815	0.000966634	0.000947832	0.000981105	0.000931382	0.000906195	0.000986727	0.0009468	0.00178779	0.000901325	0.000895275
Metabolism	Metabolism of Other Amino Acids	D-Arginine and D-ornithine metabolism	3.75e-05	0.000129602	0.000226987	7.83e-05	0.000128237	0.000136076	7.96e-05	9.15e-05	0.000151622	0.000182457	0.000130414	0.000140958	0.000101523	0.000153977	5.19e-05	2.96e-05	0.0001327	0.000152537	5.34e-05	0.000100629	3.66e-05	4.26e-05	1.32e-05	5.52e-05	0.000119261	0.000110787	0.000134858	0.000120681	0.000138129	9.69e-05	1.97e-05	0.000118421	0.000165379	2.02e-05	0.00028331	0.000243462	0.00015742	0.00017117	1.89e-05	0.0001004	0.00013627	0.000158585	0.000117947	0.000114463	0.000272798	0.000155582	1.05e-05
Metabolism	Metabolism of Other Amino Acids	D-Glutamine and D-glutamate metabolism	0.00162162	0.0010345	0.00123661	0.00138114	0.00136512	0.00138674	0.00121235	0.00134244	0.00118855	0.00116433	0.00113646	0.00116273	0.00129768	0.00117741	0.00163992	0.00139415	0.00116637	0.00131	0.0015056	0.00128996	0.00161643	0.00143988	0.00153843	0.0013198	0.00111805	0.00114083	0.00111847	0.00124165	0.00115158	0.0012416	0.00157615	0.00135775	0.00117106	0.00142723	0.00123684	0.00117141	0.00117487	0.0010542	0.00192962	0.00124513	0.00112545	0.00103324	0.00123698	0.00113214	0.00123497	0.00107491	0.00179711
Metabolism	Metabolism of Other Amino Acids	Glutathione metabolism	0.00396047	0.00437207	0.00355318	0.00442654	0.00445275	0.00432099	0.00496204	0.00386044	0.00456884	0.00437538	0.00485171	0.00518216	0.00405999	0.00504533	0.00255232	0.00309319	0.00486799	0.00360298	0.00328313	0.00423617	0.00294049	0.00219739	0.00206595	0.00461744	0.00476761	0.00492291	0.00513488	0.00432299	0.00458244	0.00426733	0.00280985	0.00426344	0.00458973	0.00436081	0.00369796	0.00405543	0.00446526	0.00537574	0.00302648	0.00482974	0.00503006	0.00551118	0.00432942	0.00500991	0.00354989	0.00514558	0.00280209
Metabolism	Metabolism of Other Amino Acids	Phosphonate and phosphinate metabolism	0.000691393	0.00053143	0.000781859	0.000688305	0.000445867	0.000457037	0.000747912	0.000673098	0.000470896	0.00063742	0.000571337	0.000566636	0.000575347	0.000603176	0.000796103	0.000443642	0.000670315	0.000723985	0.000840084	0.000584448	0.000884345	0.000457451	0.00061882	0.0006376	0.000604931	0.000698421	0.000655728	0.000476486	0.000634582	0.00051885	0.00061184	0.000666268	0.000673421	0.000748889	0.000776186	0.000733031	0.000652359	0.000667828	0.00102183	0.000633155	0.000679361	0.000720582	0.000601169	0.000659801	0.000727358	0.000624694	0.000986395
Metabolism	Metabolism of Other Amino Acids	Selenocompound metabolism	0.00371901	0.00336409	0.00345878	0.00376433	0.0042191	0.0042109	0.00346733	0.0035792	0.00370305	0.00367096	0.00367866	0.00358932	0.00396691	0.00366046	0.00413099	0.0037934	0.00358617	0.00371579	0.00402078	0.00375498	0.0040849	0.00378153	0.00401001	0.00341889	0.00361072	0.00352736	0.00334394	0.00356112	0.00360011	0.0034895	0.00388967	0.00360389	0.00354561	0.00334153	0.00374274	0.00358977	0.00360213	0.00354022	0.00365314	0.00372043	0.00353208	0.00359625	0.0037292	0.00329962	0.00383838	0.00362531	0.00387156
Metabolism	Metabolism of Other Amino Acids	Taurine and hypotaurine metabolism	0.00120623	0.00103294	0.00131697	0.00137294	0.00139799	0.00132173	0.00127134	0.00126854	0.00138383	0.00144471	0.00142107	0.0014095	0.00142178	0.00150716	0.00120536	0.00150786	0.00141567	0.00147673	0.00140574	0.00138111	0.00141201	0.00104478	0.00115214	0.0014235	0.00136044	0.00136673	0.00144976	0.00135389	0.00124794	0.00132126	0.00131472	0.00141073	0.00147552	0.00127078	0.00148668	0.00141575	0.0013462	0.00133744	0.00154141	0.00142641	0.00148276	0.00132072	0.00134349	0.00142772	0.00154649	0.00134517	0.00143841
Metabolism	Metabolism of Other Amino Acids	beta-Alanine metabolism	0.00438469	0.00362329	0.00295788	0.00428732	0.00561693	0.0054509	0.0036291	0.00362928	0.00543322	0.00520751	0.00603795	0.00576742	0.00456868	0.00577537	0.00232683	0.00436126	0.00543821	0.00388167	0.00333446	0.00468482	0.00273766	0.00267213	0.00231864	0.00556627	0.00562252	0.00524409	0.00536278	0.00537156	0.00474789	0.0047128	0.00238944	0.00370919	0.00449639	0.0028203	0.00377733	0.00474193	0.00489618	0.0056973	0.00205894	0.0051466	0.00540457	0.00561158	0.00536124	0.00549896	0.00364389	0.00571747	0.00212887
Metabolism	Metabolism of Terpenoids and Polyketides	Biosynthesis of 12-, 14- and 16-membered macrolides	6.26e-06	4.4e-06	7.06e-07	1.75e-05	1.13e-06	3.11e-07	6.12e-07	1.26e-05	1.89e-06	2.92e-06	9.7e-08	3.82e-06	3.07e-07	8.79e-06	0	1.21e-07	2.52e-05	1.36e-05	2.93e-06	1.22e-05	7.94e-07	5.69e-06	1.66e-07	9.75e-07	9.93e-06	1.48e-05	5.95e-07	2.51e-05	5.62e-06	1.49e-05	9.29e-07	4.94e-06	1.17e-05	0	1.78e-07	4.21e-06	5.03e-06	5.97e-06	0	3.08e-05	2.1e-05	3.19e-05	4.77e-06	4.25e-05	1.11e-06	5.78e-06	4.68e-07
Metabolism	Metabolism of Terpenoids and Polyketides	Biosynthesis of ansamycins	0.000635316	0.000653565	0.000583519	0.00064199	0.000498162	0.000521788	0.000529548	0.000654337	0.000600359	0.000587506	0.000575413	0.000634115	0.000606832	0.000625709	0.00121446	0.000831181	0.000656269	0.000734284	0.000978406	0.000650609	0.00106328	0.00110722	0.00116391	0.000576252	0.000608381	0.000644858	0.000570738	0.000554421	0.00062972	0.000672789	0.000954288	0.000722976	0.000629288	0.000684319	0.000708957	0.000668859	0.000686817	0.000612189	0.0010967	0.000657101	0.00059393	0.000607472	0.000659093	0.000578905	0.00053695	0.000584476	0.00118246
Metabolism	Metabolism of Terpenoids and Polyketides	Biosynthesis of siderophore group nonribosomal peptides	0.000442674	0.00119229	0.000853476	0.000570928	0.000540976	0.000430484	0.000456148	0.000400009	0.000482305	0.000551756	0.00045674	0.000485209	0.000347727	0.000586138	0.00013716	0.000497876	0.000543817	0.000442679	0.00021624	0.000444051	0.000179171	0.000151891	9e-05	0.000553952	0.00056257	0.000510113	0.000583823	0.000500297	0.000502922	0.000490599	0.000273573	0.000486501	0.000567136	0.000335458	0.000677682	0.00062149	0.000460942	0.0004833	0.000365014	0.000418787	0.000472912	0.000482704	0.00045459	0.000501132	0.000647996	0.000440066	0.000233384
Metabolism	Metabolism of Terpenoids and Polyketides	Biosynthesis of type II polyketide backbone	6.26e-08	0	1.06e-06	5.39e-07	3.09e-07	2.59e-07	0	0	8.49e-07	1.57e-06	0	4.68e-07	0	1.1e-06	0	0	7.02e-06	0	3.43e-06	0	0	2.67e-06	0	6.78e-07	1.07e-05	2.18e-06	3.13e-07	3.08e-07	4.23e-07	4.77e-06	0	9.16e-07	2.31e-06	0	1.78e-07	0	1.62e-06	1.02e-05	0	1.72e-05	9.47e-06	5.76e-07	1.48e-06	1.37e-06	4.94e-07	3.61e-07	0
Metabolism	Metabolism of Terpenoids and Polyketides	Biosynthesis of type II polyketide products	1.5e-06	2.14e-06	1.48e-06	3.34e-06	3.3e-06	3.73e-06	7.23e-07	2.61e-06	1.45e-05	3.26e-06	4.75e-06	1.17e-05	1.84e-06	2.56e-06	4.66e-06	4.47e-05	4.85e-06	5e-06	7.86e-07	3.73e-06	1.03e-06	9.69e-07	9.94e-07	2.2e-06	6.86e-06	1.64e-06	4.32e-06	6.68e-06	2.33e-06	4.47e-06	1.99e-07	2.32e-06	6.82e-06	6.49e-07	2.96e-07	1.22e-06	1.48e-06	1.52e-06	7.91e-08	3.9e-06	8.73e-06	3.2e-06	4.57e-06	1.65e-06	3.71e-07	3.02e-06	1.56e-07
Metabolism	Metabolism of Terpenoids and Polyketides	Biosynthesis of vancomycin group antibiotics	0.00048273	0.000315235	0.000213298	0.000456893	0.000459881	0.000435401	0.000413466	0.000431657	0.000412058	0.000369074	0.000424913	0.000438691	0.000454472	0.000448924	0.000629425	0.000435257	0.000424384	0.000434086	0.0006593	0.000460301	0.000704221	0.000491536	0.000664662	0.000424897	0.000439783	0.000439449	0.00045341	0.000453905	0.000432356	0.000476894	0.000899215	0.000380228	0.000345015	0.000396856	0.000224255	0.000270747	0.000369992	0.000419812	0.00103845	0.000443161	0.000417063	0.000447189	0.000494947	0.000476386	0.000216904	0.000460898	0.000899335
Metabolism	Metabolism of Terpenoids and Polyketides	Carotenoid biosynthesis	0.000491304	0.000237034	0.000192342	0.000464226	0.000332932	0.000210402	0.000423427	0.000377659	0.000487492	0.000525675	0.000551542	0.000718892	0.000380288	0.000804967	0.000199969	0.000146533	0.000614336	0.000400142	0.000288868	0.000537716	0.00025157	0.00016744	0.000112231	0.000356088	0.00048912	0.000484754	0.0004299	0.000681077	0.000442926	0.000434276	0.000155266	0.000431808	0.000482399	0.000253017	0.000612645	0.000530816	0.000496787	0.000495371	2.49e-05	0.000500907	0.000697597	0.000593381	0.000419786	0.000763419	0.000258469	0.000553196	0.000100412
Metabolism	Metabolism of Terpenoids and Polyketides	Geraniol degradation	0.00322177	0.00241954	0.00167703	0.00300113	0.00414331	0.00410453	0.00253951	0.00242452	0.00422986	0.00388219	0.00475972	0.0046061	0.00344885	0.00439984	0.000488271	0.00303431	0.00406748	0.0024284	0.00157323	0.00320884	0.00096111	0.000895031	0.000344537	0.00431405	0.00422804	0.00400849	0.00407396	0.00391236	0.00333061	0.00326638	0.000796899	0.00233807	0.00293985	0.00161632	0.00234799	0.00332206	0.00350832	0.00420644	0.0008269	0.00391438	0.00405392	0.00444336	0.00407004	0.00402965	0.00237236	0.00432029	0.000599895
Metabolism	Metabolism of Terpenoids and Polyketides	Limonene and pinene degradation	0.00321513	0.00247436	0.00229936	0.00340098	0.00448835	0.00424827	0.00297623	0.00302715	0.00442561	0.00448251	0.00500473	0.00485841	0.00378798	0.00508124	0.00100206	0.00359734	0.00468038	0.00309839	0.00201064	0.00368983	0.00139193	0.00146847	0.00079512	0.00428424	0.00481273	0.00423657	0.0041741	0.00453544	0.00381028	0.00366816	0.00110438	0.00273564	0.00347405	0.00210549	0.00271979	0.00384151	0.00393808	0.00459116	0.000592078	0.00409904	0.00440736	0.00473542	0.00412842	0.00455601	0.00312066	0.00455552	0.00070546
Metabolism	Metabolism of Terpenoids and Polyketides	Polyketide sugar unit biosynthesis	0.00181989	0.00101939	0.000761115	0.00139748	0.00130046	0.00124337	0.0011074	0.00141716	0.00125522	0.0010156	0.00111143	0.00128101	0.00118633	0.00130317	0.00242515	0.00156837	0.00133332	0.00137795	0.0022386	0.00144969	0.00247521	0.00171062	0.0024565	0.00135779	0.00127438	0.00135115	0.00131252	0.00128141	0.0013117	0.00146097	0.0026788	0.00126319	0.00105584	0.00146701	0.000697703	0.000842026	0.001126	0.0011411	0.00349216	0.00142036	0.00126187	0.00131105	0.00147123	0.00136024	0.000622674	0.00131146	0.00302985
Metabolism	Metabolism of Terpenoids and Polyketides	Prenyltransferases	0.00441516	0.0027757	0.00346435	0.00358031	0.00348894	0.00337726	0.00322865	0.00366207	0.00318237	0.00322431	0.00299021	0.0029471	0.00322538	0.00307331	0.00327119	0.00342565	0.00306392	0.00338664	0.00319135	0.00323478	0.00321373	0.00289135	0.00292415	0.00335597	0.00306594	0.00294428	0.00290215	0.00349026	0.00306311	0.00327995	0.00347324	0.00358161	0.00315176	0.00376671	0.00365964	0.00335062	0.00314802	0.002713	0.00365552	0.00340147	0.00309892	0.00274254	0.00308718	0.00321457	0.00347473	0.00287898	0.00336966
Metabolism	Metabolism of Terpenoids and Polyketides	Sesquiterpenoid biosynthesis	1.88e-07	0	0	3.24e-07	8.76e-07	1.04e-07	5.56e-08	8.16e-07	0	1.35e-06	0	0	3.07e-07	8.24e-07	0	0	4.11e-08	0	2.86e-07	2.27e-06	0	1.37e-06	5.52e-08	1.27e-07	6.94e-06	1.68e-06	2.82e-07	1.76e-07	4.23e-08	2.7e-06	0	5.49e-07	4.7e-08	0	0	3.92e-07	3.7e-07	2.64e-07	0	2.62e-06	7.37e-08	9.61e-08	2.88e-07	0	0	6.57e-08	0
Metabolism	Metabolism of Terpenoids and Polyketides	Terpenoid backbone biosynthesis	0.00628137	0.00410205	0.00513384	0.00539144	0.00565294	0.00558418	0.00495035	0.00578756	0.00527613	0.00534185	0.00526313	0.00503973	0.0058553	0.00520984	0.00555408	0.00610373	0.00507749	0.0055305	0.00533552	0.00563888	0.00541491	0.00581548	0.00553154	0.00555033	0.00521651	0.00501473	0.00508301	0.00567095	0.00515927	0.00552414	0.00594317	0.00585919	0.00545399	0.00608969	0.00646804	0.00597334	0.00554225	0.00484257	0.0057272	0.00551174	0.00505334	0.00470532	0.00541694	0.00508346	0.00563531	0.00484036	0.00554382
Metabolism	Metabolism of Terpenoids and Polyketides	Tetracycline biosynthesis	0.00154601	0.00124873	0.00235369	0.00139785	0.0012055	0.00129973	0.00175481	0.00185322	0.00137648	0.00162244	0.00123816	0.00129675	0.00121551	0.00127945	0.00174979	0.00118644	0.00142869	0.00172641	0.00159953	0.00135875	0.0017132	0.00190064	0.001878	0.0011453	0.00116739	0.00127881	0.00115143	0.0012568	0.0013908	0.00113054	0.00158928	0.00161949	0.00138533	0.00191748	0.00191997	0.00162845	0.00144685	0.0013631	0.00148016	0.0013262	0.0013364	0.00135185	0.00127878	0.0012779	0.00244376	0.00138131	0.00168803
Metabolism	Metabolism of Terpenoids and Polyketides	Zeatin biosynthesis	0.000465268	0.000297696	0.000388636	0.000388904	0.000337775	0.000359108	0.000359432	0.000439814	0.000325874	0.000333999	0.000321765	0.000297266	0.000395647	0.000302641	0.00049848	0.000581127	0.000321789	0.000399471	0.000460788	0.000366787	0.000484326	0.000428292	0.000465661	0.000360878	0.000305724	0.000330493	0.000308722	0.000343636	0.000343906	0.000428926	0.000622324	0.000440781	0.0003301	0.000507763	0.000376365	0.000339965	0.000362971	0.000292012	0.000729315	0.0004076	0.000313027	0.000302119	0.000362232	0.000313735	0.000388167	0.000301767	0.000625662
Metabolism	Nucleotide Metabolism	Purine metabolism	0.0258109	0.0193476	0.0220761	0.0215166	0.0209858	0.0206716	0.0209828	0.0224869	0.0195514	0.0201655	0.0194776	0.0188654	0.0210329	0.019211	0.0229008	0.0228502	0.0191979	0.0215746	0.0218921	0.0205654	0.0223769	0.0212833	0.0222152	0.0214171	0.0197544	0.0194143	0.018997	0.0202271	0.0200623	0.0205832	0.022387	0.0221964	0.0203656	0.0233238	0.0210231	0.0201926	0.0201976	0.0187091	0.0237721	0.0214144	0.0194262	0.0186314	0.0203006	0.0194458	0.0216864	0.0189633	0.0232853
Metabolism	Nucleotide Metabolism	Pyrimidine metabolism	0.0185657	0.0133593	0.0162094	0.0158743	0.0148422	0.0150612	0.0149789	0.0169992	0.0136186	0.0142074	0.0134967	0.0130124	0.016132	0.0132001	0.0181424	0.018517	0.0130831	0.0158467	0.016549	0.0147023	0.0172956	0.0174914	0.0177342	0.0145684	0.0131649	0.0131805	0.0129746	0.0141811	0.0139071	0.0148042	0.0180958	0.0162706	0.0140146	0.0182163	0.0150815	0.0139459	0.0141959	0.0122747	0.0190525	0.0153631	0.0131678	0.0122815	0.0142448	0.0129597	0.0157321	0.0125833	0.0185048
Metabolism	Xenobiotics Biodegradation and Metabolism	1,1,1-Trichloro-2,2-bis(4-chlorophenyl)ethane (DDT) degradation	9.39e-07	5.04e-06	7.76e-07	2.91e-06	1.28e-05	1.45e-06	2.1e-05	2.3e-05	9.64e-05	5.81e-05	2.96e-05	8.38e-05	3.96e-05	6.92e-05	8.21e-06	5.1e-05	4.91e-05	7.74e-06	7.51e-06	8.18e-06	4.29e-06	8.08e-06	3.2e-06	1.05e-05	1.4e-05	1.74e-05	3.42e-05	6.15e-06	1.38e-05	1.55e-05	2.45e-05	1.05e-05	1.09e-05	3.17e-06	7.23e-06	1.97e-05	1.31e-05	2.25e-05	2.22e-06	2.27e-05	2.51e-05	3.81e-05	1.21e-05	2.5e-05	1.74e-05	3.51e-05	1.02e-06
Metabolism	Xenobiotics Biodegradation and Metabolism	Aminobenzoate degradation	0.00338167	0.00247974	0.0023436	0.00396528	0.00501243	0.00481571	0.00369493	0.00372634	0.0052369	0.00491263	0.00542411	0.00577522	0.00428745	0.00543994	0.00164747	0.00378677	0.00552927	0.00354411	0.00258787	0.00432116	0.00203804	0.00179697	0.00125951	0.0051055	0.0051937	0.0049161	0.00507459	0.00486375	0.004423	0.00407776	0.00157263	0.00338316	0.00417824	0.00253961	0.00342182	0.00449758	0.00462092	0.00546366	0.00133485	0.00472296	0.00514511	0.00545847	0.004694	0.00544261	0.00360708	0.00521619	0.00135337
Metabolism	Xenobiotics Biodegradation and Metabolism	Atrazine degradation	0.000448307	0.000339777	0.000721531	0.000541543	0.000591982	0.000505121	0.000394546	0.000478477	0.000692766	0.000780305	0.000693503	0.000753723	0.000572428	0.000758985	6.39e-05	0.000499686	0.000645796	0.000652318	0.000286009	0.000635116	0.000186872	0.000327327	0.00023805	0.000496504	0.000708551	0.000706173	0.000733394	0.000653883	0.000671619	0.000573538	0.000159579	0.000461901	0.000759239	9.84e-05	0.000322167	0.000536694	0.000558082	0.000748928	4.06e-05	0.000550274	0.000709386	0.000704442	0.000516957	0.00076359	0.000920114	0.000693532	7.12e-05
Metabolism	Xenobiotics Biodegradation and Metabolism	Benzoate degradation	0.00467546	0.00335575	0.00297912	0.00532512	0.00676143	0.00655773	0.00493967	0.00499619	0.00716697	0.00658128	0.00747018	0.00779655	0.00593363	0.00731862	0.00268038	0.00491717	0.00631844	0.00478098	0.00383242	0.00615636	0.0031345	0.0035101	0.00250543	0.00665895	0.00692945	0.00667066	0.00692649	0.00658394	0.00596872	0.0055332	0.0023325	0.0046828	0.00604056	0.0039303	0.00439436	0.00565195	0.00623535	0.00729812	0.00185031	0.00628661	0.00666221	0.00700727	0.00640494	0.00647082	0.00442091	0.00707973	0.00212232
Metabolism	Xenobiotics Biodegradation and Metabolism	Bisphenol degradation	0.000594447	0.000439106	0.000652737	0.000856904	0.000981279	0.000721166	0.000839398	0.00103297	0.00135479	0.00142009	0.0013709	0.00146404	0.00104257	0.00151815	0.000884214	0.001962	0.00176879	0.0011624	0.00105075	0.00111828	0.000928007	0.000914497	0.000891666	0.0011927	0.00151628	0.00125205	0.00122309	0.00121871	0.00112951	0.00126021	0.000820786	0.000940222	0.00100531	0.00064663	0.000769078	0.00134027	0.00128952	0.00127919	0.00106766	0.00122385	0.00135239	0.00141542	0.00122723	0.00153758	0.00105969	0.00126523	0.000978509
Metabolism	Xenobiotics Biodegradation and Metabolism	Caprolactam degradation	0.00191296	0.0018326	0.000846349	0.00209365	0.00296058	0.00287286	0.00191675	0.00172598	0.00320707	0.00287558	0.00362588	0.00351755	0.00257124	0.00335681	0.00023326	0.00197033	0.00297828	0.0016687	0.00101994	0.0022414	0.00052116	0.000665155	0.000190219	0.00296944	0.00310715	0.0028968	0.00292231	0.00276116	0.0023594	0.00230878	0.000358173	0.00161766	0.0022047	0.00104233	0.00174286	0.00247704	0.00261752	0.00332103	0.000134704	0.00281726	0.00298184	0.00326342	0.00298433	0.00297072	0.0014339	0.00323522	9.67e-05
Metabolism	Xenobiotics Biodegradation and Metabolism	Chloroalkane and chloroalkene degradation	0.001537	0.00186872	0.00180164	0.00243155	0.00275439	0.00254108	0.00237212	0.00243806	0.00294154	0.00303545	0.00314216	0.00333288	0.00246542	0.00357545	0.00325055	0.00290515	0.00348658	0.00296084	0.0033296	0.00315484	0.00335813	0.00226028	0.00283456	0.00250402	0.00324205	0.00301814	0.0030654	0.00316319	0.00286596	0.00277622	0.00219568	0.00250484	0.00290851	0.00186278	0.0026031	0.00293075	0.00291129	0.00295567	0.00160734	0.00270076	0.00316807	0.00333365	0.00286671	0.00336192	0.00230146	0.00304028	0.00247555
Metabolism	Xenobiotics Biodegradation and Metabolism	Chlorocyclohexane and chlorobenzene degradation	0.000373454	0.000583873	0.000505058	0.000896964	0.000986534	0.000835709	0.000838618	0.000769674	0.00136771	0.00112363	0.00110299	0.00145041	0.000888516	0.00132112	0.000242804	0.00101005	0.00131968	0.000828438	0.000529627	0.00110571	0.000366837	0.000346915	0.000254233	0.000933951	0.00124268	0.00117137	0.00126009	0.00106715	0.00115158	0.000978502	0.000238671	0.000764056	0.00110449	0.000746006	0.000531081	0.000987809	0.00103274	0.00121129	3.71e-05	0.00105361	0.00127289	0.00149714	0.000902186	0.00144254	0.000770159	0.00133357	0.000129302
Metabolism	Xenobiotics Biodegradation and Metabolism	Dioxin degradation	0.000252787	0.000790402	0.000492146	0.000730684	0.000589458	0.000685503	0.000843571	0.00094325	0.00102156	0.000821339	0.00094356	0.0010859	0.000693457	0.000840324	0.00054531	0.000897299	0.000760589	0.000730627	0.000650221	0.000648741	0.000601895	0.000797984	0.000689461	0.000671814	0.000736153	0.000685176	0.00072153	0.000636617	0.00066088	0.000660455	0.000501097	0.000895906	0.000691582	0.00106064	0.000696518	0.000857555	0.00098027	0.000754139	0.000770074	0.00076688	0.000745525	0.00074127	0.000767167	0.000716947	0.000645711	0.000779258	0.000725449
Metabolism	Xenobiotics Biodegradation and Metabolism	Drug metabolism - cytochrome P450	0.00081206	0.0015371	0.00108674	0.00162927	0.00170387	0.00158167	0.00185537	0.00133885	0.00198872	0.00200939	0.00234357	0.00250716	0.00149151	0.0024672	0.000566394	0.00102224	0.00267732	0.00141963	0.001104	0.00192508	0.000790751	0.000536688	0.000328631	0.00186981	0.0023843	0.00232537	0.0024576	0.00203212	0.00213941	0.00195475	0.000503619	0.00171179	0.00221105	0.00133909	0.00188491	0.00207031	0.00212803	0.0027348	0.000430228	0.00206313	0.00253969	0.00294775	0.00200809	0.00262695	0.00139438	0.00264776	0.000443343
Metabolism	Xenobiotics Biodegradation and Metabolism	Drug metabolism - other enzymes	0.00355604	0.00234308	0.00267057	0.00277069	0.00274625	0.00267302	0.00248414	0.00291214	0.00238956	0.00270561	0.00261177	0.00233504	0.00309928	0.00248012	0.00334155	0.00353894	0.00238444	0.00286419	0.00311772	0.00279764	0.00322921	0.00319658	0.0031875	0.00275606	0.002522	0.00241574	0.00241534	0.00270621	0.00252095	0.00277241	0.00333158	0.00273014	0.00259968	0.00260432	0.00284501	0.00271438	0.0025904	0.0023415	0.00357471	0.00277065	0.00235664	0.00222406	0.0026516	0.00238169	0.00268598	0.00223158	0.00345937
Metabolism	Xenobiotics Biodegradation and Metabolism	Ethylbenzene degradation	0.000762366	0.000639557	0.000679055	0.000904513	0.000959537	0.000979601	0.000722759	0.000784356	0.00095867	0.000963662	0.000969371	0.00103946	0.000785457	0.00100419	0.000698005	0.000737554	0.000905815	0.000829292	0.000731142	0.00090733	0.000679612	0.00051286	0.000415455	0.000730066	0.000991197	0.000893506	0.000865091	0.00108442	0.000974302	0.000887164	0.000506273	0.000655281	0.000891354	0.000518572	0.000690239	0.000839528	0.000831534	0.00101723	0.000421918	0.000814676	0.00092243	0.000962943	0.000843151	0.000888659	0.000679864	0.000939769	0.000498937
Metabolism	Xenobiotics Biodegradation and Metabolism	Fluorobenzoate degradation	0.000144637	0.000306263	0.000116492	0.000532107	0.000601514	0.000476239	0.000477962	0.000355473	0.000789887	0.000609203	0.000719799	0.000868967	0.000537717	0.000811196	4.28e-05	0.0005614	0.000703295	0.000386003	0.000214096	0.00064642	0.000107566	0.000145147	4.53e-05	0.000428289	0.000702993	0.000598813	0.000564445	0.000601296	0.000532391	0.000495507	5.68e-05	0.000353613	0.000528461	9.61e-05	0.000305641	0.000509899	0.000533093	0.000781612	1.26e-05	0.000602164	0.000742836	0.000775216	0.000527365	0.000767915	0.000315413	0.000721888	1.7e-05
Metabolism	Xenobiotics Biodegradation and Metabolism	Metabolism of xenobiotics by cytochrome P450	0.000789591	0.00151024	0.00108011	0.00155411	0.00163102	0.00150915	0.00179193	0.00124978	0.00187557	0.00187572	0.00219579	0.00238794	0.00138722	0.00235857	0.000559514	0.00093814	0.00245504	0.00130269	0.00104474	0.00183187	0.000765665	0.000503975	0.000320511	0.00178455	0.00221862	0.00220336	0.00236613	0.00188503	0.002025	0.00183016	0.000483514	0.0016513	0.00210538	0.00132158	0.00178456	0.00194726	0.00202281	0.00259226	0.000426904	0.00197344	0.00236806	0.00279266	0.00185781	0.00243053	0.00135269	0.00250295	0.000440142
Metabolism	Xenobiotics Biodegradation and Metabolism	Naphthalene degradation	0.0020897	0.0016773	0.00168289	0.00237613	0.00271962	0.00262907	0.00228057	0.00237868	0.00264971	0.00277531	0.00290656	0.00288102	0.00214734	0.00302779	0.00258717	0.00286443	0.00307423	0.00254504	0.00270897	0.00271356	0.00263192	0.00153252	0.00181128	0.00280372	0.00313023	0.00287155	0.00262942	0.00289037	0.00269045	0.00261304	0.00170839	0.00242738	0.00259064	0.00218217	0.00240224	0.0028079	0.00278154	0.00280033	0.00162333	0.00266873	0.00288945	0.00303095	0.0028115	0.00285052	0.00199463	0.00285512	0.00203893
Metabolism	Xenobiotics Biodegradation and Metabolism	Nitrotoluene degradation	0.000391353	0.000625086	0.000404724	0.000772739	0.000898587	0.000890678	0.000701223	0.000769185	0.00125079	0.000930836	0.00128337	0.00106283	0.00149811	0.000978546	0.00136827	0.000598742	0.00109375	0.000955806	0.00129036	0.000808467	0.0013112	0.00108476	0.00137854	0.000679191	0.000984182	0.000916996	0.000869473	0.000863965	0.00097185	0.000799142	0.000799752	0.000690013	0.000645897	0.000440959	0.000421145	0.000667488	0.000937682	0.00106993	0.000129797	0.000862472	0.00099983	0.0010456	0.00111224	0.00117974	0.000485688	0.00108267	0.000746609
Metabolism	Xenobiotics Biodegradation and Metabolism	Polycyclic aromatic hydrocarbon degradation	0.0012481	0.000645867	0.000947036	0.00136486	0.0014477	0.00128384	0.00110011	0.00164	0.00175902	0.00162188	0.00161348	0.00157835	0.00138077	0.00163906	0.000940587	0.00197914	0.00192868	0.0014799	0.00119393	0.00163475	0.00106423	0.00133701	0.00110359	0.00174716	0.00187724	0.00163193	0.00147959	0.00175117	0.00151354	0.00159196	0.00120437	0.00139602	0.0015747	0.00138629	0.00115966	0.00164819	0.00162833	0.00153186	0.00118226	0.00158008	0.00162868	0.00169954	0.00158736	0.00185674	0.00142896	0.00164677	0.00113569
Metabolism	Xenobiotics Biodegradation and Metabolism	Styrene degradation	0.00067487	0.000457281	0.00038532	0.00102238	0.00126362	0.0012134	0.000974066	0.000834765	0.00145003	0.00107844	0.00133082	0.00157407	0.00118433	0.00133889	0.000286526	0.000753782	0.00121816	0.000755309	0.000582812	0.00107145	0.000423597	0.000405716	0.000293448	0.000977534	0.00117988	0.0010831	0.00135891	0.00110168	0.001117	0.000946008	0.000211002	0.000730545	0.00109343	0.000809206	0.00063077	0.000898017	0.0010369	0.00135861	5.52e-05	0.00108341	0.00129061	0.00138285	0.00103708	0.00136992	0.00061693	0.00138043	0.000132269
Metabolism	Xenobiotics Biodegradation and Metabolism	Toluene degradation	0.00178778	0.00218887	0.00197077	0.00196387	0.0019946	0.00182644	0.00200673	0.00180167	0.0023211	0.00217105	0.00217376	0.00229927	0.00163174	0.00225992	0.0015001	0.00183942	0.00192289	0.0017915	0.00159832	0.0019328	0.00144147	0.000731267	0.000899675	0.00196334	0.00205408	0.00190602	0.00206661	0.00192655	0.00184278	0.0018295	0.00129096	0.00171521	0.00181	0.00202341	0.00126948	0.00162546	0.00196848	0.00210816	0.00131664	0.00205647	0.0020628	0.00217427	0.00192972	0.00199433	0.00186475	0.00216954	0.00112452
Metabolism	Xenobiotics Biodegradation and Metabolism	Xylene degradation	0.000194519	0.000505904	0.000219366	0.000629697	0.000472195	0.000608278	0.000727266	0.000792024	0.000969986	0.000728817	0.000878547	0.0010319	0.000685931	0.000743413	0.000540871	0.000721628	0.000527677	0.000619775	0.000599753	0.000597821	0.000547516	0.00077137	0.000681563	0.000478868	0.000583003	0.000475794	0.000606456	0.000612016	0.000532137	0.000545199	0.000480594	0.000688548	0.000558667	0.0010174	0.00043619	0.000564616	0.000806776	0.000631252	0.000728444	0.000641201	0.000601814	0.000559531	0.000690359	0.000539366	0.000366242	0.000642963	0.000707647
Organismal Systems	Circulatory System	Cardiac muscle contraction	0.000260422	0.000140831	0.000216756	0.000244568	0.000247046	0.000281986	0.000400723	0.000250413	0.000478534	0.000391558	0.000507295	0.000562117	0.000328221	0.000520004	2.26e-05	0.000148162	0.000359944	0.000201168	0.000146328	0.000290029	7.33e-05	7.13e-05	1.38e-05	0.000389623	0.000425253	0.00042227	0.000549983	0.000268248	0.000407918	0.000351293	0.000150488	0.000357459	0.000413001	0.000550569	0.000302798	0.000332862	0.000434013	0.000561795	1.01e-05	0.000438305	0.000460533	0.000575895	0.000383789	0.000372151	0.000260261	0.000562626	9.45e-06
Organismal Systems	Circulatory System	Vascular smooth muscle contraction	0	0	0	0	0	0	0	0	0	0	0	0	0	0	0	0	0	0	0	0	0	0	0	0	0	0	0	0	0	0	0	0	0	0	0	0	0	0	0	0	0	0	0	0	0	0	0
Organismal Systems	Digestive System	Bile secretion	0.000136877	7.06e-06	7.69e-06	1.53e-05	1.3e-05	3.83e-06	2.34e-05	1.26e-05	2.54e-05	1.97e-05	2.32e-05	4.18e-05	2.27e-05	3.07e-05	8.88e-07	9.89e-06	2.18e-05	7.19e-06	5e-06	3.01e-05	4.6e-06	4.48e-06	1.55e-06	8.61e-05	2.35e-05	2.51e-05	2.33e-05	1.08e-05	1.63e-05	1.67e-05	5.91e-06	5.62e-06	6.45e-06	6.77e-06	1.01e-06	1.26e-05	1.61e-05	1.6e-05	2.45e-06	5.21e-05	1.83e-05	2.38e-05	2.32e-05	2.21e-05	6.86e-06	2.48e-05	2.73e-06
Organismal Systems	Digestive System	Carbohydrate digestion and absorption	0.000271813	8.91e-05	6.07e-05	0.000122769	6.25e-05	6.39e-05	0.000173622	0.00018679	4.43e-05	4.71e-05	4.76e-05	5.62e-05	0.00011381	4.61e-05	5.1e-05	0.000100625	9.26e-05	8.64e-05	4.91e-05	7.17e-05	5.09e-05	3.27e-05	3.82e-05	0.000147879	7.82e-05	8.96e-05	6.57e-05	9.83e-05	9.86e-05	0.0001489	0.000134564	9.48e-05	8.18e-05	0.000176413	4.05e-05	4.49e-05	6.24e-05	7.48e-05	1.35e-05	0.000112397	7.72e-05	5.44e-05	8.08e-05	8.67e-05	4.43e-05	5.25e-05	1.69e-05
Organismal Systems	Digestive System	Fat digestion and absorption	0	0	0	0	0	0	0	0	0	0	0	0	0	0	0	0	0	0	0	0	0	0	0	0	0	0	0	0	0	0	0	0	0	0	0	0	0	0	0	0	0	0	0	0	0	0	0
Organismal Systems	Digestive System	Gastric acid secretion	0	0	0	0	0	0	0	0	0	0	0	0	0	0	0	0	0	0	0	0	0	0	0	0	0	0	0	0	0	0	0	0	0	0	0	0	0	0	0	0	0	0	0	0	0	0	0
Organismal Systems	Digestive System	Mineral absorption	0.000302668	0.000110326	0.000419117	0.00021459	0.000224376	0.000224585	0.000278185	0.000218765	0.000239314	0.000314663	0.000148365	0.000266176	0.000152207	0.000267101	1.82e-05	0.000147378	0.000193361	0.000254613	7.47e-05	0.000163056	5.95e-05	7.23e-05	1.66e-05	0.000293892	0.000201222	0.000244325	0.000265146	0.000252169	0.000240362	0.000206329	4.72e-05	0.000246608	0.0002416	0.000249053	0.000280704	0.000247528	0.000211463	0.000194356	1.72e-05	0.000223842	0.000263846	0.000194869	0.00015308	0.000295304	0.00051558	0.000216698	3.4e-05
Organismal Systems	Digestive System	Pancreatic secretion	6.26e-08	0	0	1.62e-07	3.09e-07	5.18e-08	0	4.89e-07	0	6.75e-07	0	0	1.54e-07	4.58e-07	0	0	4.11e-08	0	1.43e-07	8.07e-07	0	5.25e-07	0	4.24e-08	2.26e-06	7.4e-07	1.25e-07	4.39e-08	0	1.11e-06	0	3.05e-07	0	0	0	1.47e-07	1.85e-07	1.32e-07	0	6.66e-07	3.68e-08	3.2e-08	1.65e-07	0	0	3.29e-08	0
Organismal Systems	Digestive System	Protein digestion and absorption	0.000226313	3.74e-05	8.45e-05	0.000169623	3.99e-05	5.47e-05	0.000110684	0.000148617	9.75e-05	0.000118378	0.000106544	0.000146256	8.29e-05	0.000146649	0.000215061	0.000238713	0.000106866	8.51e-05	0.00022589	8.68e-05	0.000239107	3.33e-05	0.000116484	8.16e-05	7.64e-05	0.00011254	8.66e-05	6.32e-05	9.33e-05	0.000207169	0.000476348	0.000154679	6.78e-05	0.000151623	8.42e-05	7.86e-05	0.000121806	0.000120446	0.000956142	0.000195469	9.29e-05	0.000133894	0.000131276	0.000103343	6.82e-05	0.000104981	0.000636671
Organismal Systems	Digestive System	Salivary secretion	0	0	0	0	0	0	0	0	0	0	0	0	0	0	0	0	0	0	0	0	0	0	0	0	0	0	0	0	0	0	0	0	0	0	0	0	0	0	0	0	0	0	0	0	0	0	0
Organismal Systems	Endocrine System	Adipocytokine signaling pathway	0.00107248	0.000609458	0.000609908	0.000893729	0.00104079	0.000988089	0.000859375	0.00076788	0.00113255	0.00095197	0.00108552	0.00106813	0.000874539	0.000962241	0.000818741	0.000859293	0.000820018	0.000818871	0.000956389	0.000823051	0.00091991	0.000508741	0.000617936	0.00113953	0.000946882	0.000892182	0.000977817	0.00101184	0.000862218	0.000903964	0.00100034	0.000694164	0.000697745	0.000604977	0.000389811	0.000623302	0.000860912	0.00102798	0.00139294	0.00103904	0.000882201	0.000823316	0.00101573	0.00093767	0.000734276	0.000948969	0.00114716
Organismal Systems	Endocrine System	GnRH signaling pathway	4.07e-06	1.56e-06	3.18e-06	8.52e-06	9.94e-06	4.92e-06	9.46e-06	2.77e-06	5.47e-06	7.08e-06	8.05e-06	1.24e-05	6.76e-06	1.94e-05	4.44e-07	2.23e-06	4.76e-06	4.57e-06	3.15e-06	8.28e-06	1.91e-06	1.74e-06	4.97e-07	3.6e-06	1.52e-05	5.49e-06	4.32e-06	9.18e-06	4.48e-06	3.49e-06	8.63e-07	7.45e-06	8.7e-06	5.43e-05	2.19e-06	1.18e-06	1.66e-06	1.35e-06	2.37e-07	1.61e-05	1.02e-05	6.53e-06	3.66e-06	8.75e-06	1.73e-06	8.18e-06	0
Organismal Systems	Endocrine System	Insulin signaling pathway	0.000692081	0.000615883	0.000367045	0.000583976	0.000316085	0.000322462	0.000689092	0.000603113	0.000637322	0.000434278	0.000537278	0.000552299	0.000706051	0.000517073	0.000715539	0.000553919	0.000572156	0.000552495	0.000646719	0.000560577	0.000689138	0.000661238	0.000769714	0.000598892	0.00051308	0.000531967	0.000552049	0.000592817	0.000546978	0.000577649	0.000797562	0.000484547	0.00044109	0.000681941	0.000269213	0.000358041	0.000467455	0.0004522	0.00102088	0.000573696	0.000514872	0.000478317	0.000592736	0.000644254	0.000276504	0.000519582	0.000896212
Organismal Systems	Endocrine System	Melanogenesis	1.19e-06	1.04e-06	7.06e-07	6.58e-06	1.08e-05	7.3e-06	9.52e-06	2.61e-06	4.19e-05	1.69e-06	8.73e-06	1.87e-06	5.53e-06	2.93e-06	6.66e-07	2.23e-06	1.15e-05	4.88e-07	1.36e-06	8.83e-06	2.46e-06	4.81e-06	8.28e-07	5.6e-06	5.75e-06	5.1e-06	1.77e-05	1.15e-05	1.18e-05	3.93e-06	1.33e-07	1.83e-06	2.59e-06	5.04e-07	5.45e-06	4.9e-07	1.39e-06	7.26e-06	7.91e-08	1.34e-05	3.76e-06	6.73e-06	5.39e-06	1.72e-05	1.06e-05	2.05e-05	5.47e-07
Organismal Systems	Endocrine System	PPAR signaling pathway	0.00221099	0.00123014	0.00110735	0.00185076	0.00245655	0.00242053	0.00173717	0.00166186	0.002526	0.00221467	0.00257063	0.00245472	0.00210756	0.00227274	0.00136627	0.00201117	0.0020944	0.00170185	0.00174629	0.00191741	0.00157785	0.00113557	0.00116495	0.0025741	0.00224653	0.00217641	0.00208921	0.00234803	0.00192218	0.00194272	0.00138359	0.00153086	0.00165793	0.00102079	0.00137704	0.00184634	0.00207357	0.00241179	0.00182151	0.00230549	0.00214956	0.00213651	0.00235054	0.00222501	0.00160183	0.00228931	0.00162884
Organismal Systems	Endocrine System	Progesterone-mediated oocyte maturation	8.02e-05	0.000176024	9.6e-05	0.000167844	7.71e-05	7.76e-05	0.000198942	0.000148453	0.000154168	0.000113544	0.000104409	0.000141581	0.000169563	0.00011459	0.000388397	0.000294575	0.000193443	0.000200619	0.000312887	0.000169768	0.000345561	0.000369369	0.000407336	0.000154959	0.000150121	0.000183906	0.000166976	0.000126436	0.000170981	0.000239044	0.000414838	0.000231286	0.000152911	0.000195005	0.000262342	0.000229648	0.000195712	0.00014251	0.000376094	0.00018471	0.000154616	0.000150931	0.000162788	0.000162548	9.07e-05	0.000151048	0.000384939
Organismal Systems	Endocrine System	Renin-angiotensin system	9.39e-06	1.35e-05	6.07e-06	3.37e-05	2.81e-05	5.54e-05	4.74e-05	4.31e-05	9.16e-05	0.000103763	0.000117702	0.000128958	8.23e-05	9.42e-05	4.22e-06	2.09e-05	7.22e-05	2.64e-05	2.28e-05	3.96e-05	9.29e-06	1.51e-05	9.94e-07	6.77e-05	8.06e-05	6e-05	0.000100768	5.26e-05	6.19e-05	6.23e-05	6.97e-06	3.64e-05	5.8e-05	3.82e-06	6.23e-05	6.31e-05	7.88e-05	0.000120347	1.35e-06	6.1e-05	6.89e-05	8e-05	7.89e-05	7.33e-05	5.31e-05	8.17e-05	1.17e-06
Organismal Systems	Environmental Adaptation	Circadian rhythm - plant	4.96e-05	4.01e-05	1.33e-05	8.3e-05	0.00016049	0.000142287	6.12e-05	4.52e-05	9.63e-05	7.9e-05	8.74e-05	9.65e-05	8.08e-05	8.97e-05	4.44e-06	2.68e-05	5.52e-05	4.08e-05	1.99e-05	0.000104465	1.41e-05	2.07e-05	7.46e-06	5.26e-05	6.36e-05	4.87e-05	8.24e-05	0.000121779	4.63e-05	5.04e-05	6.1e-06	1.98e-05	6.99e-05	9.94e-06	2.03e-05	3.23e-05	3.46e-05	5.88e-05	1.19e-06	6.14e-05	9.16e-05	7.57e-05	5.88e-05	8.47e-05	3.29e-05	8.86e-05	1.87e-06
Organismal Systems	Environmental Adaptation	Plant-pathogen interaction	0.000915766	0.00113192	0.000953457	0.00110395	0.00102533	0.00115781	0.00120005	0.00109268	0.00114876	0.00108699	0.00116519	0.0011653	0.00139198	0.00109946	0.00163815	0.00135602	0.00131151	0.00121987	0.00147444	0.00127038	0.00152101	0.00168312	0.00169524	0.00118663	0.00126215	0.00131765	0.00128175	0.00118414	0.00132941	0.00139346	0.00141478	0.00128682	0.00129932	0.000998518	0.00163713	0.00151843	0.00133322	0.00128299	0.00123877	0.00122151	0.00129197	0.00134157	0.00134279	0.00117319	0.00106964	0.00130413	0.00141389
Organismal Systems	Excretory System	Aldosterone-regulated sodium reabsorption	0	0	0	0	0	0	0	0	0	0	0	0	0	0	0	0	0	0	0	0	0	0	0	0	0	0	0	0	0	0	0	0	0	0	0	0	0	0	0	0	0	0	0	0	0	0	0
Organismal Systems	Excretory System	Endocrine and other factor-regulated calcium reabsorption	0	0	0	0	0	0	0	0	0	0	0	0	0	0	0	0	0	0	0	0	0	0	0	0	0	0	0	0	0	0	0	0	0	0	0	0	0	0	0	0	0	0	0	0	0	0	0
Organismal Systems	Excretory System	Proximal tubule bicarbonate reclamation	0.000429594	0.000188064	0.00010485	0.000324365	0.000395222	0.00037065	0.000181079	0.000190379	0.000331249	0.000281611	0.000336612	0.000387887	0.000358171	0.000377477	0.000253013	0.000252829	0.000266097	0.000230846	0.000332688	0.000299415	0.000345482	0.000197083	0.000209716	0.00045856	0.000330412	0.00029594	0.00034732	0.000359187	0.000257401	0.000266366	0.000274834	0.000198324	0.000272464	0.000127625	0.000123974	0.000205253	0.000243428	0.000320936	0.000669719	0.000307342	0.000301238	0.000255203	0.000308051	0.000319982	0.000141803	0.00030456	0.00053095
Organismal Systems	Excretory System	Vasopressin-regulated water reabsorption	4.38e-07	0	0	2.59e-06	4.12e-07	4.55e-06	1.95e-06	2.28e-06	2.55e-06	7.42e-06	5.43e-06	1.56e-06	1.84e-06	2.75e-07	2.22e-07	1.81e-07	2.14e-06	9.14e-06	1.72e-06	1.01e-07	7.94e-08	1.21e-06	5.52e-08	1.23e-06	6.75e-06	2.18e-06	6.89e-07	1.93e-06	1.65e-06	2.65e-06	1.33e-07	2.44e-07	4.7e-07	2.38e-06	1.78e-07	2.94e-07	1.02e-06	6.6e-07	7.91e-08	4.76e-07	4.05e-07	2.82e-06	2.96e-06	8.92e-07	4.94e-07	1.94e-06	3.9e-07
Organismal Systems	Immune System	Antigen processing and presentation	8.02e-05	0.000176024	9.6e-05	0.000167844	7.71e-05	7.76e-05	0.000198942	0.000148453	0.000154168	0.000113544	0.000104409	0.000141581	0.000169563	0.00011459	0.000388397	0.000294575	0.000193443	0.000200619	0.000312887	0.000169768	0.000345561	0.000369369	0.000407336	0.000154959	0.000150121	0.000183906	0.000166976	0.000126436	0.000170981	0.000239044	0.000414838	0.000231286	0.000152911	0.000195005	0.000262342	0.000229648	0.000195712	0.00014251	0.000376094	0.00018471	0.000154616	0.000150931	0.000162788	0.000162548	9.07e-05	0.000151048	0.000384939
Organismal Systems	Immune System	Complement and coagulation cascades	0	0	0	0	0	0	0	0	0	0	0	0	0	0	0	0	0	0	0	0	0	0	0	0	0	0	0	0	0	0	0	0	0	0	0	0	0	0	0	0	0	0	0	0	0	0	0
Organismal Systems	Immune System	Cytosolic DNA-sensing pathway	0	0	0	0	0	0	0	0	0	0	0	0	0	0	0	0	0	0	0	0	0	0	0	0	0	0	0	0	0	0	0	0	0	0	0	0	0	0	0	0	0	0	0	0	0	0	0
Organismal Systems	Immune System	Fc epsilon RI signaling pathway	0	0	0	0	0	0	0	0	0	0	0	0	0	0	0	0	0	0	0	0	0	0	0	0	0	0	0	0	0	0	0	0	0	0	0	0	0	0	0	0	0	0	0	0	0	0	0
Organismal Systems	Immune System	Fc gamma R-mediated phagocytosis	4.07e-06	1.56e-06	3.18e-06	8.52e-06	9.94e-06	4.92e-06	9.46e-06	2.77e-06	5.47e-06	7.08e-06	8.05e-06	1.24e-05	6.76e-06	1.94e-05	4.44e-07	2.23e-06	4.76e-06	4.57e-06	3.15e-06	8.28e-06	1.91e-06	1.74e-06	4.97e-07	3.6e-06	1.52e-05	5.49e-06	4.32e-06	9.18e-06	4.48e-06	3.49e-06	8.63e-07	7.45e-06	8.7e-06	5.43e-05	2.19e-06	1.18e-06	1.66e-06	1.35e-06	2.37e-07	1.61e-05	1.02e-05	6.53e-06	3.66e-06	8.75e-06	1.73e-06	8.18e-06	0
Organismal Systems	Immune System	Hematopoietic cell lineage	0	8.1e-07	2.12e-07	4.85e-07	2.99e-06	1.76e-06	3.34e-07	2.45e-06	2.26e-06	1.46e-06	1.36e-06	1.25e-06	3.07e-07	1.28e-06	0	1.67e-05	2.26e-06	6.09e-07	1.43e-07	1.06e-06	1.59e-07	1.62e-07	5.52e-08	2.2e-06	9.66e-06	1.4e-06	2.82e-07	3.43e-06	1.94e-06	1.33e-06	1.99e-07	8.55e-07	3.29e-07	7.21e-08	7.11e-07	9.11e-06	3.79e-06	1.65e-07	7.91e-08	1.9e-06	2.69e-06	8.65e-07	1.52e-06	2.78e-06	0	1.28e-06	0
Organismal Systems	Immune System	Leukocyte transendothelial migration	0	0	0	0	0	5.18e-08	4.34e-06	0	0	0	0	0	0	0	0	0	8.3e-06	0	0	0	0	0	5.52e-08	0	0	0	0	0	0	0	0	0	0	0	0	3.43e-07	0	0	0	0	0	0	0	0	0	0	0
Organismal Systems	Immune System	NOD-like receptor signaling pathway	0.0001084	0.000191306	0.000119667	0.00021734	7.92e-05	8.36e-05	0.000217028	0.00017635	0.000156714	0.000115118	0.000107708	0.000141581	0.000170484	0.000114773	0.000411923	0.000317318	0.000198207	0.000213417	0.000341981	0.000175622	0.000378744	0.000370985	0.000427551	0.000159453	0.000150658	0.000188269	0.000171077	0.000128193	0.000177154	0.000246869	0.00049904	0.000250575	0.000156158	0.00022765	0.000265244	0.000230824	0.000205412	0.000145841	0.000679929	0.000214844	0.000155943	0.000152532	0.000183975	0.000172741	9.7e-05	0.000159689	0.000579047
Organismal Systems	Immune System	RIG-I-like receptor signaling pathway	2.45e-05	9.93e-05	4.03e-05	7.68e-05	6.1e-05	6.76e-05	4.87e-05	0.000115989	0.000119091	8.5e-05	0.000102177	7.47e-05	8.05e-05	8.89e-05	3.99e-06	4.03e-05	6.76e-05	7.03e-05	3.19e-05	6.92e-05	1.47e-05	2.01e-05	5.74e-06	8.28e-05	8.52e-05	8.98e-05	8.26e-05	7.86e-05	6.74e-05	6.23e-05	1.25e-05	4.27e-05	8.72e-05	9.89e-05	4.22e-05	6.16e-05	6.49e-05	7.43e-05	3.72e-06	5.92e-05	6.74e-05	7.11e-05	7.72e-05	7.18e-05	3.34e-05	9.49e-05	2.5e-06
Organismal Systems	Nervous System	Cholinergic synapse	0	0	0	0	0	0	0	0	0	0	0	0	0	0	0	0	0	0	0	0	0	0	0	0	0	0	0	0	0	0	0	0	0	0	0	0	0	0	0	0	0	0	0	0	0	0	0
Organismal Systems	Nervous System	Glutamatergic synapse	0.00100007	0.000554179	0.000583237	0.000907586	0.00107747	0.00103711	0.000687645	0.000717471	0.000830527	0.000870803	0.000934827	0.000881434	0.000880068	0.000949326	0.000879331	0.000894584	0.000934811	0.000898948	0.00104796	0.00093337	0.00103907	0.00113052	0.00111801	0.000985081	0.00101316	0.000901921	0.000972777	0.000991895	0.000927245	0.00101745	0.00113152	0.000685008	0.000834989	0.000603247	0.000627453	0.000723773	0.000789408	0.000834876	0.00173706	0.000808154	0.00087988	0.00089393	0.000946781	0.000982975	0.000631814	0.000925344	0.00144504
Organismal Systems	Nervous System	Long-term depression	0	0	0	0	0	0	0	0	0	0	0	0	0	0	0	0	0	0	0	0	0	0	0	0	0	0	0	0	0	0	0	0	0	0	0	0	0	0	0	0	0	0	0	0	0	0	0
Organismal Systems	Nervous System	Long-term potentiation	0	0	0	0	0	0	0	0	0	0	0	0	0	0	0	0	0	0	0	0	0	0	0	0	0	0	0	0	0	0	0	0	0	0	0	0	0	0	0	0	0	0	0	0	0	0	0
Organismal Systems	Nervous System	Neurotrophin signaling pathway	0	0	0	0	0	0	0	0	0	0	0	0	0	0	0	0	0	0	0	0	0	0	0	0	0	0	0	0	0	0	0	0	0	0	0	0	0	0	0	0	0	0	0	0	0	0	0
Organismal Systems	Sensory System	Olfactory transduction	0	0	0	0	0	0	0	0	0	0	0	0	0	0	0	0	0	0	0	0	0	0	0	0	0	0	0	0	0	0	0	0	0	0	0	0	0	0	0	0	0	0	0	0	0	0	0
Organismal Systems	Sensory System	Phototransduction	0	0	0	0	0	0	0	0	0	0	0	0	0	0	0	0	0	0	0	0	0	0	0	0	0	0	0	0	0	0	0	0	0	0	0	0	0	0	0	0	0	0	0	0	0	0	0
Organismal Systems	Sensory System	Phototransduction - fly	0	0	0	0	0	5.18e-08	4.34e-06	0	0	0	0	0	0	0	0	0	8.3e-06	0	0	0	0	0	5.52e-08	0	0	0	0	0	0	0	0	0	0	0	0	3.43e-07	0	0	0	0	0	0	0	0	0	0	0
Unclassified	Cellular Processes and Signaling	Cell division	0.000790342	0.000822586	0.000746932	0.000760446	0.000706979	0.000754809	0.000825986	0.000639002	0.000799976	0.000665637	0.000759583	0.000798449	0.000673644	0.00078912	0.000668043	0.000716138	0.00067701	0.000584002	0.00070169	0.000662418	0.00069533	0.000764868	0.000824283	0.000714719	0.000714302	0.000723313	0.000833067	0.000605997	0.000762691	0.000756523	0.000925358	0.000707532	0.000656389	0.000847256	0.000474573	0.000527191	0.000668987	0.000758294	0.00106014	0.000810106	0.000712738	0.000802949	0.000747913	0.0006725	0.000633358	0.000827855	0.00089262
Unclassified	Cellular Processes and Signaling	Cell motility and secretion	0.00156635	0.00269715	0.00162355	0.00206206	0.00169681	0.00180858	0.00261085	0.00176757	0.00227292	0.0017841	0.00218337	0.00237922	0.00194951	0.00216099	0.00245955	0.00157827	0.00210143	0.00171319	0.0021639	0.00180901	0.0021445	0.00126392	0.00160703	0.00184653	0.00195035	0.00220858	0.00234368	0.00174093	0.00206978	0.00202014	0.00206596	0.00207187	0.00196479	0.001969	0.00167362	0.00182102	0.002106	0.00247933	0.00208252	0.00218934	0.00218574	0.00249227	0.00203784	0.00221015	0.00144521	0.00251761	0.00194624
Unclassified	Cellular Processes and Signaling	Electron transfer carriers	0.000281764	0.000443852	0.000197352	0.000363024	0.000355086	0.000311541	0.00038119	0.000261017	0.000324837	0.000308929	0.000395899	0.000306772	0.000359246	0.000388744	7.08e-05	0.000152385	0.000259197	0.000263389	0.00014254	0.000292451	8.69e-05	0.000228221	9.53e-05	0.000280071	0.000368594	0.000255388	0.000354739	0.000356551	0.000312323	0.000280248	0.000177229	0.000171588	0.000286391	0.000126112	0.000129601	0.000187716	0.000234005	0.000250951	0.000110485	0.00027478	0.000350567	0.000304264	0.000325371	0.000348915	0.000141741	0.000341919	7.3e-05
Unclassified	Cellular Processes and Signaling	Germination	0.000100013	0.00016109	3.89e-05	0.000309106	0.000733564	0.000849788	0.000148414	6.56e-05	0.000222719	7.14e-05	0.000133616	3.1e-05	7.71e-05	0.000122925	9.21e-05	0.000219891	0.000315998	0.000152902	0.000121666	0.000157858	0.00014067	0.0004898	0.000439647	9.1e-05	0.000219125	0.000154884	3.55e-05	0.000247117	0.000208821	0.000199785	0.000166878	0.000110363	8.92e-05	2.33e-05	3.09e-05	3.74e-05	5.37e-05	7.37e-05	1.63e-05	6.96e-05	4.81e-05	1.56e-05	0.000139709	1.74e-05	7.05e-05	0.000159459	0.000131254
Unclassified	Cellular Processes and Signaling	Inorganic ion transport and metabolism	0.00324442	0.00421932	0.00334779	0.00279334	0.00265599	0.00250159	0.00341463	0.00275357	0.00331796	0.00299644	0.00317147	0.00337106	0.00264957	0.00337055	0.00150032	0.00237458	0.00302802	0.00246021	0.00215189	0.0025936	0.00188046	0.00163272	0.00153716	0.00351038	0.00340532	0.00350052	0.00369117	0.00268477	0.00318192	0.0028531	0.00218215	0.00299598	0.00325602	0.00362496	0.00269545	0.00296549	0.00300904	0.00324241	0.00262332	0.00311222	0.00330839	0.00365892	0.00290798	0.00315252	0.00238193	0.00343704	0.00215972
Unclassified	Cellular Processes and Signaling	Membrane and intracellular structural molecules	0.005927	0.00797858	0.00624661	0.00597482	0.00460551	0.00499391	0.00872659	0.00594189	0.00601887	0.00532937	0.00579566	0.00665353	0.00475068	0.0062188	0.00593737	0.0052562	0.00612718	0.00502066	0.0062082	0.00529364	0.00620677	0.00360008	0.00459022	0.005725	0.00571675	0.00675671	0.006629	0.00474263	0.00620122	0.0065816	0.00722709	0.00639941	0.0057441	0.00780777	0.00499859	0.0052702	0.00613124	0.00681053	0.0104099	0.00661	0.00620661	0.00756276	0.00595936	0.00609867	0.00485027	0.00692405	0.00833849
Unclassified	Cellular Processes and Signaling	Other ion-coupled transporters	0.013902	0.0148834	0.0193385	0.0122399	0.0120154	0.0115304	0.0124299	0.0122187	0.010309	0.0128734	0.00971283	0.00979925	0.0111357	0.0102687	0.0154693	0.011994	0.0104353	0.0141685	0.014048	0.0125794	0.0150332	0.0118999	0.0134003	0.0125974	0.0104699	0.0114812	0.0102761	0.0115385	0.0110824	0.0105312	0.0143894	0.0127025	0.012202	0.0121479	0.0139401	0.0121882	0.0111847	0.00987323	0.016589	0.0105485	0.0100425	0.00975176	0.0109568	0.00952538	0.0182807	0.00930112	0.0157131
Unclassified	Cellular Processes and Signaling	Other transporters	0.0024	0.00211791	0.0020294	0.00221815	0.00183669	0.00176691	0.00274429	0.00214719	0.00220767	0.00211709	0.00220209	0.00231369	0.0022805	0.00237057	0.00238254	0.00202818	0.00212278	0.00193678	0.00222266	0.00209197	0.00225429	0.00255061	0.00243413	0.00209689	0.00199685	0.00226425	0.00212959	0.00190568	0.00201046	0.00199273	0.00258491	0.00237793	0.00192376	0.00252707	0.00221217	0.00195882	0.00215311	0.00204135	0.00298469	0.00226094	0.00202121	0.00225103	0.00216204	0.00201767	0.00183733	0.00206101	0.00270698
Unclassified	Cellular Processes and Signaling	Pores ion channels	0.00515112	0.00594906	0.00503421	0.00470944	0.00326343	0.00323497	0.00666749	0.00438737	0.00481089	0.00413525	0.00447046	0.00542348	0.00363301	0.00494238	0.0042353	0.0040081	0.00451371	0.00343978	0.00470581	0.00378844	0.00474728	0.00235381	0.00305671	0.00508176	0.00403797	0.00535052	0.00530781	0.00337296	0.00434889	0.00438162	0.00559906	0.00514696	0.00442567	0.00579783	0.00393323	0.00386703	0.0046776	0.00563068	0.00830873	0.00522125	0.00459093	0.0054821	0.0044665	0.00452508	0.00377365	0.00516027	0.00649961
Unclassified	Cellular Processes and Signaling	Signal transduction mechanisms	0.00381715	0.00504381	0.0050908	0.00438243	0.00417304	0.00444547	0.00483544	0.00445262	0.00474489	0.00427026	0.00392959	0.00426278	0.00425305	0.00403143	0.00386067	0.00448897	0.00412773	0.00421118	0.00383749	0.0041418	0.00398717	0.00530141	0.00478834	0.0042644	0.00383706	0.00411406	0.0043032	0.00416703	0.00423139	0.00399589	0.00404308	0.00490578	0.00450749	0.00488111	0.00544687	0.00502516	0.00462771	0.00417962	0.00299355	0.0040301	0.00399792	0.00383134	0.00407214	0.00406637	0.00502765	0.00405007	0.0034272
Unclassified	Cellular Processes and Signaling	Sporulation	0.000890481	0.00104191	0.000749331	0.00196684	0.00369796	0.00428538	0.00080445	0.000916986	0.00155149	0.000786826	0.000994212	0.000442275	0.00113211	0.000750008	0.00245445	0.00290437	0.00219047	0.00186798	0.00211958	0.00209364	0.00252277	0.00873566	0.00725313	0.000945059	0.00161047	0.001288	0.000535802	0.00142506	0.00164453	0.00207681	0.0032562	0.00128279	0.000887402	0.000581124	0.000957853	0.000919376	0.000976251	0.000743585	0.00113865	0.000744886	0.000789917	0.000252641	0.00166043	0.000556115	0.00110305	0.00122471	0.00294146
Unclassified	Genetic Information Processing	Protein folding and associated processing	0.00754418	0.00719796	0.00707554	0.00767391	0.00695257	0.00682387	0.00711451	0.00720897	0.00730841	0.0072649	0.00728018	0.00772252	0.00666502	0.00779961	0.00730719	0.00667249	0.00745902	0.00729079	0.00729933	0.00735134	0.00726878	0.00586346	0.00660603	0.00691821	0.00728673	0.00747998	0.00733823	0.00726195	0.00725209	0.00723843	0.00744539	0.00695074	0.00698644	0.0068607	0.00587631	0.00617933	0.00672018	0.00716811	0.00698385	0.00757873	0.00746513	0.00746589	0.00716911	0.00773334	0.00720157	0.0073539	0.00695966
Unclassified	Genetic Information Processing	Replication, recombination and repair proteins	0.00674225	0.00697383	0.0070085	0.00763617	0.00670445	0.00699701	0.00737962	0.00765987	0.00709258	0.00691292	0.0069819	0.00688067	0.0068226	0.00690103	0.00797568	0.00692954	0.00835403	0.00789558	0.00744788	0.00728639	0.00730093	0.0088521	0.00828425	0.005962	0.00703732	0.00691884	0.00665837	0.00722702	0.00701034	0.00713754	0.00700096	0.00740092	0.00695247	0.00761176	0.00608315	0.00662104	0.00695681	0.00680226	0.00552704	0.00712657	0.00767633	0.00736857	0.00693749	0.00792239	0.00651652	0.00722056	0.00637108
Unclassified	Genetic Information Processing	Restriction enzyme	0.00129923	0.00100515	0.000659158	0.00115393	0.000984628	0.000992955	0.0013695	0.000999206	0.000891063	0.000721398	0.000853707	0.000814033	0.00139229	0.000895008	0.00266751	0.00145381	0.000841416	0.00124869	0.00210857	0.00108598	0.00238797	0.00120782	0.00197858	0.000865438	0.00075555	0.000770059	0.000759001	0.000889402	0.000902342	0.00101794	0.00254729	0.0012635	0.000828026	0.0010517	0.000944289	0.000869507	0.000991033	0.000591346	0.00451431	0.000958254	0.00078207	0.000645869	0.00105111	0.000890409	0.000413984	0.000708975	0.003642
Unclassified	Genetic Information Processing	Transcription related proteins	0.000178309	0.000232693	0.000128981	7.47e-05	2.02e-05	2.04e-05	0.000150751	0.000100328	2.81e-05	3.52e-05	5.63e-05	2.06e-05	0.00017156	1.23e-05	0.000188428	5.23e-05	5.62e-05	6.14e-05	0.000144541	4.73e-05	0.000168216	3.33e-05	0.000104057	4.1e-05	2.71e-05	4.82e-05	1.65e-05	1.99e-05	2.43e-05	2.48e-05	3.9e-05	0.000123792	8.67e-05	8.22e-05	0.000217384	0.000151172	8.83e-05	2.35e-05	4e-05	4.86e-05	4.21e-05	3.09e-05	4.36e-05	1.89e-05	2.98e-05	2.46e-05	9.22e-05
Unclassified	Genetic Information Processing	Translation proteins	0.0090373	0.00787201	0.00891923	0.00781053	0.00676844	0.00696461	0.00893477	0.00852678	0.00696745	0.00694147	0.00662734	0.00660444	0.00781264	0.00656907	0.00861576	0.00873343	0.00695923	0.00768289	0.00789509	0.00716043	0.008154	0.0087204	0.0086125	0.00714312	0.00653437	0.0069495	0.00629611	0.00662524	0.0071231	0.00728003	0.00837394	0.00861992	0.00687437	0.0105087	0.00763439	0.00704247	0.00724694	0.0063769	0.00766513	0.00777996	0.00676805	0.00658583	0.00708383	0.00655988	0.00795302	0.00658472	0.00799883
Unclassified	Metabolism	Amino acid metabolism	0.0017292	0.00210367	0.00194382	0.00202297	0.00204159	0.00206614	0.00177056	0.00214964	0.00230837	0.00233721	0.00235415	0.00244428	0.00285369	0.0022252	0.00281599	0.00187182	0.00224193	0.0023989	0.00271626	0.00219169	0.00281006	0.00236803	0.0026824	0.00188164	0.0021196	0.00197851	0.00208379	0.00227642	0.00226017	0.00214415	0.00227597	0.00197469	0.0021776	0.00154332	0.00201468	0.00210578	0.00213173	0.00222676	0.00197734	0.00197954	0.0023328	0.00218903	0.00224037	0.00232379	0.00218257	0.00225188	0.00242808
Unclassified	Metabolism	Biosynthesis and biodegradation of secondary metabolites	0.00046846	0.0010672	0.000479445	0.000769612	0.000840316	0.000809881	0.000776181	0.000692674	0.000877202	0.000736012	0.000832941	0.000884161	0.000725557	0.000909114	0.000426127	0.000646159	0.000769131	0.000572362	0.000608117	0.000776421	0.000577603	0.000559223	0.00056171	0.00085662	0.000811942	0.000832269	0.000909292	0.000671807	0.000661387	0.000664345	0.000549999	0.000592103	0.000792315	0.000719559	0.000450169	0.00056349	0.000677533	0.000815879	0.000738495	0.000664242	0.000869233	0.000746458	0.000762394	0.000796779	0.000333694	0.000844185	0.000609811
Unclassified	Metabolism	Carbohydrate metabolism	0.000879591	0.00113539	0.0010128	0.00131752	0.00121168	0.00113436	0.000915469	0.00113673	0.00114848	0.00119334	0.00114064	0.00101678	0.00112965	0.00121789	0.00138536	0.001105	0.00127032	0.00142518	0.00134977	0.00138015	0.00143694	0.00150922	0.0016146	0.000926786	0.00112491	0.00114352	0.00103783	0.00136725	0.00107882	0.0012897	0.00196584	0.000715162	0.000971339	0.000738583	0.000606307	0.00068625	0.000891537	0.000936753	0.00268639	0.000921646	0.00118186	0.000992725	0.00121521	0.0014028	0.00109922	0.00101278	0.00220211
Unclassified	Metabolism	Energy metabolism	0.00668299	0.00779595	0.00654557	0.00795374	0.00779377	0.00785953	0.00770444	0.00701043	0.00778412	0.00730166	0.00794293	0.00829671	0.00826097	0.0079621	0.00979049	0.00915662	0.00832861	0.00763926	0.00951178	0.00796143	0.00989324	0.00838608	0.00911273	0.00719149	0.00754143	0.00767028	0.0077254	0.00685127	0.00758471	0.00823448	0.0097205	0.00740977	0.00716001	0.00727205	0.00648243	0.00688297	0.00769102	0.00781727	0.00973016	0.00789159	0.0076098	0.00781979	0.00790398	0.00761184	0.00621062	0.00756004	0.00987605
Unclassified	Metabolism	Glycan biosynthesis and metabolism	0.000442236	0.00094663	0.000622185	0.000511457	0.000346688	0.000355329	0.000922091	0.000421706	0.000593853	0.000365027	0.000470325	0.000527208	0.000392882	0.000457168	0.000393724	0.000407929	0.000493177	0.00030361	0.00039202	0.000348014	0.000366678	0.000231048	0.000208004	0.000512106	0.000433342	0.000539875	0.000577875	0.000313586	0.00050622	0.000490025	0.000470442	0.000542415	0.000420764	0.000751267	0.000282126	0.000336634	0.000484777	0.000572744	0.000407197	0.000543181	0.000470849	0.000612531	0.000429289	0.000482701	0.000289473	0.000627685	0.000369088
Unclassified	Metabolism	Lipid metabolism	0.00106215	0.00111536	0.00112908	0.00106222	0.000938774	0.000942955	0.00120929	0.00115027	0.00118054	0.000986933	0.00098121	0.00131319	0.00114639	0.00105045	0.000893535	0.00147553	0.0011945	0.000959219	0.000963823	0.00101901	0.000969446	0.00148733	0.00136014	0.00119219	0.00105092	0.00113125	0.00126823	0.000925777	0.00112207	0.00122144	0.00104944	0.00128486	0.0011243	0.00141512	0.000951041	0.00102313	0.00118111	0.00124836	0.00117308	0.00112949	0.00115043	0.00110881	0.00109752	0.00112544	0.00109107	0.00109755	0.00111765
Unclassified	Metabolism	Metabolism of cofactors and vitamins	0.0014895	0.00215976	0.00185124	0.00163255	0.00184921	0.00182571	0.00191358	0.0016369	0.00182767	0.00188123	0.0018616	0.0019911	0.00200511	0.0019232	0.00181992	0.00150189	0.00182756	0.00173007	0.00183758	0.00182046	0.00185832	0.0013417	0.00157505	0.00183988	0.00189116	0.00186679	0.00197122	0.00171739	0.0018654	0.00170518	0.0013812	0.0016914	0.00195547	0.00158224	0.00200367	0.00201353	0.00185116	0.0019301	0.00123164	0.00169714	0.00188034	0.00193793	0.00179861	0.00182331	0.00174154	0.00183104	0.00150196
Unclassified	Metabolism	Nucleotide metabolism	0.000420519	0.00112103	0.000867164	0.000501105	0.000442776	0.000433383	0.000561657	0.000605396	0.000375566	0.000374583	0.000317011	0.000244202	0.000390118	0.000199959	0.000350445	0.000510967	0.000243796	0.000429942	0.000339408	0.000334994	0.000331987	0.000330478	0.000269422	0.00041858	0.000304076	0.00030599	0.000254566	0.000267721	0.000319257	0.000296208	0.000234425	0.000416791	0.000297165	0.000546029	0.000162357	0.000181935	0.000301767	0.0002713	0.000158289	0.000342285	0.000233453	0.00020185	0.000344131	0.000261875	0.000572586	0.00030019	0.00023557
Unclassified	Metabolism	Others	0.00908274	0.00890935	0.00962383	0.0097681	0.00963149	0.009022	0.00869136	0.0107024	0.0098312	0.0111593	0.00981316	0.010859	0.0111924	0.0113919	0.00910026	0.00945886	0.0105807	0.0103165	0.00956596	0.0100649	0.0096057	0.00974927	0.00936603	0.00952249	0.00998795	0.0099073	0.00944794	0.010416	0.00951027	0.00950159	0.0102075	0.00978269	0.0104548	0.00874871	0.010783	0.0104923	0.00991208	0.00948653	0.010319	0.0096748	0.0101851	0.0100244	0.00965364	0.0111439	0.0105562	0.00930582	0.0100447
Unclassified	Poorly Characterized	Function unknown	0.0159001	0.0199156	0.0186919	0.0155987	0.0147848	0.0149558	0.0197742	0.0153896	0.0156749	0.0156966	0.0151331	0.0161986	0.0146689	0.0155625	0.0140899	0.0135834	0.0148196	0.0143977	0.0139889	0.0147803	0.0138622	0.0114929	0.012237	0.0157061	0.0150487	0.0157215	0.0158486	0.0144871	0.0151841	0.0141879	0.0126522	0.016739	0.0162079	0.0182139	0.0165166	0.0160554	0.0157071	0.0158229	0.0134028	0.0152925	0.0154221	0.0159293	0.014821	0.0148882	0.0157443	0.0157186	0.0131368
Unclassified	Poorly Characterized	General function prediction only	0.0349266	0.0336013	0.0369086	0.0349566	0.0332571	0.0336648	0.0341412	0.0364551	0.0338289	0.0348846	0.0331515	0.0342867	0.033514	0.0335286	0.0364177	0.0357395	0.0346572	0.0353718	0.0358969	0.0344498	0.0364298	0.0365142	0.0367342	0.033498	0.0332582	0.0345806	0.0325794	0.0340287	0.0339141	0.0339639	0.0377979	0.035749	0.034051	0.036815	0.0354789	0.0347202	0.0343759	0.0332978	0.0381686	0.0344688	0.0340222	0.0340549	0.03388	0.0340807	0.0361829	0.0334113	0.0373609
[truncated: 24 more columns]

## Sheet: (B) Skin site - L2
Supplementary Table 5. Mean relative abundances of predicted functions at depth of 10,000 sequences per sample, considering skin site at the second level of KEGG Orthology.
Level 1	Level 2	MEAN	Chin	Inner pinna	Nasal skin	Armpit	Back	Abdo- men	Inter-digital	Peri-anal
Cellular Processes	Cell Communication	7.69207e-07	1.92625e-07	3.28227e-06	1.85213e-07	2.84916e-07	4.68403e-07	7.43033e-08	1.62683e-06	3.90916e-08
Cellular Processes	Cell Growth and Death	0.00596461	0.00611574	0.00621073	0.0060673	0.00608952	0.00620931	0.00571528	0.00619611	0.0051129
Cellular Processes	Cell Motility	0.0213598	0.0181674	0.0277704	0.0195562	0.0224696	0.0241419	0.0224106	0.0239202	0.0124417
Cellular Processes	Transport and Catabolism	0.00316658	0.00325408	0.00303121	0.0030724	0.00304128	0.0031403	0.00305284	0.00298039	0.00376018
Environmental Information Processing	Membrane Transport	0.119978	0.110444	0.128315	0.121068	0.12428	0.122944	0.124268	0.123867	0.104642
Environmental Information Processing	Signal Transduction	0.0187494	0.0166304	0.0210183	0.0189294	0.0192413	0.0193997	0.019763	0.0191558	0.0158572
Environmental Information Processing	Signaling Molecules and Interaction	0.00233193	0.00212929	0.00194666	0.00225903	0.00252804	0.00216527	0.00250668	0.00235493	0.0027655
Genetic Information Processing	Folding, Sorting and Degradation	0.0232478	0.02481	0.0220301	0.0241877	0.0225447	0.0221093	0.0224523	0.0228203	0.0250284
Genetic Information Processing	Replication and Repair	0.0786502	0.0863848	0.0715172	0.0799371	0.076554	0.0743651	0.0767164	0.0776448	0.0860818
Genetic Information Processing	Transcription	0.0234461	0.02259	0.0233373	0.023295	0.0231597	0.0230508	0.0237879	0.0238369	0.0245112
Genetic Information Processing	Translation	0.0492306	0.0560537	0.0434534	0.0513131	0.0478961	0.0453937	0.0478322	0.0486356	0.0532668
Human Diseases	Cancers	0.00141585	0.00137765	0.00168638	0.00141208	0.00148681	0.00161998	0.0013106	0.00149475	0.000938539
Human Diseases	Cardiovascular Diseases	0.00018162	0.000136925	0.000267094	0.000178598	0.000216179	0.000246162	0.000170734	0.00022007	1.72016e-05
Human Diseases	Immune System Diseases	0.000542669	0.000588683	0.000484725	0.000536474	0.000532597	0.000528108	0.000581747	0.000513011	0.000576004
Human Diseases	Infectious Diseases	0.00433927	0.00436932	0.00434794	0.00474186	0.00441629	0.00422611	0.00443093	0.00435154	0.00383021
Human Diseases	Metabolic Diseases	0.000909933	0.000971834	0.000885088	0.000848632	0.000895083	0.000890162	0.000892868	0.000870864	0.00102493
Human Diseases	Neurodegenerative Diseases	0.00288731	0.00287729	0.00342441	0.00334046	0.00303195	0.00325485	0.00281248	0.00324675	0.0011103
Metabolism	Amino Acid Metabolism	0.102639	0.100511	0.104919	0.100951	0.102904	0.106755	0.104256	0.102446	0.0983713
Metabolism	Biosynthesis of Other Secondary Metabolites	0.00844185	0.00791426	0.00846253	0.00771029	0.00832324	0.00848735	0.00821175	0.00825188	0.0101735
Metabolism	Carbohydrate Metabolism	0.104041	0.0989735	0.101547	0.100161	0.104842	0.103874	0.106478	0.101184	0.115269
Metabolism	Energy Metabolism	0.0560369	0.0551438	0.0552673	0.0553167	0.0550428	0.0555266	0.0554223	0.0554034	0.0611723
Metabolism	Enzyme Families	0.0196188	0.0199092	0.0189592	0.0191693	0.0193514	0.0190226	0.0193757	0.0194699	0.0216933
Metabolism	Glycan Biosynthesis and Metabolism	0.0199696	0.0218316	0.0169596	0.0207434	0.018783	0.0166213	0.017242	0.0188823	0.0286937
Metabolism	Lipid Metabolism	0.0346534	0.0334751	0.0361598	0.0345834	0.0353819	0.0366834	0.0357039	0.0349113	0.0303287
Metabolism	Metabolism of Cofactors and Vitamins	0.0445276	0.0482474	0.0431736	0.0451096	0.0436853	0.0441079	0.0429459	0.04351	0.0454409
Metabolism	Metabolism of Other Amino Acids	0.0187602	0.0184895	0.0198693	0.0186103	0.0191706	0.0198481	0.0190358	0.0188187	0.0162396
Metabolism	Metabolism of Terpenoids and Polyketides	0.0206293	0.0213248	0.0210803	0.0205679	0.020989	0.021948	0.0208566	0.0203652	0.0179029
Metabolism	Nucleotide Metabolism	0.0376082	0.0413495	0.0339026	0.0378613	0.0370849	0.0354291	0.0368029	0.0369029	0.0415326
Metabolism	Xenobiotics Biodegradation and Metabolism	0.0329849	0.0308939	0.0373882	0.0323752	0.0354175	0.0382056	0.0348901	0.0346112	0.0200974
Organismal Systems	Circulatory System	0.000311639	0.000288264	0.000392651	0.000409353	0.000338201	0.000342694	0.000290465	0.000388676	4.28112e-05
Organismal Systems	Digestive System	0.000495152	0.000661392	0.00042641	0.000543068	0.000454401	0.000455709	0.000430081	0.000484426	0.000505729
Organismal Systems	Endocrine System	0.0036173	0.00371015	0.00367472	0.00335062	0.00363861	0.00383776	0.00367354	0.0035469	0.0035061
Organismal Systems	Environmental Adaptation	0.00132219	0.00124866	0.00134028	0.00122088	0.00133174	0.00132209	0.00130562	0.0013373	0.00147094
Organismal Systems	Excretory System	0.000275256	0.000251443	0.000279397	0.000221301	0.000271906	0.000302196	0.000295783	0.000245312	0.000334707
Organismal Systems	Immune System	0.000525632	0.000551265	0.000435974	0.000516457	0.000496536	0.00042853	0.000404729	0.000498015	0.000873547
Organismal Systems	Nervous System	0.000859452	0.000732545	0.000813028	0.000735265	0.000840222	0.000873397	0.000873906	0.000834716	0.00117254
Organismal Systems	Sensory System	1.82834e-07	0	9.19378e-07	0	0	4.02436e-08	0	5.03047e-07	0
Unclassified	Cellular Processes and Signaling	0.0367908	0.0370413	0.0365551	0.0378549	0.0351321	0.0346098	0.0352436	0.0365742	0.0413154
Unclassified	Genetic Information Processing	0.0248777	0.0257121	0.0238661	0.0255236	0.02434	0.023751	0.0239655	0.025134	0.0267289
Unclassified	Metabolism	0.024883	0.0243183	0.024978	0.0244919	0.0246872	0.0248192	0.0245882	0.024694	0.026487
Unclassified	Poorly Characterized	0.049728	0.0505197	0.0498197	0.0512305	0.0491099	0.0490632	0.0490029	0.0493952	0.0496827

## Sheet: (C) Skin site - L3
Supplementary Table 5. Mean relative abundances of predicted functions at depth of 10,000 sequences per sample, considering skin site at the third level of KEGG Orthology.
Level 1	Level 2	Level 3	MEAN	Chin	Inner pinna	Nasal skin	Armpit	Back	Abdo- men	Inter-digital	Peri-anal
Cellular Processes	Cell Communication	Adherens junction	1.81901e-07	0	9.22222e-07	0	0	3.81111e-08	5.75556e-09	4.82222e-07	6.9e-09
Cellular Processes	Cell Communication	Focal adhesion	4.12596e-07	2.29444e-07	1.46689e-06	2.08e-07	2.60456e-07	3.89222e-07	1.02178e-07	6.06556e-07	3.8025e-08
Cellular Processes	Cell Communication	Tight junction	1.81901e-07	0	9.22222e-07	0	0	3.81111e-08	5.75556e-09	4.82222e-07	6.9e-09
Cellular Processes	Cell Growth and Death	Apoptosis	0.000238158	0.000182505	0.000272945	0.000260573	0.000297453	0.000272763	0.000242522	0.000301124	7.53762e-05
Cellular Processes	Cell Growth and Death	Cell cycle	0	0	0	0	0	0	0	0	0
Cellular Processes	Cell Growth and Death	Cell cycle - Caulobacter	0.00522643	0.00550344	0.00521027	0.00529732	0.0052734	0.00524075	0.00498687	0.00532643	0.00497298
Cellular Processes	Cell Growth and Death	Cell cycle - yeast	0	0	0	0	0	0	0	0	0
Cellular Processes	Cell Growth and Death	Meiosis - yeast	0.000342694	0.000310404	0.00049928	0.000358871	0.000326253	0.000475507	0.000343681	0.000377454	5.01006e-05
Cellular Processes	Cell Growth and Death	Oocyte meiosis	0	0	0	0	0	0	0	0	0
Cellular Processes	Cell Growth and Death	p53 signaling pathway	0.000165887	0.000136285	0.000240224	0.000162367	0.00019689	0.000222911	0.000150457	0.00020182	1.614e-05
Cellular Processes	Cell Motility	Bacterial chemotaxis	0.00416291	0.00348606	0.0055875	0.00369468	0.00426673	0.00466459	0.00429167	0.00480427	0.00250777
Cellular Processes	Cell Motility	Bacterial motility proteins	0.0104004	0.00873576	0.0139401	0.00974494	0.0109616	0.01191	0.0110762	0.0118491	0.00498588
Cellular Processes	Cell Motility	Cytoskeleton proteins	0.00250788	0.00246881	0.0023642	0.00230165	0.00238655	0.00247076	0.00232564	0.00247198	0.00327349
Cellular Processes	Cell Motility	Flagellar assembly	0.00431536	0.00337859	0.00599386	0.00371866	0.00482324	0.0052511	0.00474728	0.00484761	0.00176255
Cellular Processes	Cell Motility	Regulation of actin cytoskeleton	1.81901e-07	0	9.22222e-07	0	0	3.81111e-08	5.75556e-09	4.82222e-07	6.9e-09
Cellular Processes	Transport and Catabolism	Endocytosis	8.28009e-06	5.53589e-06	6.61778e-06	3.1445e-05	4.23889e-06	8.16444e-06	4.12778e-06	5.46567e-06	6.45313e-07
Cellular Processes	Transport and Catabolism	Lysosome	0.000578822	0.000589915	0.000314278	0.000476232	0.000433698	0.000346598	0.000383248	0.000372297	0.00171431
Cellular Processes	Transport and Catabolism	Peroxisome	0.00257298	0.00265714	0.00270591	0.00256255	0.0025951	0.00277639	0.00265286	0.00260625	0.00202764
Cellular Processes	Transport and Catabolism	Phagosome	1.81901e-07	0	9.22222e-07	0	0	3.81111e-08	5.75556e-09	4.82222e-07	6.9e-09
Environmental Information Processing	Membrane Transport	ABC transporters	0.0342691	0.0308251	0.0382314	0.0346361	0.0351421	0.0362174	0.0356364	0.0353872	0.0280775
Environmental Information Processing	Membrane Transport	Bacterial secretion system	0.00695069	0.00707045	0.00751743	0.00720592	0.00703375	0.00695516	0.00680781	0.00704127	0.00597368
Environmental Information Processing	Membrane Transport	Phosphotransferase system (PTS)	0.00417792	0.00387503	0.00311255	0.00459019	0.00485626	0.00323567	0.00452812	0.00405865	0.00516685
Environmental Information Processing	Membrane Transport	Secretion system	0.0145935	0.0140871	0.0162546	0.0155112	0.0151401	0.0148659	0.0150022	0.0153647	0.0105221
Environmental Information Processing	Membrane Transport	Transporters	0.0599622	0.0545218	0.0630592	0.0593244	0.0622113	0.0614741	0.0622824	0.0617811	0.0550436
Environmental Information Processing	Signal Transduction	Calcium signaling pathway	4.53853e-06	3.43208e-06	8.49122e-06	4.07156e-06	3.82e-06	9.32311e-06	1.877e-06	4.76889e-06	5.24375e-07
Environmental Information Processing	Signal Transduction	ErbB signaling pathway	0	0	0	0	0	0	0	0	0
Environmental Information Processing	Signal Transduction	Hedgehog signaling pathway	0	0	0	0	0	0	0	0	0
Environmental Information Processing	Signal Transduction	MAPK signaling pathway	0	0	0	0	0	0	0	0	0
Environmental Information Processing	Signal Transduction	MAPK signaling pathway - yeast	0.00046828	0.000533496	0.000419857	0.000509402	0.000452153	0.000420076	0.000387246	0.000463802	0.000560205
Environmental Information Processing	Signal Transduction	Notch signaling pathway	1.32692e-07	1.08556e-07	1.587e-07	3.19333e-07	3.27444e-07	2.99444e-08	4.97778e-08	6.77778e-08	0
Environmental Information Processing	Signal Transduction	Phosphatidylinositol signaling system	0.00105635	0.00107143	0.000987298	0.00107707	0.00107374	0.00100766	0.00106058	0.00105527	0.00111774
Environmental Information Processing	Signal Transduction	TGF-beta signaling pathway	0	0	0	0	0	0	0	0	0
Environmental Information Processing	Signal Transduction	Two-component system	0.0172135	0.014978	0.0196268	0.0173045	0.0176677	0.0179963	0.0183028	0.0176205	0.0142113
Environmental Information Processing	Signal Transduction	VEGF signaling pathway	1.95673e-06	1.25889e-06	5.50189e-06	5.05111e-07	2.10967e-06	8.65944e-07	1.47586e-06	3.83511e-06	1.01375e-07
Environmental Information Processing	Signal Transduction	Wnt signaling pathway	1.32692e-07	1.08556e-07	1.587e-07	3.19333e-07	3.27444e-07	2.99444e-08	4.97778e-08	6.77778e-08	0
Environmental Information Processing	Signal Transduction	mTOR signaling pathway	0	0	0	0	0	0	0	0	0
Environmental Information Processing	Signaling Molecules and Interaction	Bacterial toxins	0.00131674	0.00113726	0.000948887	0.00131008	0.00147329	0.00114461	0.00147413	0.00135055	0.00169511
Environmental Information Processing	Signaling Molecules and Interaction	CAM ligands	2.30695e-07	2.29444e-07	5.44667e-07	2.08e-07	2.60456e-07	3.51111e-07	9.64222e-08	1.24333e-07	3.1125e-08
Environmental Information Processing	Signaling Molecules and Interaction	Cellular antigens	0.000715436	0.000720045	0.000755255	0.000685506	0.00071732	0.000750287	0.00067941	0.000732227	0.000683437
Environmental Information Processing	Signaling Molecules and Interaction	Cytokine receptors	0	0	0	0	0	0	0	0	0
Environmental Information Processing	Signaling Molecules and Interaction	Cytokine-cytokine receptor interaction	0	0	0	0	0	0	0	0	0
Environmental Information Processing	Signaling Molecules and Interaction	ECM-receptor interaction	2.30695e-07	2.29444e-07	5.44667e-07	2.08e-07	2.60456e-07	3.51111e-07	9.64222e-08	1.24333e-07	3.1125e-08
Environmental Information Processing	Signaling Molecules and Interaction	G protein-coupled receptors	3.57336e-06	1.89824e-06	5.76667e-06	2.10411e-06	4.28144e-06	5.68233e-06	4.35778e-06	3.38844e-06	1.10787e-06
Environmental Information Processing	Signaling Molecules and Interaction	GTP-binding proteins	0	0	0	0	0	0	0	0	0
Environmental Information Processing	Signaling Molecules and Interaction	Glycan bindng proteins	0	0	0	0	0	0	0	0	0
Environmental Information Processing	Signaling Molecules and Interaction	Ion channels	0.000295723	0.000270227	0.000232367	0.000264723	0.000331409	0.000258258	0.000354968	0.000272811	0.000381025
Environmental Information Processing	Signaling Molecules and Interaction	Neuroactive ligand-receptor interaction	1.8175e-07	1.78056e-07	3.711e-07	1.85667e-07	1.03e-07	2.81656e-07	6.99778e-08	2.55544e-07	9e-09
Genetic Information Processing	Folding, Sorting and Degradation	Chaperones and folding catalysts	0.00904722	0.00962098	0.00860883	0.00945655	0.0087534	0.00833222	0.0084025	0.00918679	0.0100165
Genetic Information Processing	Folding, Sorting and Degradation	Proteasome	0.000325915	0.000383442	0.000330957	0.000279916	0.000310419	0.000321614	0.000278029	0.00030012	0.000402818
Genetic Information Processing	Folding, Sorting and Degradation	Protein export	0.0056442	0.0062774	0.00513055	0.00583715	0.00555	0.00537864	0.00556738	0.00545352	0.00595895
Genetic Information Processing	Folding, Sorting and Degradation	Protein processing in endoplasmic reticulum	0.000516937	0.000470654	0.000489432	0.000463023	0.000474637	0.000493597	0.000459238	0.000463311	0.000821607
Genetic Information Processing	Folding, Sorting and Degradation	RNA degradation	0.00441076	0.00486678	0.00412426	0.00454115	0.00425314	0.00423115	0.0041973	0.00429866	0.00477363
Genetic Information Processing	Folding, Sorting and Degradation	Sulfur relay system	0.00311924	0.0029915	0.00316342	0.00334846	0.00305316	0.00316794	0.00334852	0.00298823	0.00289267
Genetic Information Processing	Folding, Sorting and Degradation	Ubiquitin system	0.000185286	0.000193102	0.000182301	0.000237398	0.000159106	0.000195189	0.000229255	0.000133708	0.000152228
Genetic Information Processing	Replication and Repair	Base excision repair	0.00463435	0.0048478	0.00454866	0.00460486	0.00462616	0.00480863	0.00484487	0.00459469	0.00419914
Genetic Information Processing	Replication and Repair	Chromosome	0.0134551	0.0142867	0.0125521	0.0138426	0.0130765	0.0126802	0.0128836	0.0133868	0.0149319
Genetic Information Processing	Replication and Repair	DNA repair and recombination proteins	0.0257889	0.0280364	0.0236796	0.0260645	0.0252976	0.0246257	0.0255093	0.0253806	0.0277177
Genetic Information Processing	Replication and Repair	DNA replication	0.00582651	0.00667775	0.00509557	0.00597807	0.00564426	0.00537654	0.00562305	0.00569038	0.00652645
Genetic Information Processing	Replication and Repair	DNA replication proteins	0.0100318	0.0113349	0.00869982	0.0102972	0.00962916	0.00909436	0.0095717	0.00988912	0.0117378
Genetic Information Processing	Replication and Repair	Homologous recombination	0.00800668	0.0091313	0.00696962	0.00831492	0.00767811	0.00727828	0.00763413	0.00785181	0.00919531
Genetic Information Processing	Replication and Repair	Mismatch repair	0.00698583	0.00782126	0.00617532	0.00704418	0.00675482	0.00643601	0.00670274	0.00693384	0.00801851
Genetic Information Processing	Replication and Repair	Non-homologous end-joining	0.000461325	0.000380421	0.000600215	0.000412981	0.000503825	0.000636316	0.00057226	0.000522703	6.1879e-05
Genetic Information Processing	Replication and Repair	Nucleotide excision repair	0.00350207	0.0039136	0.00321215	0.00335839	0.00341001	0.00346669	0.00352812	0.00345088	0.0036767
Genetic Information Processing	Transcription	Basal transcription factors	6.48333e-05	7.40942e-05	7.4e-05	4.35889e-05	6.73511e-05	9.07886e-05	9.8527e-05	5.60444e-05	1.42725e-05
Genetic Information Processing	Transcription	RNA polymerase	0.00152803	0.00170467	0.00131716	0.0015897	0.00151829	0.00142276	0.00155658	0.00149372	0.00162138
Genetic Information Processing	Transcription	Spliceosome	0	0	0	0	0	0	0	0	0
Genetic Information Processing	Transcription	Transcription factors	0.0141012	0.0127189	0.014679	0.0143856	0.0142132	0.0141727	0.0148274	0.0145583	0.0132542
Genetic Information Processing	Transcription	Transcription machinery	0.00775442	0.00809026	0.00726179	0.00730183	0.00734641	0.00737136	0.00734832	0.00772705	0.00958833
Genetic Information Processing	Translation	Aminoacyl-tRNA biosynthesis	0.0105796	0.0118947	0.00958377	0.010931	0.0103928	0.0100233	0.0104673	0.0104446	0.0108996
Genetic Information Processing	Translation	RNA transport	0.000893484	0.00093434	0.000629615	0.000980188	0.000848903	0.000646039	0.000896023	0.000885595	0.00132717
Genetic Information Processing	Translation	Ribosome	0.020388	0.0237416	0.0176482	0.0210709	0.0197869	0.0188209	0.0198114	0.0199442	0.0222802
Genetic Information Processing	Translation	Ribosome Biogenesis	0.0123537	0.0135911	0.0111496	0.0131079	0.0120517	0.0113078	0.0120305	0.0123965	0.0131949
Genetic Information Processing	Translation	Ribosome biogenesis in eukaryotes	0.000511754	0.000593115	0.000488307	0.00054278	0.000495244	0.000496914	0.000510178	0.000517094	0.000450397
Genetic Information Processing	Translation	Translation factors	0.00454087	0.00529185	0.00395976	0.00466322	0.0043852	0.00411466	0.00427396	0.00449318	0.0051451
Genetic Information Processing	Translation	mRNA surveillance pathway	6.29015e-07	4.02333e-07	1.15579e-06	7.40111e-07	3.88967e-07	1.563e-06	3.62689e-07	2.96733e-07	1.225e-07
Human Diseases	Cancers	Bladder cancer	0.000103264	0.000107267	0.000134712	9.07427e-05	0.00011278	0.00013896	0.000120265	0.000102041	1.93425e-05
Human Diseases	Cancers	Chronic myeloid leukemia	1.32692e-07	1.08556e-07	1.587e-07	3.19333e-07	3.27444e-07	2.99444e-08	4.97778e-08	6.77778e-08	0
Human Diseases	Cancers	Colorectal cancer	0.000160235	0.000126353	0.000235269	0.000154671	0.000188885	0.000217996	0.000147972	0.000194777	1.596e-05
Human Diseases	Cancers	Glioma	0	0	0	0	0	0	0	0	0
Human Diseases	Cancers	Pancreatic cancer	0	0	0	0	0	0	0	0	0
Human Diseases	Cancers	Pathways in cancer	0.00057459	0.000572168	0.000659946	0.000583818	0.000592393	0.000629909	0.000520406	0.000601104	0.000436978
Human Diseases	Cancers	Prostate cancer	0.000213681	0.0002305	0.000169439	0.000197302	0.000187914	0.000168106	0.000152522	0.000194658	0.000409009
Human Diseases	Cancers	Renal cell carcinoma	0.000202667	0.000214324	0.000249655	0.000231077	0.000213631	0.000242976	0.0002192	0.000207963	4.25125e-05
Human Diseases	Cancers	Small cell lung cancer	0.00016219	0.000127614	0.000240758	0.000155176	0.00019099	0.000218862	0.000149441	0.000198615	1.60637e-05
Human Diseases	Cardiovascular Diseases	Arrhythmogenic right ventricular cardiomyopathy (ARVC)	1.81901e-07	0	9.22222e-07	0	0	3.81111e-08	5.75556e-09	4.82222e-07	6.9e-09
Human Diseases	Cardiovascular Diseases	Dilated cardiomyopathy (DCM)	1.81901e-07	0	9.22222e-07	0	0	3.81111e-08	5.75556e-09	4.82222e-07	6.9e-09
Human Diseases	Cardiovascular Diseases	Hypertrophic cardiomyopathy (HCM)	2.14633e-05	1.18412e-05	3.01167e-05	2.47737e-05	2.717e-05	2.74967e-05	2.32533e-05	2.55711e-05	1.48387e-06
Human Diseases	Cardiovascular Diseases	Viral myocarditis	0.000160417	0.000126353	0.000236191	0.000154671	0.000188885	0.000218035	0.000147978	0.000195259	1.59662e-05
Human Diseases	Immune System Diseases	Primary immunodeficiency	0.000532448	0.000572715	0.000476977	0.000525153	0.000520992	0.000523307	0.000577991	0.000492678	0.000569766
Human Diseases	Immune System Diseases	Rheumatoid arthritis	0	0	0	0	0	0	0	0	0
Human Diseases	Immune System Diseases	Systemic lupus erythematosus	9.92059e-06	1.73678e-05	7.44667e-06	1.0407e-05	1.09856e-05	4.52856e-06	3.12144e-06	1.90624e-05	6.44525e-06
Human Diseases	Infectious Diseases	African trypanosomiasis	0.000149992	0.000163479	0.00019878	0.000139454	0.000161232	0.000188633	0.000160456	0.000163235	2.467e-05
Human Diseases	Infectious Diseases	Amoebiasis	0.000107856	8.22493e-05	0.000124786	0.000152542	0.00010432	0.000127709	0.000130394	0.000106758	3.40862e-05
Human Diseases	Infectious Diseases	Bacterial invasion of epithelial cells	7.67859e-05	5.3734e-05	4.23152e-05	0.000102059	0.000102494	6.32549e-05	0.000106471	9.83847e-05	4.55749e-05
Human Diseases	Infectious Diseases	Chagas disease (American trypanosomiasis)	0.000142772	0.000152963	0.000191437	0.000140397	0.000153378	0.000180776	0.000149886	0.000151216	2.21238e-05
Human Diseases	Infectious Diseases	Epithelial cell signaling in Helicobacter pylori infection	0.000512879	0.000570544	0.00038949	0.00052515	0.000457	0.000402239	0.000460282	0.000479226	0.000819099
Human Diseases	Infectious Diseases	Hepatitis C	0	0	0	0	0	0	0	0	0
Human Diseases	Infectious Diseases	Influenza A	0.000160598	0.000126524	0.000236567	0.000154856	0.000188983	0.00021832	0.000148048	0.000195512	1.59788e-05
Human Diseases	Infectious Diseases	Leishmaniasis	1.95673e-06	1.25889e-06	5.50189e-06	5.05111e-07	2.10967e-06	8.65944e-07	1.47586e-06	3.83511e-06	1.01375e-07
Human Diseases	Infectious Diseases	Measles	0	0	0	0	0	0	0	0	0
Human Diseases	Infectious Diseases	Pathogenic Escherichia coli infection	1.81901e-07	0	9.22222e-07	0	0	3.81111e-08	5.75556e-09	4.82222e-07	6.9e-09
Human Diseases	Infectious Diseases	Pertussis	0.000303389	0.000328741	0.000371756	0.000349666	0.000284762	0.000244219	0.000228253	0.000289621	0.000330092
Human Diseases	Infectious Diseases	Shigellosis	7.25105e-07	4.58889e-08	2.86456e-06	9.22556e-07	2.29e-07	2.35644e-07	5.67222e-08	6.48889e-07	7.97587e-07
Human Diseases	Infectious Diseases	Staphylococcus aureus infection	0.000489829	0.000441385	0.000290919	0.000855675	0.000529872	0.000399965	0.000752493	0.000384466	0.000263855
Human Diseases	Infectious Diseases	Toxoplasmosis	0.000160405	0.000126774	0.000235353	0.000154819	0.000188903	0.000218329	0.000147979	0.000195125	1.596e-05
Human Diseases	Infectious Diseases	Tuberculosis	0.00149659	0.00152468	0.0014882	0.00145258	0.00150858	0.00150324	0.00147207	0.00152193	0.00150148
Human Diseases	Infectious Diseases	Vibrio cholerae infection	3.93756e-06	4.82911e-06	1.04181e-05	5.294e-06	3.86478e-06	1.89489e-06	1.92033e-06	2.14289e-06	1.13637e-06
Human Diseases	Infectious Diseases	Vibrio cholerae pathogenic cycle	0.000733891	0.000794043	0.000756847	0.000713615	0.000733026	0.000674639	0.000682774	0.000766605	0.000749582
Human Diseases	Metabolic Diseases	Type I diabetes mellitus	0.000511506	0.000560865	0.000487632	0.000483315	0.000512749	0.00051214	0.000490489	0.000475239	0.000569622
Human Diseases	Metabolic Diseases	Type II diabetes mellitus	0.000398556	0.000412808	0.000396515	0.000364953	0.00038276	0.000378368	0.000402864	0.000395319	0.000454856
Human Diseases	Neurodegenerative Diseases	Alzheimer's disease	0.000963544	0.000976233	0.0010692	0.0011046	0.00100201	0.00103922	0.000946953	0.00105659	0.000513534
Human Diseases	Neurodegenerative Diseases	Amyotrophic lateral sclerosis (ALS)	0.000466651	0.000472758	0.000565534	0.000527479	0.00046693	0.000567029	0.000492255	0.000498099	0.000143127
Human Diseases	Neurodegenerative Diseases	Huntington's disease	0.000906231	0.000928889	0.00107095	0.00105552	0.000954357	0.000992943	0.000858917	0.00103073	0.000357539
Human Diseases	Neurodegenerative Diseases	Parkinson's disease	0.000472313	0.000414589	0.000632022	0.000561376	0.000525215	0.000560619	0.000438821	0.000585138	6.07259e-05
Human Diseases	Neurodegenerative Diseases	Prion diseases	7.99554e-05	8.66171e-05	9.69867e-05	8.5084e-05	7.4713e-05	8.90062e-05	7.99437e-05	8.59948e-05	4.12979e-05
Metabolism	Amino Acid Metabolism	Alanine, aspartate and glutamate metabolism	0.00954462	0.00934529	0.00899413	0.00890394	0.00934075	0.00929659	0.00936354	0.00924123	0.0118715
Metabolism	Amino Acid Metabolism	Amino acid related enzymes	0.013232	0.0144208	0.012265	0.0134335	0.0128938	0.012498	0.0128644	0.0131007	0.0143796
Metabolism	Amino Acid Metabolism	Arginine and proline metabolism	0.0115098	0.010643	0.0118391	0.0108179	0.0114899	0.0118986	0.011521	0.011794	0.0120749
Metabolism	Amino Acid Metabolism	Cysteine and methionine metabolism	0.00805178	0.00777008	0.00782854	0.00791886	0.00785332	0.00781145	0.00816327	0.00769059	0.00937809
Metabolism	Amino Acid Metabolism	Glycine, serine and threonine metabolism	0.00914965	0.00916792	0.00957648	0.00924805	0.00905488	0.00948151	0.0090925	0.00901651	0.00855937
Metabolism	Amino Acid Metabolism	Histidine metabolism	0.00601695	0.00581006	0.00565902	0.00610955	0.00588697	0.00597787	0.00607556	0.00587516	0.00674139
Metabolism	Amino Acid Metabolism	Lysine biosynthesis	0.00601824	0.00608949	0.00577135	0.00571945	0.00559226	0.00571836	0.00565367	0.00589198	0.00770938
Metabolism	Amino Acid Metabolism	Lysine degradation	0.00434671	0.00419767	0.00518907	0.00448242	0.00466717	0.00536045	0.00478633	0.00447786	0.00161272
Metabolism	Amino Acid Metabolism	Phenylalanine metabolism	0.00316142	0.00269395	0.00373193	0.00292405	0.00335757	0.00370009	0.00335133	0.00331643	0.00221596
Metabolism	Amino Acid Metabolism	Phenylalanine, tyrosine and tryptophan biosynthesis	0.00679506	0.00688528	0.00637292	0.00675849	0.00659047	0.00640701	0.00657284	0.00664904	0.00812442
Metabolism	Amino Acid Metabolism	Tryptophan metabolism	0.00520838	0.0049309	0.00636365	0.00531042	0.00563336	0.00655252	0.00581402	0.00545115	0.001611
Metabolism	Amino Acid Metabolism	Tyrosine metabolism	0.00473856	0.00452191	0.00481559	0.0046766	0.00504833	0.00500519	0.00489757	0.00492709	0.00401623
Metabolism	Amino Acid Metabolism	Valine, leucine and isoleucine biosynthesis	0.00678413	0.00640763	0.00696794	0.00672179	0.00662914	0.00699614	0.00690366	0.00679635	0.00685039
Metabolism	Amino Acid Metabolism	Valine, leucine and isoleucine degradation	0.00804096	0.00764417	0.00956187	0.00786978	0.00879241	0.00996253	0.00904046	0.00821478	0.00324172
Metabolism	Biosynthesis of Other Secondary Metabolites	Betalain biosynthesis	2.055e-05	1.50221e-05	3.05822e-05	1.71611e-05	2.45889e-05	2.89556e-05	2.12744e-05	2.43011e-05	2.51425e-06
Metabolism	Biosynthesis of Other Secondary Metabolites	Butirosin and neomycin biosynthesis	0.000481886	0.000489933	0.000420973	0.000447884	0.000490522	0.000477824	0.00048861	0.000477497	0.000561845
Metabolism	Biosynthesis of Other Secondary Metabolites	Caffeine metabolism	3.35108e-05	2.28622e-05	4.86556e-05	2.70244e-05	3.87333e-05	5.24111e-05	3.92178e-05	3.45311e-05	4.65063e-06
Metabolism	Biosynthesis of Other Secondary Metabolites	Clavulanic acid biosynthesis	7.58211e-06	4.45067e-06	8.31067e-06	6.03278e-06	1.14141e-05	9.21256e-06	1.17238e-05	8.59222e-06	9.20125e-07
Metabolism	Biosynthesis of Other Secondary Metabolites	Flavone and flavonol biosynthesis	1.3855e-05	1.38326e-05	1.42267e-05	1.12154e-05	1.04948e-05	1.46033e-05	1.15322e-05	1.34578e-05	2.14775e-05
Metabolism	Biosynthesis of Other Secondary Metabolites	Flavonoid biosynthesis	0.000138382	0.000125235	0.000172513	0.000123552	0.00013309	0.000180532	0.000144103	0.00012657	0.000101464
Metabolism	Biosynthesis of Other Secondary Metabolites	Indole alkaloid biosynthesis	1.63649e-05	1.38996e-05	2.31878e-05	1.52821e-05	1.875e-05	2.271e-05	1.65356e-05	1.86867e-05	1.8675e-06
Metabolism	Biosynthesis of Other Secondary Metabolites	Isoflavonoid biosynthesis	1.41741e-06	1.31022e-06	2.66989e-06	8.63489e-07	1.46578e-06	1.91733e-06	1.38389e-06	1.66189e-06	6.68125e-08
Metabolism	Biosynthesis of Other Secondary Metabolites	Isoquinoline alkaloid biosynthesis	0.00055742	0.000498551	0.000588629	0.000511969	0.000556749	0.000546905	0.000506128	0.000558518	0.000691913
Metabolism	Biosynthesis of Other Secondary Metabolites	Novobiocin biosynthesis	0.0011717	0.00109688	0.00120066	0.00111049	0.00112166	0.00115468	0.00116483	0.00117847	0.00134595
Metabolism	Biosynthesis of Other Secondary Metabolites	Penicillin and cephalosporin biosynthesis	0.000439653	0.000375503	0.000480372	0.000449252	0.000469243	0.000482318	0.00045042	0.000434388	0.000375728
Metabolism	Biosynthesis of Other Secondary Metabolites	Phenylpropanoid biosynthesis	0.000913728	0.0007403	0.000924379	0.000671265	0.000901897	0.000907296	0.000798931	0.000867958	0.0014978
Metabolism	Biosynthesis of Other Secondary Metabolites	Stilbenoid, diarylheptanoid and gingerol biosynthesis	0.000295173	0.000252223	0.000369038	0.000285873	0.000306412	0.000379327	0.000327396	0.000302389	0.000138728
Metabolism	Biosynthesis of Other Secondary Metabolites	Streptomycin biosynthesis	0.0028333	0.00288722	0.00262807	0.002474	0.00276539	0.0027005	0.00265118	0.0027157	0.00384434
Metabolism	Biosynthesis of Other Secondary Metabolites	Tropane, piperidine and pyridine alkaloid biosynthesis	0.00115817	0.00107655	0.00122415	0.00106938	0.00115065	0.00119218	0.00115193	0.00117621	0.0012243
Metabolism	Biosynthesis of Other Secondary Metabolites	beta-Lactam resistance	0.000355079	0.000321341	0.000313574	0.000480622	0.000322878	0.000333782	0.000404083	0.000315737	0.000348613
Metabolism	Carbohydrate Metabolism	Amino sugar and nucleotide sugar metabolism	0.0112543	0.0110181	0.00979387	0.0107057	0.0109292	0.0102373	0.011073	0.010634	0.0156433
Metabolism	Carbohydrate Metabolism	Ascorbate and aldarate metabolism	0.00174508	0.00169879	0.00185748	0.00191459	0.00184668	0.00177889	0.00186421	0.00184854	0.00115149
Metabolism	Carbohydrate Metabolism	Butanoate metabolism	0.0101927	0.00984496	0.0110507	0.00994716	0.0107469	0.0113121	0.0108465	0.0101913	0.00760187
Metabolism	Carbohydrate Metabolism	C5-Branched dibasic acid metabolism	0.00272531	0.00248875	0.00287729	0.00271102	0.00260837	0.00280079	0.00271838	0.00266106	0.00293682
Metabolism	Carbohydrate Metabolism	Citrate cycle (TCA cycle)	0.00788943	0.00790489	0.00774643	0.00778489	0.00794055	0.00787645	0.00831381	0.00731329	0.00823513
Metabolism	Carbohydrate Metabolism	Fructose and mannose metabolism	0.0067807	0.00649495	0.00591009	0.00624969	0.00668876	0.00608893	0.00648216	0.00626547	0.0100655
Metabolism	Carbohydrate Metabolism	Galactose metabolism	0.00491996	0.00443261	0.00390112	0.00470032	0.00474457	0.00406458	0.00473416	0.00468783	0.00809451
Metabolism	Carbohydrate Metabolism	Glycolysis / Gluconeogenesis	0.0111297	0.0110263	0.0105898	0.0108598	0.011239	0.0111748	0.0116685	0.0106486	0.011831
Metabolism	Carbohydrate Metabolism	Glyoxylate and dicarboxylate metabolism	0.00688754	0.00610519	0.00776013	0.00652298	0.00712112	0.00758607	0.00707766	0.00719093	0.0057362
Metabolism	Carbohydrate Metabolism	Inositol phosphate metabolism	0.00184845	0.00167679	0.00214174	0.00176253	0.00191376	0.00206979	0.00197422	0.00183506	0.00141369
Metabolism	Carbohydrate Metabolism	Pentose and glucuronate interconversions	0.00417404	0.00347373	0.00406661	0.00382243	0.00408497	0.00390653	0.004054	0.0040198	0.00596427
Metabolism	Carbohydrate Metabolism	Pentose phosphate pathway	0.00724717	0.00719064	0.00687224	0.00683433	0.00712023	0.00692726	0.00704937	0.00706509	0.00891821
Metabolism	Carbohydrate Metabolism	Propanoate metabolism	0.00897433	0.00828269	0.00983601	0.00882824	0.00956485	0.0102602	0.00996719	0.00909393	0.00596159
Metabolism	Carbohydrate Metabolism	Pyruvate metabolism	0.0116816	0.0113529	0.0112744	0.0118788	0.0118767	0.0117403	0.0122641	0.0114652	0.0116003
Metabolism	Carbohydrate Metabolism	Starch and sucrose metabolism	0.00655921	0.00602014	0.00579767	0.00565903	0.00639975	0.00595062	0.00631636	0.00625349	0.0100766
Metabolism	Energy Metabolism	Carbon fixation in photosynthetic organisms	0.00535389	0.0057111	0.0049799	0.00528829	0.00512791	0.00498537	0.00500983	0.00522342	0.00650529
Metabolism	Energy Metabolism	Carbon fixation pathways in prokaryotes	0.0107403	0.0108875	0.0102282	0.0106965	0.0106448	0.0104428	0.0108925	0.0102853	0.0118448
Metabolism	Energy Metabolism	Methane metabolism	0.0105308	0.0103884	0.0100584	0.0100092	0.0103283	0.010309	0.0103232	0.0104126	0.0124177
Metabolism	Energy Metabolism	Nitrogen metabolism	0.00737295	0.00686708	0.00747182	0.00727425	0.00734089	0.00726414	0.00736241	0.007122	0.00828101
Metabolism	Energy Metabolism	Oxidative phosphorylation	0.0122338	0.0119847	0.0125936	0.0124181	0.0120992	0.0124221	0.0122553	0.0124054	0.0116918
Metabolism	Energy Metabolism	Photosynthesis	0.00324047	0.00321138	0.0031461	0.00315617	0.0031062	0.00327039	0.00312198	0.00334373	0.00356784
Metabolism	Energy Metabolism	Photosynthesis - antenna proteins	8.9941e-05	7.49731e-05	0.000153494	7.3447e-05	7.65722e-05	0.00017339	4.36051e-05	0.000113443	1.06035e-05
Metabolism	Energy Metabolism	Photosynthesis proteins	0.00354445	0.0034614	0.00357626	0.00349124	0.00343107	0.00371449	0.00338029	0.0036902	0.00361068
Metabolism	Energy Metabolism	Sulfur metabolism	0.00293889	0.0026009	0.00305012	0.00290464	0.00290268	0.00297162	0.00300958	0.00280993	0.00326163
Metabolism	Enzyme Families	Cytochrome P450	5.02928e-06	5.80844e-06	7.64556e-06	5.96678e-06	4.88819e-06	6.33178e-06	4.25556e-06	4.58968e-06	7.4825e-07
Metabolism	Enzyme Families	Peptidases	0.0163203	0.01705	0.0152003	0.0158458	0.0159866	0.0155303	0.0158078	0.0161376	0.019004
Metabolism	Enzyme Families	Protein kinases	0.00330149	0.00286675	0.00375131	0.00331916	0.00336688	0.00351969	0.00358215	0.00333915	0.00266681
Metabolism	Glycan Biosynthesis and Metabolism	Glycosaminoglycan biosynthesis - chondroitin sulfate	3.25493e-06	6.63256e-06	3.48644e-07	4.05533e-06	1.39802e-06	2.87778e-07	3.03256e-07	1.29216e-05	9.225e-08
Metabolism	Glycan Biosynthesis and Metabolism	Glycosaminoglycan degradation	0.000445503	0.000361548	0.000179971	0.000338978	0.000409597	0.000230926	0.000358237	0.000351453	0.00133331
Metabolism	Glycan Biosynthesis and Metabolism	Glycosphingolipid biosynthesis - ganglio series	0.000264411	0.000239299	0.000113345	0.000203523	0.000185795	0.000126072	0.000168576	0.0001423	0.000936382
Metabolism	Glycan Biosynthesis and Metabolism	Glycosphingolipid biosynthesis - globo series	0.000463893	0.000447652	0.000265786	0.00035831	0.000340192	0.00027129	0.000293466	0.000316455	0.00141799
Metabolism	Glycan Biosynthesis and Metabolism	Glycosphingolipid biosynthesis - lacto and neolacto series	9.0127e-06	8.85533e-06	1.03529e-05	1.15328e-05	7.13667e-06	8.77556e-06	8.09444e-06	1.14519e-05	5.90203e-06
Metabolism	Glycan Biosynthesis and Metabolism	Glycosylphosphatidylinositol(GPI)-anchor biosynthesis	1.61408e-07	3.38889e-08	2.48222e-07	2.31111e-08	6.33933e-07	1.91556e-07	1.27667e-07	3.28889e-08	0
Metabolism	Glycan Biosynthesis and Metabolism	Glycosyltransferases	0.00351449	0.00379791	0.00330954	0.00364065	0.00349822	0.00326732	0.00336717	0.00342038	0.00381471
Metabolism	Glycan Biosynthesis and Metabolism	Lipopolysaccharide biosynthesis	0.0027288	0.0032802	0.00245825	0.0031813	0.00251159	0.00214794	0.00199319	0.0026197	0.00363825
Metabolism	Glycan Biosynthesis and Metabolism	Lipopolysaccharide biosynthesis proteins	0.0036859	0.00420695	0.00334334	0.00415847	0.00344933	0.00289541	0.00288637	0.00353314	0.0050142
Metabolism	Glycan Biosynthesis and Metabolism	N-Glycan biosynthesis	0.000296296	0.000371102	0.000307439	0.000263251	0.000290465	0.000320763	0.000263608	0.000272312	0.000281429
Metabolism	Glycan Biosynthesis and Metabolism	Other glycan degradation	0.00141652	0.00129405	0.000690023	0.00104847	0.00108135	0.000787759	0.000933439	0.000990305	0.00450674
Metabolism	Glycan Biosynthesis and Metabolism	Other types of O-glycan biosynthesis	0	0	0	0	0	0	0	0	0
Metabolism	Glycan Biosynthesis and Metabolism	Peptidoglycan biosynthesis	0.00712466	0.00781911	0.00626571	0.00753117	0.00698471	0.00655934	0.00697757	0.00721563	0.00764405
Metabolism	Glycan Biosynthesis and Metabolism	Various types of N-glycan biosynthesis	2.34803e-06	6.90567e-06	1.22774e-06	2.22356e-06	1.32589e-06	6.44989e-07	1.02048e-06	3.16301e-06	2.27289e-06
Metabolism	Lipid Metabolism	Arachidonic acid metabolism	0.00063648	0.000657488	0.000749934	0.000642659	0.000655506	0.00073374	0.000672228	0.000672098	0.000308189
Metabolism	Lipid Metabolism	Biosynthesis of unsaturated fatty acids	0.00207802	0.0019741	0.00252554	0.00216951	0.00215104	0.0024193	0.0021367	0.00214424	0.0011037
Metabolism	Lipid Metabolism	Ether lipid metabolism	0.000131689	0.000120912	0.000143662	0.000168869	0.000125131	0.000132409	0.000155004	0.000120377	8.71479e-05
Metabolism	Lipid Metabolism	Fatty acid biosynthesis	0.00525834	0.00516326	0.00515888	0.00549686	0.00529871	0.00522703	0.00523031	0.00541902	0.00507267
Metabolism	Lipid Metabolism	Fatty acid elongation in mitochondria	4.62342e-07	4.72256e-07	1.31844e-06	1.48667e-07	1.09822e-07	4.39778e-07	2.44978e-07	9.57889e-07	6.9e-09
Metabolism	Lipid Metabolism	Fatty acid metabolism	0.00666677	0.00628408	0.00785207	0.00651433	0.00724041	0.00810765	0.00733293	0.00684023	0.00316244
Metabolism	Lipid Metabolism	Glycerolipid metabolism	0.00360445	0.0033536	0.00336831	0.00361665	0.00366053	0.00349968	0.00387721	0.00339899	0.00406061
Metabolism	Lipid Metabolism	Glycerophospholipid metabolism	0.00514417	0.00521334	0.00493911	0.00533638	0.00508491	0.00491752	0.00526018	0.00517494	0.00522701
Metabolism	Lipid Metabolism	Linoleic acid metabolism	0.000617383	0.000565469	0.00063299	0.000495259	0.000611087	0.000651526	0.000593864	0.000601869	0.000787003
Metabolism	Lipid Metabolism	Lipid biosynthesis proteins	0.0071879	0.00710761	0.00760701	0.00715905	0.0072876	0.00766325	0.00721809	0.00744521	0.00601535
Metabolism	Lipid Metabolism	Primary bile acid biosynthesis	0.000167245	0.000104619	0.000157385	0.000116531	0.000151974	0.000159974	0.000153284	0.000143037	0.000351155
Metabolism	Lipid Metabolism	Secondary bile acid biosynthesis	7.74235e-05	3.56189e-05	4.00133e-05	4.11089e-05	4.2927e-05	2.91144e-05	4.24158e-05	4.74207e-05	0.000340769
Metabolism	Lipid Metabolism	Sphingolipid metabolism	0.000948444	0.000782929	0.000573348	0.000682134	0.00071916	0.000594509	0.000628439	0.000728942	0.00287809
Metabolism	Lipid Metabolism	Steroid biosynthesis	5.89762e-05	8.92051e-05	8.18516e-05	4.556e-05	5.75294e-05	6.89306e-05	5.15508e-05	6.36896e-05	1.34925e-05
Metabolism	Lipid Metabolism	Steroid hormone biosynthesis	0.000205395	0.000146232	0.000225892	0.00016312	0.000207191	0.000229141	0.000190928	0.000173221	0.000307434
Metabolism	Lipid Metabolism	Synthesis and degradation of ketone bodies	0.00155573	0.00155669	0.00173389	0.00157412	0.00174324	0.0018795	0.00174802	0.00163946	0.000570947
Metabolism	Lipid Metabolism	alpha-Linolenic acid metabolism	0.000298374	0.00030677	0.000372217	0.000363475	0.000308395	0.000359446	0.000329534	0.000298132	4.9025e-05
Metabolism	Metabolism of Cofactors and Vitamins	Biotin metabolism	0.0015938	0.0019087	0.00139227	0.00180405	0.00146848	0.00140472	0.00143242	0.00153456	0.00180523
Metabolism	Metabolism of Cofactors and Vitamins	Folate biosynthesis	0.00466152	0.00511014	0.00434635	0.00494367	0.00466612	0.00459068	0.00471579	0.00453857	0.00438085
Metabolism	Metabolism of Cofactors and Vitamins	Lipoic acid metabolism	0.000709044	0.00082619	0.000688237	0.000767782	0.000722164	0.000718927	0.000745962	0.000671883	0.00053121
Metabolism	Metabolism of Cofactors and Vitamins	Nicotinate and nicotinamide metabolism	0.00448593	0.00508451	0.00430044	0.00453926	0.00448245	0.00438039	0.00420237	0.00440987	0.0044882
Metabolism	Metabolism of Cofactors and Vitamins	One carbon pool by folate	0.00544563	0.00601831	0.00493734	0.00539402	0.00535168	0.00510493	0.00518653	0.00537655	0.00619571
Metabolism	Metabolism of Cofactors and Vitamins	Pantothenate and CoA biosynthesis	0.00567289	0.00581562	0.00549332	0.00572686	0.00555343	0.00555095	0.00552757	0.00557458	0.00614076
Metabolism	Metabolism of Cofactors and Vitamins	Porphyrin and chlorophyll metabolism	0.0094695	0.0101012	0.00957352	0.00902262	0.00919345	0.00976395	0.00889203	0.00925024	0.009959
Metabolism	Metabolism of Cofactors and Vitamins	Retinol metabolism	0.000752705	0.000602708	0.000900027	0.00074604	0.000821951	0.00090581	0.000798018	0.000798025	0.000449058
Metabolism	Metabolism of Cofactors and Vitamins	Riboflavin metabolism	0.00275239	0.00307176	0.00270872	0.00276781	0.00273494	0.00276718	0.00267147	0.00269685	0.00260036
Metabolism	Metabolism of Cofactors and Vitamins	Thiamine metabolism	0.00414445	0.00440645	0.0037525	0.00425486	0.00394492	0.00391746	0.00411626	0.00391611	0.004847
Metabolism	Metabolism of Cofactors and Vitamins	Ubiquinone and other terpenoid-quinone biosynthesis	0.0030079	0.00332711	0.00332733	0.00328687	0.00297156	0.00321234	0.00292772	0.0030149	0.00199539
Metabolism	Metabolism of Cofactors and Vitamins	Vitamin B6 metabolism	0.00182883	0.00197202	0.00175004	0.00185429	0.00178397	0.00178184	0.00171906	0.00174348	0.00202594
Metabolism	Metabolism of Other Amino Acids	Cyanoamino acid metabolism	0.00225104	0.00207994	0.002278	0.00199832	0.0022397	0.00224675	0.0020876	0.00227518	0.00280286
Metabolism	Metabolism of Other Amino Acids	D-Alanine metabolism	0.0011152	0.0011754	0.00101813	0.00124369	0.001154	0.00107895	0.00117035	0.00108705	0.000993995
Metabolism	Metabolism of Other Amino Acids	D-Arginine and D-ornithine metabolism	9.8166e-05	6.2338e-05	0.000130534	0.000113295	0.000113768	0.000125995	0.000121669	9.75254e-05	2.02025e-05
Metabolism	Metabolism of Other Amino Acids	D-Glutamine and D-glutamate metabolism	0.00135239	0.00147255	0.0011843	0.00131882	0.00131072	0.00127378	0.00131072	0.00129124	0.00165702
Metabolism	Metabolism of Other Amino Acids	Glutathione metabolism	0.00407375	0.00397844	0.0047266	0.00426106	0.0042033	0.00444529	0.00406324	0.00434713	0.00256491
Metabolism	Metabolism of Other Amino Acids	Phosphonate and phosphinate metabolism	0.000607634	0.000532972	0.000597356	0.000630253	0.000627452	0.000555177	0.00060374	0.000579735	0.000734391
Metabolism	Metabolism of Other Amino Acids	Selenocompound metabolism	0.00367981	0.00372505	0.00361507	0.0035806	0.00363665	0.00367288	0.00380076	0.00356179	0.00384569
Metabolism	Metabolism of Other Amino Acids	Taurine and hypotaurine metabolism	0.00133727	0.0013557	0.00135759	0.00132717	0.00135819	0.00136538	0.0013361	0.00129412	0.00130387
Metabolism	Metabolism of Other Amino Acids	beta-Alanine metabolism	0.00424368	0.00410466	0.0049803	0.00413139	0.00451785	0.00508535	0.00451046	0.00429744	0.00232201
Metabolism	Metabolism of Terpenoids and Polyketides	Biosynthesis of 12-, 14- and 16-membered macrolides	7.40417e-06	7.76356e-06	1.40344e-05	8.459e-06	5.61144e-06	1.2278e-05	3.60522e-06	6.79144e-06	6.9025e-07
Metabolism	Metabolism of Terpenoids and Polyketides	Biosynthesis of ansamycins	0.000712935	0.000707813	0.000633598	0.000671383	0.000664837	0.000617229	0.00064416	0.000679549	0.00108491
Metabolism	Metabolism of Terpenoids and Polyketides	Biosynthesis of siderophore group nonribosomal peptides	0.000417501	0.000398478	0.000577194	0.000461753	0.000430195	0.000474504	0.000419947	0.000377195	0.000200741
Metabolism	Metabolism of Terpenoids and Polyketides	Biosynthesis of type II polyketide backbone	2.918e-06	3.58407e-06	7.14549e-06	2.46511e-06	2.01556e-06	3.50478e-06	1.93289e-06	2.47789e-06	2.1825e-07
Metabolism	Metabolism of Terpenoids and Polyketides	Biosynthesis of type II polyketide products	3.8886e-06	7.11667e-06	6.89778e-06	2.59911e-06	3.03522e-06	4.74e-06	3.17344e-06	2.19178e-06	1.35476e-06
Metabolism	Metabolism of Terpenoids and Polyketides	Biosynthesis of vancomycin group antibiotics	0.000486528	0.000487163	0.000422493	0.000409983	0.000466864	0.00045	0.000441581	0.000464994	0.000749148
Metabolism	Metabolism of Terpenoids and Polyketides	Carotenoid biosynthesis	0.000367906	0.0003725	0.000496588	0.000331584	0.000395364	0.000505207	0.000316804	0.000405187	0.000120017
Metabolism	Metabolism of Terpenoids and Polyketides	Geraniol degradation	0.00285741	0.00273634	0.00363771	0.00287137	0.00313613	0.00367667	0.0031745	0.00290748	0.000719056
Metabolism	Metabolism of Terpenoids and Polyketides	Limonene and pinene degradation	0.00333036	0.00306587	0.00402168	0.00341858	0.0036241	0.00418106	0.00371326	0.00348707	0.00113129
Metabolism	Metabolism of Terpenoids and Polyketides	Polyketide sugar unit biosynthesis	0.00157103	0.00165876	0.00130853	0.00132552	0.001469	0.0013679	0.00136423	0.00146485	0.00260945
Metabolism	Metabolism of Terpenoids and Polyketides	Prenyltransferases	0.00337581	0.00392723	0.00314452	0.00341152	0.00333711	0.00336405	0.00324925	0.0032303	0.00334253
Metabolism	Metabolism of Terpenoids and Polyketides	Sesquiterpenoid biosynthesis	4.59169e-07	4.90333e-07	1.02403e-06	4.03233e-07	2.87778e-07	7.02556e-07	1.44589e-07	5.95933e-07	2.49e-08
Metabolism	Metabolism of Terpenoids and Polyketides	Terpenoid backbone biosynthesis	0.00559096	0.00607515	0.00515766	0.00557077	0.00560424	0.00559635	0.00554892	0.00541814	0.00575647
Metabolism	Metabolism of Terpenoids and Polyketides	Tetracycline biosynthesis	0.00147305	0.00135839	0.00129887	0.00166208	0.00144805	0.0013111	0.00154041	0.00152053	0.00164496
Metabolism	Metabolism of Terpenoids and Polyketides	Zeatin biosynthesis	0.000432346	0.000539051	0.000346383	0.000436009	0.000409064	0.000379113	0.000386848	0.000405942	0.00055636
Metabolism	Nucleotide Metabolism	Purine metabolism	0.0215814	0.0234513	0.0200234	0.0217038	0.0213457	0.020655	0.0212518	0.0212184	0.0230021
Metabolism	Nucleotide Metabolism	Pyrimidine metabolism	0.0160399	0.0179296	0.0138683	0.0161769	0.0157583	0.0147518	0.0156156	0.0157023	0.0185162
Metabolism	Xenobiotics Biodegradation and Metabolism	1,1,1-Trichloro-2,2-bis(4-chlorophenyl)ethane (DDT) degradation	1.6424e-05	1.53088e-05	2.59422e-05	1.53273e-05	1.26526e-05	2.10978e-05	1.26289e-05	2.15374e-05	6.89663e-06
Metabolism	Xenobiotics Biodegradation and Metabolism	Aminobenzoate degradation	0.00408151	0.0037672	0.00469771	0.00399591	0.00456862	0.00493634	0.00452472	0.00437826	0.00178335
Metabolism	Xenobiotics Biodegradation and Metabolism	Atrazine degradation	0.000475259	0.000406204	0.000616503	0.000509821	0.000481762	0.000604755	0.000551773	0.000509429	0.000121823
Metabolism	Xenobiotics Biodegradation and Metabolism	Benzoate degradation	0.00529881	0.0049323	0.00607635	0.00515072	0.00580914	0.00640303	0.00582147	0.00560643	0.00259103
Metabolism	Xenobiotics Biodegradation and Metabolism	Bisphenol degradation	0.00110638	0.0010552	0.00122088	0.00103662	0.0011165	0.0012482	0.00108995	0.00112854	0.000955191
Metabolism	Xenobiotics Biodegradation and Metabolism	Caprolactam degradation	0.00202547	0.0018522	0.0027021	0.00198804	0.00225902	0.00267536	0.00224388	0.00213869	0.000344431
Metabolism	Xenobiotics Biodegradation and Metabolism	Chloroalkane and chloroalkene degradation	0.00264493	0.00230473	0.00287977	0.00247183	0.00279102	0.00294984	0.00272242	0.00267462	0.00236516
Metabolism	Xenobiotics Biodegradation and Metabolism	Chlorocyclohexane and chlorobenzene degradation	0.000792677	0.000709569	0.00109581	0.000814691	0.000799698	0.00105459	0.000821791	0.000854071	0.000191201
Metabolism	Xenobiotics Biodegradation and Metabolism	Dioxin degradation	0.000775438	0.00077824	0.000771762	0.000766515	0.0008365	0.000791018	0.000789694	0.000815811	0.000653967
Metabolism	Xenobiotics Biodegradation and Metabolism	Drug metabolism - cytochrome P450	0.00168547	0.00141767	0.00224883	0.00176484	0.00188725	0.00207039	0.00168691	0.00192364	0.000484209
Metabolism	Xenobiotics Biodegradation and Metabolism	Drug metabolism - other enzymes	0.00286047	0.00321953	0.00250657	0.00268584	0.00282873	0.00271715	0.0028039	0.00273505	0.00338698
Metabolism	Xenobiotics Biodegradation and Metabolism	Ethylbenzene degradation	0.000886059	0.000752368	0.000905868	0.00090391	0.000998864	0.000986903	0.000973861	0.000954865	0.000611835
Metabolism	Xenobiotics Biodegradation and Metabolism	Fluorobenzoate degradation	0.000424271	0.00037827	0.000618986	0.000366391	0.000450063	0.000607656	0.00043903	0.000483943	4.9832e-05
Metabolism	Xenobiotics Biodegradation and Metabolism	Metabolism of xenobiotics by cytochrome P450	0.00160139	0.00135594	0.00211436	0.00168812	0.00178563	0.00195414	0.00160649	0.00183293	0.000473529
Metabolism	Xenobiotics Biodegradation and Metabolism	Naphthalene degradation	0.00263402	0.00251696	0.00274155	0.0026646	0.00284963	0.00287403	0.00272829	0.00267468	0.00202239
Metabolism	Xenobiotics Biodegradation and Metabolism	Nitrotoluene degradation	0.000807382	0.000575955	0.000880016	0.000659756	0.000855696	0.000847181	0.000957437	0.000828668	0.000854344
Metabolism	Xenobiotics Biodegradation and Metabolism	Polycyclic aromatic hydrocarbon degradation	0.00160337	0.00163634	0.00162021	0.00157904	0.00168517	0.0017462	0.00161702	0.00167604	0.00126692
Metabolism	Xenobiotics Biodegradation and Metabolism	Styrene degradation	0.000895957	0.000769772	0.00112319	0.000887573	0.000990612	0.00115411	0.00100101	0.000997382	0.000244001
Metabolism	Xenobiotics Biodegradation and Metabolism	Toluene degradation	0.00172796	0.00182111	0.0019913	0.00184324	0.0017076	0.00188597	0.00170778	0.0017179	0.00114875
Metabolism	Xenobiotics Biodegradation and Metabolism	Xylene degradation	0.000642411	0.000634223	0.000610021	0.000609571	0.000691291	0.000660854	0.000648341	0.000672266	0.00061272
Organismal Systems	Circulatory System	Cardiac muscle contraction	0.000311789	0.00028819	0.000395518	0.000406719	0.000336255	0.000342513	0.000290614	0.000389747	4.47586e-05
Organismal Systems	Circulatory System	Vascular smooth muscle contraction	0	0	0	0	0	0	0	0	0
Organismal Systems	Digestive System	Bile secretion	1.74497e-05	3.64281e-05	1.95567e-05	1.19022e-05	1.3677e-05	2.05667e-05	1.27544e-05	1.634e-05	8.37225e-06
Organismal Systems	Digestive System	Carbohydrate digestion and absorption	0.000103868	0.000137743	8.76031e-05	0.000107317	0.000106363	8.68583e-05	0.000106418	0.000120455	7.81889e-05
Organismal Systems	Digestive System	Fat digestion and absorption	0	0	0	0	0	0	0	0	0
Organismal Systems	Digestive System	Gastric acid secretion	0	0	0	0	0	0	0	0	0
Organismal Systems	Digestive System	Mineral absorption	0.000185073	0.000197617	0.000199929	0.000256982	0.000172088	0.000211882	0.000207388	0.000191373	4.33215e-05
Organismal Systems	Digestive System	Pancreatic secretion	1.8175e-07	1.78056e-07	3.711e-07	1.85667e-07	1.03e-07	2.81656e-07	6.99778e-08	2.55544e-07	9e-09
Organismal Systems	Digestive System	Protein digestion and absorption	0.000188225	0.000292154	0.000118309	0.000165235	0.000159863	0.000136297	0.000104684	0.000155668	0.000373586
Organismal Systems	Digestive System	Salivary secretion	0	0	0	0	0	0	0	0	0
Organismal Systems	Endocrine System	Adipocytokine signaling pathway	0.000892888	0.000946526	0.000861753	0.000835444	0.000894359	0.000929724	0.000909657	0.000863727	0.000901917
Organismal Systems	Endocrine System	GnRH signaling pathway	8.28009e-06	5.53589e-06	6.61778e-06	3.1445e-05	4.23889e-06	8.16444e-06	4.12778e-06	5.46567e-06	6.45313e-07
Organismal Systems	Endocrine System	Insulin signaling pathway	0.00057026	0.000580325	0.000545999	0.000534504	0.000530565	0.000509238	0.000490647	0.000568007	0.000802792
Organismal Systems	Endocrine System	Melanogenesis	4.91703e-06	3.44924e-06	8.37e-06	2.15767e-06	6.54478e-06	6.84333e-06	5.2213e-06	6.31567e-06	4.34262e-07
Organismal Systems	Endocrine System	PPAR signaling pathway	0.00187864	0.00190838	0.00202075	0.00170044	0.00194862	0.0021499	0.00203578	0.0018481	0.00141712
Organismal Systems	Endocrine System	Progesterone-mediated oocyte maturation	0.000209595	0.000230115	0.000169368	0.000197247	0.000187444	0.000168034	0.000151703	0.000194453	0.000378394
Organismal Systems	Endocrine System	Renin-angiotensin system	4.8618e-05	3.33713e-05	6.61491e-05	4.60781e-05	6.10744e-05	6.27509e-05	5.54518e-05	5.97052e-05	4.363e-06
Organismal Systems	Environmental Adaptation	Circadian rhythm - plant	5.1143e-05	4.49732e-05	7.02961e-05	3.613e-05	5.155e-05	8.42927e-05	6.5669e-05	4.97133e-05	6.5195e-06
Organismal Systems	Environmental Adaptation	Plant-pathogen interaction	0.00127205	0.00120172	0.00127133	0.0011833	0.0012805	0.00124055	0.00124302	0.00128771	0.00146829
Organismal Systems	Excretory System	Aldosterone-regulated sodium reabsorption	0	0	0	0	0	0	0	0	0
Organismal Systems	Excretory System	Endocrine and other factor-regulated calcium reabsorption	0	0	0	0	0	0	0	0	0
Organismal Systems	Excretory System	Proximal tubule bicarbonate reclamation	0.000272706	0.000250344	0.000277521	0.000218357	0.000267482	0.000301158	0.00029141	0.000242426	0.000332949
Organismal Systems	Excretory System	Vasopressin-regulated water reabsorption	1.41871e-06	7.64333e-07	1.72422e-06	2.94114e-06	1.99967e-06	8.87e-07	1.40201e-06	1.208e-06	4.23288e-07
Organismal Systems	Immune System	Antigen processing and presentation	0.000209595	0.000230115	0.000169368	0.000197247	0.000187444	0.000168034	0.000151703	0.000194453	0.000378394
Organismal Systems	Immune System	Complement and coagulation cascades	0	0	0	0	0	0	0	0	0
Organismal Systems	Immune System	Cytosolic DNA-sensing pathway	0	0	0	0	0	0	0	0	0
Organismal Systems	Immune System	Fc epsilon RI signaling pathway	0	0	0	0	0	0	0	0	0
Organismal Systems	Immune System	Fc gamma R-mediated phagocytosis	8.28009e-06	5.53589e-06	6.61778e-06	3.1445e-05	4.23889e-06	8.16444e-06	4.12778e-06	5.46567e-06	6.45313e-07
Organismal Systems	Immune System	Hematopoietic cell lineage	1.42799e-06	2.87389e-06	2.40278e-06	6.189e-07	6.96633e-07	2.83822e-06	1.16e-06	6.02589e-07	2.30913e-07
Organismal Systems	Immune System	Leukocyte transendothelial migration	1.81901e-07	0	9.22222e-07	0	0	3.81111e-08	5.75556e-09	4.82222e-07	6.9e-09
Organismal Systems	Immune System	NOD-like receptor signaling pathway	0.000253571	0.000264124	0.000179851	0.000230963	0.000245826	0.000186995	0.000195053	0.00024391	0.000481848
Organismal Systems	Immune System	RIG-I-like receptor signaling pathway	5.30882e-05	4.76066e-05	7.80546e-05	5.59367e-05	6.0235e-05	6.43444e-05	5.36612e-05	5.36111e-05	1.12562e-05
Organismal Systems	Nervous System	Cholinergic synapse	0	0	0	0	0	0	0	0	0
Organismal Systems	Nervous System	Glutamatergic synapse	0.000857944	0.000735091	0.000812466	0.000735545	0.000837421	0.000871577	0.000869145	0.000833396	0.00116891
Organismal Systems	Nervous System	Long-term depression	0	0	0	0	0	0	0	0	0
Organismal Systems	Nervous System	Long-term potentiation	0	0	0	0	0	0	0	0	0
Organismal Systems	Nervous System	Neurotrophin signaling pathway	0	0	0	0	0	0	0	0	0
Organismal Systems	Sensory System	Olfactory transduction	0	0	0	0	0	0	0	0	0
Organismal Systems	Sensory System	Phototransduction	0	0	0	0	0	0	0	0	0
Organismal Systems	Sensory System	Phototransduction - fly	1.81901e-07	0	9.22222e-07	0	0	3.81111e-08	5.75556e-09	4.82222e-07	6.9e-09
Unclassified	Cellular Processes and Signaling	Cell division	0.000760725	0.000852203	0.000758907	0.000793828	0.000708181	0.000714947	0.000663202	0.000801145	0.000793389
Unclassified	Cellular Processes and Signaling	Cell motility and secretion	0.00205657	0.00202306	0.00224861	0.00215748	0.00204456	0.00204628	0.00188662	0.0021348	0.00191116
Unclassified	Cellular Processes and Signaling	Electron transfer carriers	0.000275128	0.000243797	0.000332453	0.000252771	0.000309168	0.000318942	0.00028864	0.000311782	0.000143474
Unclassified	Cellular Processes and Signaling	Germination	0.000147922	8.11297e-05	0.000147661	5.92307e-05	0.000118031	0.000170473	0.000242966	0.000158597	0.000205287
Unclassified	Cellular Processes and Signaling	Inorganic ion transport and metabolism	0.0027187	0.00268238	0.00325205	0.00297591	0.00270416	0.00279168	0.00256571	0.00283342	0.00194431
Unclassified	Cellular Processes and Signaling	Membrane and intracellular structural molecules	0.00636091	0.00648605	0.0064792	0.0068201	0.00622509	0.00586175	0.00566205	0.00671238	0.00664068
Unclassified	Cellular Processes and Signaling	Other ion-coupled transporters	0.0117521	0.0119105	0.0109588	0.0124098	0.0110835	0.0109267	0.0120174	0.0104532	0.0142567
Unclassified	Cellular Processes and Signaling	Other transporters	0.00211597	0.00220493	0.00205804	0.00212322	0.00199258	0.00199658	0.00189352	0.00212481	0.00253407
Unclassified	Cellular Processes and Signaling	Pores ion channels	0.00474987	0.00528941	0.00488626	0.00516054	0.00455281	0.00433754	0.00396829	0.00495516	0.00484898
Unclassified	Cellular Processes and Signaling	Signal transduction mechanisms	0.00421183	0.00421069	0.00426742	0.00426834	0.00418377	0.00419034	0.00428828	0.00426923	0.00401659
Unclassified	Cellular Processes and Signaling	Sporulation	0.00163224	0.0010098	0.00116937	0.000777252	0.00117963	0.00133702	0.00182985	0.00182032	0.00393468
Unclassified	Genetic Information Processing	Protein folding and associated processing	0.00717392	0.00734705	0.00733171	0.00733185	0.00712802	0.00725522	0.00696948	0.00720229	0.00682572
Unclassified	Genetic Information Processing	Replication, recombination and repair proteins	0.00750219	0.00752032	0.0074469	0.00764177	0.00742767	0.00737229	0.00716478	0.00785162	0.00759218
Unclassified	Genetic Information Processing	Restriction enzyme	0.0012019	0.00105349	0.000825142	0.000937524	0.00108946	0.00091169	0.00113303	0.00100873	0.00265617
Unclassified	Genetic Information Processing	Transcription related proteins	8.5307e-05	8.21374e-05	6.37659e-05	7.3263e-05	0.000113445	5.27452e-05	9.99601e-05	7.97597e-05	0.00011738
Unclassified	Genetic Information Processing	Translation proteins	0.00783172	0.00869037	0.00711511	0.00841982	0.00751821	0.00709425	0.00745514	0.00791347	0.00844739
Unclassified	Metabolism	Amino acid metabolism	0.0021845	0.00207422	0.00222309	0.0020706	0.00217567	0.00224555	0.00226264	0.00208516	0.00233912
Unclassified	Metabolism	Biosynthesis and biodegradation of secondary metabolites	0.000673333	0.000552461	0.000816715	0.000628144	0.0006944	0.000723828	0.000685633	0.000702611	0.000582874
Unclassified	Metabolism	Carbohydrate metabolism	0.00112967	0.000897874	0.00109968	0.000931283	0.00104357	0.00109157	0.00110593	0.00103099	0.00183648
Unclassified	Metabolism	Energy metabolism	0.00817099	0.00851088	0.00785471	0.0080366	0.00794648	0.00790454	0.00771129	0.00806221	0.00934123
Unclassified	Metabolism	Glycan biosynthesis and metabolism	0.000455778	0.000487347	0.00053431	0.000524017	0.000434436	0.00040717	0.000383038	0.000542348	0.00033356
Unclassified	Metabolism	Lipid metabolism	0.00113559	0.00114677	0.00112242	0.0011452	0.0011099	0.00106493	0.00110705	0.00125224	0.00113623
Unclassified	Metabolism	Metabolism of cofactors and vitamins	0.0016588	0.0015217	0.00185396	0.00171521	0.00167256	0.00177039	0.00174047	0.00161945	0.00137662
Unclassified	Metabolism	Nucleotide metabolism	0.000457241	0.000546396	0.000425709	0.000518679	0.000480591	0.000383118	0.000481152	0.000462144	0.00036014
Unclassified	Metabolism	Others	0.0101056	0.0096264	0.0101097	0.0100611	0.010207	0.0103346	0.0102705	0.00999586	0.0102395
Unclassified	Poorly Characterized	Function unknown	0.0148125	0.0146539	0.0157455	0.0159258	0.0147601	0.0148325	0.0147366	0.0150229	0.0128228
Unclassified	Poorly Characterized	General function prediction only	0.0349141	0.0358549	0.0340708	0.0352901	0.0343441	0.0342589	0.0342972	0.0343574	0.0368397
